# Supplementary material for: Signal transduction-related responses to phytohormones and environmental challenges in sugarcane
Source: BMC Genomics. 2007 Mar 13;8:71. doi: 10.1186/1471-2164-8-71 (PMC1852312; doi:10.1186/1471-2164-8-71)
Supplement: Additional file 1 — SUCAST SAS showing differential expression in response to the applied treatments. The table lists all SAS whose expression was enriched or decreased in both biological samples for each experimental point. The plus sign indicates that the SAS expression is up-regulated, the minus sign indicates that the gene expression is down-regulated. The asterisk indicates that the SAS identity was not confirmed by re-sequencing. The table also shows the expression profile of these genes in six sugarcane tissues (**revised from [27]). The last four columns indicate the SOM groups in which these SAS were included (numbered according to Figure 1). The expression data for sugarcane tissues were inferred from microarray hybridizations of tissue samples against a common reference constituted by an equimolar mixture of the tissues sampled [27]. FL = flowers, LB = lateral buds, LV = leaves, RT = roots, IN1 = first internodes, IN4 = fourth internodes, PD = phosphate deficiency, H = inoculation with Herbaspirillum spp., GD = inoculation with Gluconacetobacter diazotrophicus. [file 1471-2164-8-71-S1.xls]

## Sheet: Table 2
					Drought			ABA				Endophytes		MeJA			Herbivory		Phosphate deficiency				Sugarcane tissues						SOM
SAS	Accession number	Category	Subcategory #1	Subcategory #2	24h	72h	120h	30min	1h	6h	12h	H	GD	1h	6h	12h	30min	24h	6h	12h	24h	48h	FL	LB	LV	RT	IN1	IN4	ABA	MeJA	PD	Drought
SCCCLR1001G06.g	CA116180	Amino acid metabolism	S-adenosyl methionine synthetase								+																					D3
SCCCLR1C05G07.g	CA189868	Amino acid metabolism	S-adenosylmethionine decarboxylase			+					+				-																	D3
SCCCRZ1C01H06.g	CA147228	Calcium	Calmodulin-binding proteins	Apyrase		-																		+	-				A2
SCCCCL2001B01.b	CA093038	Calcium	Calmodulin-binding proteins	Apyrase			-																	+	-							D6
SCEQLR1007G03.g	CA120975	Calcium	Calmodulin-binding proteins	EF-1 alpha			-																									D6
SCAGLR1043F02.g	CA116969	Calcium	Calmodulin-binding proteins	HSP70s (heat shock)	+
SCCCLR1070F12.g	CA120195	Calcium	Calnexin				+																								C5	D4
SCRFLR2037F09.g	CA129199	Calcium	Calreticulin													+									-		-	-				D4
SCBFAD1045D12.g	CA065456	Carbohydrate metabolism	Beta-glucosidase			-																			-	-						D5
SCRULR1020D11.g	CA125940	Carbohydrate metabolism	Fructose-bisphosphate aldolase			-	-				+				-										+	-			A3			D6
SCCCLR1001E04.g	CA116155	Carbohydrate Metabolism	Photosynthesis	RUBISCO - small subunit		-	-				+														+	-						D6
SCEZLR1009F06.g	CA121484	Carbohydrate metabolism	Pyruvate dehydrogenase				+																								C6
SCCCCL3002E04.b	CA093290	Carbohydrate Metabolism	Trehalose Metabolism	Trehalose 6-phosphate synthase		+	+																						A5
SCSBHR1050B11.g	CA124505	Development	Putative senescence-associated protein										+					+				-
SCCCLR2C02A05.g	CA130253	Development	Expansin		-
SCCCLR2002G09.g	CA127138	DNA metabolism	Histone H4													+										-
SCCCCL6002B05.g	CA095693	Hormone biosynthesis	Auxin	Nitrilase		+																	-			+
SCRFLR1012D12.g	CA125195	Hormone biosynthesis	Auxin	Nitrilase		+																	-	-	-	+	-					D1
SCEZHR1047G06.g	CA103229	Hormone biosynthesis	Auxin	Nitrilase		+																				+			A1
SCEQRT1028H06.g	CA132900	Hormone biosynthesis	Auxin	Nitrilase		+																	-		-		-		A2			D2
SCCCRT1001E01.g	CA130399	Hormone biosynthesis	Jasmonic Acid	Lipoxygenase											+								-			+
SCEQRT1024E12.g	CA132523	Hormone biosynthesis	Salicylic Acid	Phenylalanine ammonia-lyase		-	-				+				-	-									+	-	-		A3			D6
SCCCLR1048D07.g	CA119495	Hormone biosynthesis	Salicylic Acid	Phenylalanine ammonia-lyase									+																			D6
SCCCLR2002F08.g	CA127125	Hormone related	Auxin	auxin repressed										-	-				-						+			+	A6
SCRLLR1038D05.g	CA125459	Hormone related	Jasmonic acid	jasmonate responsive			-									+							-		+	+						D3
SCEZLB1009A09.g	CA113117	Hormone related	Similar to BLE1 protein																-										A2
SCCCLR1C02F07.g	CA189608	Inositol	Others	myo-Inositol-1-phosphate synthase		+																		-		-			A3			D1
SCCCLR1C03G01.g	CA189695	Lipid metabolism	Delta-12 oleate desaturase		+						+				-														A3
SCVPST1061G05.g	CA179715	Lipid metabolism	Delta-12 oleate desaturase		+						+				-
SCSBAM1085B06.g	CA079174	Lipid metabolism	Omega-3 fatty acid desaturase			-	-																-				-		A1			D6
SCSBSD2029D11.g	CA296781	No matches									+
SCUTHR1063G08.g	CA109922	No matches							-																					B4		D2
SCRUAD1064B08.g	CA068700	No matches										+																			C2
SCACLR1126E09.g	CA116458	No matches				-	-															-		-	+		-		A4
SCRLFL1008C11.g	CA201789	No matches																	-										A6
SCUTLR2008E01.g	CA129763	No matches																	-
SCBFSD1035H11.g	CA275224	No matches					-								-	-													A6	B3
SCAGLR2026G12.g	CA128073	No matches					+		-	-	-					+										+					C5	D4
SCBFST3136A06.g	CA181757	No matches				-	-				+				-										+				A3			D6
SCBFSD1037B12.g	CA275378	No matches									-																					D2
SCRUFL1017D09.g*	CA201640	No matches					+																									D4
SCBGLR1112B03.g*	CA118653	No matches										+																	A5
SCRUAD1063D08.g*	CA068574	No matches										+
SCRLFL1006B06.g	CA200734	No matches					-																									D6
SCSBSB1051A09.g	CA171523	No matches					+																		+							D1
SCAGSD2041A11.g	CA282131	No matches					+
SCEZAM2058F12.g	CA084923	No matches					+																									D4
SCSBFL1035B08.g	CA201546	No matches					+																								C6	D4
SCCCCL1001H07.b	CA092893	No matches										+						+							+
SCBFAD1067F08.g	CA197607	No matches										+
SCEPAM2015C06.g	CA083574	No matches										+																	A4
SCCCSD1092G06.g	CA275936	No matches															-
SCAGFL1089G08.g*	CA199089	No matches															+
SCRLLR1111D02.g	CA125789	No matches (non-coding)														+									-		-	-		B1
SCEQFL5048F07.g	CA239494	No matches (non-coding)				+	+
SCCCCL3001F04.g	CA093214	No matches (non-coding)					-																							B2
SCMCAM2084G01.g	CA086540	No matches (non-coding)					-																							B1		D3
SCRUAD1061E03.g	CA068280	No matches (non-coding)										+
SCCCLR1001A06.g	CA116115	Others	Extensin-like protein		+	-																										D6
SCCCLR1C07B07.g	CA189990	Others	Glycine-rich RNA-binding protein								+
SCCCCL4004A10.g	CA094073	Others	Putative polyprotein						-																							D4
SCSBFL4062G06.g	CA239960	Others	Putative transposon polyprotein				+																									D1
SCRUFL1112F04.b	CA249652	Others	Glycine-rich RNA-binding protein	UDP-GlcNAc								+							-
SCMCLR1123E10.g	CA123814	Others	T-complex protein (chaperonin)								+								-										A6
SCCCLR1C01H06.g	CA189539	Others	Topoisomerase-like protein			+	+																						A5			D4
SCSBAD1084C01.g	CA196055	Others	Tubulin alpha-1 chain		-													-							-	-
SCRFLB1054C10.g	CA114529	Others	Zinc finger protein-like						-																							D3
SCCCSD2001E05.g	CA282487	Pathogenicity	Protease inhibitors	thaumatin										+										-			-	-				D4
SCCCSD1003E02.g	CA272455	Pathogenicity	Protease inhibitors	thaumatin														+						-			-					D4
SCVPCL6038A02.g*	CA099606	Pathogenicity	R-genes	caneRpg1-9 (stem rust resistance)					-																				A1		C5
SCCCLR1065F03.g	CA119768	Pathogenicity	R-genes	NBS-LRR																		-	-
SCEQRT2098H06.g	CA139483	Pathogenicity	R-genes	NBS-LRR								+	+
SCCCCL3080A08.g	CA093488	Pathogenicity	R-genes	NBS-LRR								+													+
SCBFAD1089A09.g	CA196438	Pathogenicity	R-genes	NBS-LRR			+																			+						D4
SCJFRZ3C03H08.g	CA159411	Pathogenicity	R-genes	With LRR								+	+
SCSGHR1070E01.g	CA109315	Pathogenicity	R-genes	With LRR								+
SCBGLR1023D05.g	CA117725	Pathogenicity	R-genes transduction	LSD1			-									+											+		A3	B1
SCQSRT1036D03.g	CA136902	Pathogenicity	R-genes transduction	PR							+												-	-	-		-	-	A3	B2
SCEQRT1028C03.g	CA132845	Pathogenicity	R-genes transduction	PR								+											-	-	-		-	-	A3
SCEQRT1027E02.g	CA132778	Protein kinases	Calcium-related	caneCDPK-9								+
SCVPAM1055A12.g	CA080282	Protein kinases	Casein kinases	caneCKI-11	+																											D6
SCEZRZ1015G02.g*	CA148000	Protein kinases	Casein kinases	caneCKI-17			-							-															A6
SCVPRZ2036C02.g	CA153800	Protein kinases	GSK3/Shaggy	caneGSK3-5								+
SCQSAM2099A11.g*	CA087821	Protein kinases	MAPK/MAPKK/MAPKKK	caneMAPK-1												-
SCCCHR1003D05.g	CA102660	Protein kinases	MAPK/MAPKK/MAPKKK	caneMAPK-6							-																		A4			D5
SCJFRT1010C12.g	CA133788	Protein kinases	Putative RLCK	cane putative SIK protein-1		+	+																									D1
SCACLR1130D02.g	CA116753	Protein kinases	Putative RLCK	caneRLCK-AVI2								+
SCJLLR1101D07.g*	CA122665	Protein kinases	Putative RLCK	caneRLCK-DII3								+
SCEQRT1032A12.g	CA133177	Protein kinases	RLCK	canePBS1-4								+
SCCCST1006B11.g	CA173923	Protein kinases	SNF-like kinases	cane osmotic stress-activated protein kinase-2			+																									D4
SCCCLR1076F09.g	CA120363	Protein kinases	SNF-like kinases	caneCIPK-13		+																						+				D3
SCJFRZ2032C08.g	CA152817	Protein kinases	SNF-like kinases	caneCIPK-14		+																										D2
SCACLR1036B06.g	CA116282	Protein kinases	SNF-like kinases	caneCIPK-18		-	-						-										-		+							D6
SCMCRT2103B04.g	CA142458	Protein kinases	SNF-like kinases	caneCIPK-21			-
SCAGLB2046F06.g	CA266309	Protein kinases	SNF-like kinases	caneCIPK-22								+																				D6
SCEQLB2019B08.g	CA279976	Protein kinases	SNF-like kinases	caneCIPK-8		+																										D3
SCJLRZ1023H04.g	CA149162	Protein kinases	SNF-like kinases	caneCIPK-9			-																									D3
SCCCLB1003E11.g	CA110960	Protein kinases	SNF-like kinases	caneREK-1								+	+
SCEZLB1005C02.g	CA112827	Protein kinases	Undefined	canePK-BIII3												-
SCCCRZ2001F06.g	CA149645	Protein metabolism	60S ribosomal protein L11			-																			-
SCEQLR1091A10.g	CA121144	Protein metabolism	60S ribosomal protein L23			-										+									-					B1
SCUTLR1037F12.g	CA126627	Protein metabolism	60S ribosomal protein L5				-																		-							D6
SCJLRZ3077G10.g	CA160745	Protein Phosphatases	Serine/Threonine - PPM Family	PP2C Catalytic Subunit									+
SCEPRZ1010E06.g	CA147516	Protein Phosphatases	Serine/Threonine - PPM Family	PP2C-like		+	+				+													-							C1	D1
SCMCST1051F08.g	CA176550	Protein Phosphatases	Tyrosine Phosphatases	Dual Specificity Protein Phosphatases (DSPP)		-																			+						C2
SCEZHR1088E02.g	CA103945	Protein Phosphatases	Tyrosine Phosphatases	Dual Specificity Protein Phosphatases (DSPP)	+		+
SCCCRZ3001D06.g	CA154621	Receptors	Photoreceptors	caneNPH1-1												-
SCRUAD1133D10.b	CA217707	Receptors	Photoreceptors	Blue light receptor cry1			-																		+							D3
SCVPRT2081G11.g	CA146521	Receptors	Phytochrome	canePhyC-2				+
SCBFSB1048C08.g	CA167980	Receptors	Receptor Ser/Thr kinase	cane S-receptor-23			-																-		+				A1
SCCCCL4007D06.g*	CA094339	Receptors	Receptor Ser/Thr kinase	caneRLK-AX1				+																								D6
SCRFLR1012B04.g	CA125126	Receptors	Receptor Ser/Thr kinase	caneRLK-AX2				+																							C2
SCBFAD1045F11.g*	CA065472	Receptors	Receptor Ser/Thr kinase	caneRLK-C5		-	-																									D6
SCMCCL6027F11.g*	CA097905	Receptors	Receptor Ser/Thr kinase-unclassified	caneURLK-13 (with LRR)								+																				D6
SCSFFL4017B07.g	CA215964	Receptors	Receptor Ser/Thr kinase-unclassified	caneURLK-131			+																									D4
SCACCL6006D08.g	CA095849	Small GTPases	Rab						+
SCBGLR1117A05.g	CA119047	Small GTPases	Ran		-																				-				A2			D2
SCCCAD1004H02.g	CA064903	Stress	Catalases			-										-							-				-	-	A6	B3
SCEQRT1031H03.g	CA133158	Stress	Cytochrome P450	CYP71		+
SCCCAM2001B04.g	CA080686	Stress	Cytochrome P450	CYP71E												-											+
SCAGLR1043E04.g	CA116967	Stress	Cytochrome P450	CYP74A		-					-															+
SCSGFL5C08D07.g	CA246981	Stress	Cytochrome P450	CYP78			-
SCBGLR1099E12.g	CA118548	Stress	Cytochrome P450	CYP86								+
SCSGHR1069F04.b	CA109244	Stress	Cytochrome P450		+	+
SCCCLR1022B11.g	CA119647	Stress	Drought and cold response	Cysteine proteinase RD19A precursor			+																						A6
SCQGLR1062E12.g	CA124203	Stress	Drought and cold response	Glyoxalase							+																		A3			D3
SCEPRZ3087C08.g	CA160210	Stress	Drought and cold response	Low temperature induced (LTI)		+	+			-
SCUTST3084F06.g	CA186860	Stress	Drought and cold response	Low temperature induced (LTI)		+	+																-			+						D1
SCJFLR1074E09.g	CA122163	Stress	Drought and cold response	Low temperature induced (LTI)		+																									C3
SCACCL6008H06.g	CA096029	Stress	Drought and cold response	Low temperature induced (LTI)		+	+											+					-					+				D1
SCCCST3001H12.g	CA180203	Stress	Drought and cold response	Putative aquaporin (tonoplast intrinsic protein)											-										-				A2
SCQGLR1085F11.g	CA124270	Stress	Drought-induced			+	+																				+
SCAGFL1089C03.g	CA199044	Stress	Glutathione S-transferases												-								-		-				A6		C4
SCJLHR1028C12.g	CA106117	Stress	Infected libraries	Histone H4												+									-	-	-	-		B1
SCVPFL3045B09.g	CA226680	Stress	Metalothionein							+	+																					D1
SCCCAD1001C08.g	CA064626	Stress	Peroxidases	P7X								+														+
SCCCLR2001H09.g	CA127047	Stress	Thioredoxin																-										A2
SCJFLR1073B06.g	CA122039	Stress	Thioredoxin																-												C1
SCRFLB1056D04.g	CA114687	Stress	Thioredoxin				-																-									D3
SCJLRT1021D12.g	CA135772	Stress	Wound-induced	Chalcone synthase								+														+
SCVPLR2027D02.g	CA130317	Stress	Wound-induced	Chalcone synthase			+																-	-			-					D4
SCCCLR1070D02.g	CA120164	Stress	Wound-induced	Oxygen-evolving complex							+														+
SCJLRT1016G06.g	CA135201	Stress	Wound-induced	Ribonuclease		+	+																									D1
SCCCLR2C01F06.g	CA127342	Stress	Wound-induced											-	-	-													A6	B4
SCBGLR1002A09.g	CA117666	Transcription	AP2/EREBP			+
SCCCRZ1001G10.g	CA146855	Transcription	Aux/IAA				-																		-					B1		D3
SCVPLR2005H03.g	CA156636	Transcription	Aux/IAA				-																		-
SCEQRT2093D08.g	CA139092	Transcription	Aux/IAA				-																									D6
SCVPFL3040D12.g	CA225824	Transcription	CREB-binding/acetyltransferase-related									+
SCBGFL4052C11.g	CA221542	Transcription	EIL (ethylene-insensitive3-like)																-
SCRLRZ3041C03.g	CA162928	Transcription	GARP transfactor				+																		+					B2
SCCCRZ1001H05.g	CA146862	Transcription	HLH (helix-loop-helix)				-						+																			D6
SCCCRZ3002D03.g	CA154704	Transcription	LIM (protein-protein interaction)														+								-
SCCCLR1C05B03.g	CA189812	Transcription	Myb																-
SCAGRT2041D10.g	CA137554	Transcription	Myb													+
SCRURT2007E11.g	CA143817	Transcription	Myb			+	+																						A2			D4
SCCCLR2003E10.g	CA127180	Transcription	NAM	NAC									-			+									+
SCSBFL1039F08.g	CA203788	Transcription	NAM	NAC		+	+																						A5
SCCCLR1C04F11.g	CA189778	Transcription	WRKY				+																									D4
SCEQRT1027D04.g	CA132769	Transcription	WRKY				+																									D4
SCRURT2008F06.g	CA076344	Transcription	Zinc finger proteins	C2H2 / Wrep	+																								A3			D6
SCEQRT1033F01.g*	CA133313	Transcription	Zinc finger proteins	C2C2 / Dof									+
SCEZST3147A10.g	CA182656	Transcription	Zinc finger proteins	C3H								+	+
SCCCLR1067A05.g	CA119883	Transport	Putative sugar transporter			+																			+							D3
SCCCLR1077F09.g	CA120437	Two component	Response regulators (ARR-like)													-									+	-	+
SCACLR1057C07.g	CA116387	Two component	Response regulators (ARR-like)													-														B3
SCACLR2014E12.g	CA127675	Ubiquitination	E2												-													+	A3	B1		D2
SCCCLR1C07A06.g	CA189978	Ubiquitination	E2												-													+
SCCCRZ2C01F09.g	CA150000	Ubiquitination	E2												-													+	A2			D2
SCBFSB1047C02.g	CA167900	Unknown protein	Aluminium-induced protein				-		+		+				-	-													A3			D3
SCCCLR1080C06.g	CA120652	Unknown protein	Pleckstrin homology (PH) domain-containing protein																-										A2
SCRFAM2129A08.g	CA088690	Unknown protein														-										+
SCSGSB1009D11.g	CA172640	Unknown protein				-	-																					+	A3			D6
SCSBSD2029F05.g	CA277625	Unknown protein					-																-						A3	B1		D3
SCUTLR1058C02.g	CA126682	Unknown protein					-																						A3			D3
SCSFAD1068B11.g	CA069342	Unknown protein					+																									D1
SCRFFL5035E10.g	CA237995	Unknown protein										+
SCCCRZ2C03B08.g	CA150131	Unknown protein						-															-						A3	B2
SCRFFL1025H08.g	CA201354	Unknown protein																-
