# Supplementary material for: Signal transduction-related responses to phytohormones and environmental challenges in sugarcane
Source: BMC Genomics. 2007 Mar 13;8:71. doi: 10.1186/1471-2164-8-71 (PMC1852312; doi:10.1186/1471-2164-8-71)
Supplement: Additional file 2 — Log2 ratios of microarray signals between the Cy3 and Cy5 channels. For each clone, the median intensity value of the technical replicates was used to calculate the ratio between the experimental samples and the reference sample. The numbers 1 and 2 denote the different biological samples used for each experiment. The asterisk indicates that the SAS identity was not confirmed by re-sequencing. Only valid values are shown, excluding data from saturated, low-intensity and low-quality spots. Data from clones for which PCR reactions produced low yields or multiple bands were also removed. The table contains 1,555 elements and not 1,545. This is due to the fact that some SAS are represented more than once in the Table. This occurs when the same SAS is represented in more than one position in the 384-well plates and some of these positions did not have their identity validated by re-sequencing. In these cases, we opted to analyse these data separately. [file 1471-2164-8-71-S2.xls]

## Sheet: additional file 1
	Drought						Abscisic acid treatment								Endophytic inoculation				Methyljasmonate treatment						Herbivory				Phosphate deficiency
ID	24h_1	72h_1	120h_1	24h_2	72h_2	120h_2	30min_1	1h_1	6h_1	12h_1	30min_2	1h_2	6h_2	12h_2	Gluconacetobacter_1	Gluconacetobacter_2	Herbaspirillum_1	Herbaspirillum_2	1h_1	6h_1	12h_1	1h_2	6h_2	12h_2	30min_1	24h_1	30min_2	24h_2	6h_1	12h_1	24h_1	48h_1	6h_2	12h_2	24h_2	48h_2
SCCCCL4011G09.g	0.00139	-0.0986	-0.582	0.547	0.156	-0.445	0.113	0.216	0.291	0.00926	-0.376	-0.0486	-0.0589	0.0914	-0.0165	-0.485	0.257	0.04	0.0194	-0.102	-0.114	-0.0829	-0.117	0.0246	0.0722	0.0052	-0.0132	0.00998	-0.181	-0.134	-0.0223	-0.622	0.204	0.0141	-0.0138	0.0182
SCCCLR1022D05.g	-0.243	0.459	-0.209	0.183	-0.0831	-2.17	0.179	0.189	0.465	-0.0165	-0.0475	0.00209	-0.0202	-0.177	-0.0519	-0.208	0.184	-0.0868	-0.143	-0.0622	-0.275	0.117	-0.108	0.114	-0.137	0.0418	-0.0561	-0.13	-0.131	-0.0495	-0.122	-0.0345	-0.0571	-0.097	-0.00541	0.135
SCCCLR1048F12.g	-0.322	0.246	-0.35	0.145	0.381	-0.846	0.129	-0.111	-0.179	-0.048	-0.0284	-0.00798	-0.0186	-0.201	0.0661	-0.277	0.271	0.0655	-0.0463	0.268	-0.422	-0.0965	-0.157	-0.127	-0.0688	-0.142	-0.143	-0.136	-0.0221	-0.0836	0.24	-0.791	0.261	0.0836	0.0538	-0.0976
SCCCRZ1001D02.g	-0.205	0.429	-0.356	0.0696	-0.273	-1.96	-0.117	-0.031	-0.642	-0.236	-0.00045	-0.12	-0.349	-0.154	-0.312	-0.0576	-0.0554	-0.00316	-0.179	-0.823	-0.303	0.572	0.0942	0.347	-0.0534	3.12	-0.245	-0.58	0.163	-0.317	0.301	0.456	0.199	-0.172	-0.208	0.263
SCEQRT1025D06.g	0.0954	0.666	-0.528	-0.215	-0.355	-1.4	0.0962	0.718	0.633	0.363	-1.25	-0.273	-0.316	-0.0642	-0.257	-0.293	0.0858	-0.0276	-0.0307	-0.933	-0.546	-0.321	-0.203	0.393	-0.0898	-0.184	-0.412	-0.428	-0.223	-0.707	0.428	-0.218	0.661	0.268	0.0115	1.07
SCMCRT2105C11.g	0.03	0.214	-0.719	0.272	-0.189	-1.47	0.00712	0.203	0.24	0.155	0.0184	-0.155	0.00398	0.0875	-0.0808	-0.0356	0.526	-0.188	-0.072	-0.315	-0.0953	-0.062	0.101	0.0333	0.0801	0.169	-0.276	-0.184	-0.0359	-0.0175	0.248	0.0466	-0.187	-0.0759	-0.18	0.105
SCEQRT1031D02.g	-0.095	0.425	-0.237	-0.1	-0.314	-1.73	-0.11	0.381	0.724		-0.472	-0.0163	-0.54	-0.297	-0.478	-0.0427	-0.0618	-0.0881	-0.076	-0.0531	-0.208	0.487	0.309	0.189	0.102	1.97	-0.129	-0.585	0.0702	0.158	0.237	0.199	0.0369	-0.426	-0.426	1.43
SCMCRT2102A01.g	0.0602	-0.164	-0.504	0.732	0.118	-0.891	0.433	0.818	1.23	0.625	-1.79	-0.0577	-0.407	-0.247	0.0627	-0.535	0.193	-0.146	0.154	-0.16	-0.157	-0.967	-0.795		0.246	0.495	0.0563	-0.33	-0.31	-2.61	0.168	-1.87	1.42	0.526	0.362	1.57
SCACLR1127F10.g	-0.387	0.886	-0.0694	0.561	1.28	-0.148	0.363	-0.648		-0.0468	0.238	-0.244	0.213	-0.0635		3.14	0.148	0.173			-0.968		0.332		0.472		-0.138	0.0155	0.311	-0.236	0.193	0.397		-0.0932	0.314	-0.422
SCCCRZ1002H11.g	0.823	-0.776	-0.594	0.598	-0.621	-0.763	-0.311	-1.25	-0.903	0.367	0.0712	-0.349	0.065	0.417	-0.0827	0.183	0.23	-0.00137	0.0971	-0.594	0.322	0.241	0.395	0.912	-0.334		-0.186	0.0949	0.0136	2.12	0.255	0.639	0.0123	-0.405	-0.471	0.285
SCCCLR1001G06.g	-0.335	-0.024	-0.727	0.0231	-0.137	-1.58	-0.0296	0.455	0.65	0.461	-2.48e-05	0.0111	-0.0872	0.223	0.333	-0.0076	-0.0867	0.0883	0.204	-0.382	-0.193	-0.0356	0.199	0.197	-0.184	0.0069	0.0281	-0.235	-0.0362	-0.0366	0.39	-0.0602	-0.223	-0.22	-0.243	0.117
SCCCLR1C05G07.g	-0.219	1.07	-0.434	0.601	2.17	-2.63	0.197	0.925	0.988	0.973	-0.166	-0.0675	-0.0923	0.447	0.229	0.191	-0.487	-0.246	-0.119	-2.65	-1.37	-0.488	-0.938	-0.243	-0.146	0.258	0.137	0.13	0.457	-1.79	0.744	-3.32	0.327	0.26	-0.452	-0.0737
SCJFST1012A02.g	-0.734	0.744	-0.249	0.5	0.0685	-0.482	0.638	-0.755		0.281	-0.343	0.185	-0.14	-0.248	0.2	1.33	0.356	0.0994					-0.58		0.476	-0.344	-0.0622	-0.191	-0.0055	-0.358	-0.428	0.283	1.08	0.579	0.447	-0.128
SCCCLR1078F05.g	-0.303	0.288	0.599	-0.164	0.421	-0.209	-0.00259	-0.0989	-0.287	-0.22	-0.0289	-0.0374	0.0576	-0.0332	-0.0209	0.00815	-0.184	0.00727	-0.162	0.0189	0.045	0.126	-0.0206	-0.0253	0.00679	-0.0702	-0.125	-0.119	0.248	0.0678	0.0318	0.232	0.152	0.0293	-0.034	0.0392
SCMCCL6049C11.g	-0.232	-1.13	-0.156	0.119	-0.188	0.626	0.0192	-2.92			0.427	0.0465	-0.4	-0.494	-0.285	1.66	-0.0214	-0.182	0.135		0.865	-0.282	-1.26	-0.578	-0.244	1.64	-0.015	0.395	-0.16	1.76	-0.19	-0.416	-0.765	-0.0405	0.366	-0.183
SCCCLR1001F09.g	-1.19	0.851	0.543	-0.44	0.591	0.661	0.243	-1.43	-1.41	-0.36	0.00512	-0.422	0.142	0.0365	0.625	0.299	0.686	-0.154					1.45		1.49		0.185	-0.809	-0.626	-0.696	-0.0112	-1.91		0.374	0.19	0.266
SCCCLR1C07H02.g* (unknown220)	1.16	0.0164	0.676		-1.48	-0.799	0.038		1.07		0.572	-0.718	-0.692	-0.662	-0.221	-0.504	0.951	0.528			-0.213	-0.269	-1.16	-0.392	0.803		0.649	0.0549	-1.82	1.18	-1.33	-2.48		-0.363	0.726	1.42
SCJLLR1108H07.g	0.386	0.414	0.52	0.0313	-0.621	-0.396	-0.104	0.098	0.0872	-0.143	-0.429	-0.282	-0.541	-0.173	-0.389	-0.219	0.249	0.136	0.264	-0.976	0.0172	-0.556	-0.255	0.139	-0.0451	3.2	-0.376	-0.064	-0.496	-0.148	0.281	-0.221	-0.458	-0.081	-0.176	1.08
SCCCRZ1C01H06.g	-0.431	-1.64	-0.456	-0.203	-1.51	-2.74	0.0103	0.277	0.375	0.534	-0.405	0.187	0.4	0.515	-0.235	-0.0204	-0.158	-0.0792	0.827		1.21	0.173	0.169	0.524	-0.35	4.01	-0.244	-0.126	-0.0022	-0.282	0.0477	-0.69	-0.591	-0.134	-0.00591	0.321
SCCCCL2001B01.b	0.392	-0.811	-1.5	-0.311	-1.17	-1.5	-0.0749			-0.274	0.563	-0.261	-0.418	-0.608	-0.745	0.171	0.319	-0.0905			-0.365				0.22		0.144	-0.481	-0.771	2.73	0.0535	0.395	-0.691	0.321	0.101	0.45
SCVPLR1049C09.g	0.102	0.433	0.938	0.522	0.471	0.0579	-0.041	-0.218	-0.142	-0.252	-0.298	0.168	0.134	0.0622	-0.327	-0.758	1.06	-0.176			-0.418		-0.515		0.354	-0.84	-0.223	0.15	0.106	0.285	0.0346	0.842	-0.342	0.358	0.19	0.13
SCCCCL3001F05.g	0.158	0.00521	-0.558	-1.03	-1.74	1.89	-0.248	-0.586	-1.07	0.15	0.103	0.224	0.447	0.338	-0.0412	0.506	-0.095	-0.17	0.42		3.02	0.3	0.0518	0.0237	0.195	-0.00761	-0.11	-0.301	0.508	0.397	-0.0386	-0.267	-1.16	-0.04	-0.0962	-0.344
SCCCLR2C02D03.g	0.959	-0.294	-0.869	0.367	-1.25	-0.358	-0.276	2.1	0.885	-0.336	-0.284	-0.324	-0.241	0.497	-0.349	-0.207	0.525	-0.113	0.158		-0.0886	-0.19	-0.86	0.343	0.0494		0.147	-0.0582	-0.0697	1.34	0.33	-0.44	0.235	-0.212	0.0282	0.691
SCEQLR1007G03.g	-0.174	-0.714	-0.887	-0.0325	-0.513	-1.97	-0.0921	0.205	0.298	0.265	0.309	0.109	0.0114	0.259	0.294	-0.174	0.871	0.214	0.183	-0.449	0.175	0.237	0.537	0.845	-0.212	1.35	-0.196	-0.408	-0.0216	0.116	0.302	0.252	-0.552	-0.33	-0.436	0.0549
SCJLRT1006G01.g	-0.0187	-0.496	-0.532	-0.461	-0.859	-1.9	-0.127	0.4	0.16	0.224	0.0799	0.0556	-0.218	0.336	0.0212	-0.203	0.411	0.14	0.26	-0.452	0.256	0.134	0.479	0.944	-0.147	0.889	0.0324	-0.313	-0.0899	0.137	0.463	0.169	-0.406	-0.442	-0.693	0.156
SCVPLB1020E07.g	-0.347	-0.398	-0.553	-0.204	-0.575	-1.55	-0.0567	0.462	0.472	0.35	0.0491	0.0533	-0.0447	0.388	0.126	-0.199	0.038	0.0938	0.284	-0.625	0.00111	-0.155	0.453	0.682	-0.183	0.535	-0.0939	-0.451	-0.0329	0.569	0.476	0.405	-0.533	-0.373	-0.601	0.457
SCEZLB1012F10.g		-0.696	-0.668	0.308	1.01	0.267	-0.129	-1.95	-1.55	0.424	0.641	0.371	-0.0309	-0.272	0.222	0.212	0.255	0.348					0.0267		-0.223	-0.627	-0.114	-0.893	0.222	0.451	0.338	1.63	-4.57	-0.132	-0.0654	-0.659
SCCCCL3120G07.g	1.08	2.31	0.888	-0.223	-3.01	3.17	0.0293	-0.00902	-0.434	-0.527	0.167	0.27	0.0444	-0.0206	-0.219	-0.271	0.925	0.118	-0.158	0.114	-0.387	0.113	0.00248	-0.0845	0.405	0.362	-0.229	0.214	0.536	-0.0225	1.1	0.0354	0.358	0.00279	0.0154	-0.106
SCAGLR1043F02.g	1.36	3.26	0.873	1.97	-2.68	3.33	-0.125	0.496	0.0342	-0.202	-0.742	0.0365	-0.148	0.599	-0.342	-0.603	1.18	0.0575	-0.0839	-0.289	-0.5	-0.67	-0.495	0.4	0.45		-0.231	1.09	-0.243	-0.394	1.25	1.03	1.72	-0.139	-0.281	0.805
SCCCRZ1003A03.g	0.328	1.49	-0.263	-0.465	-0.688	1.35	-0.337	-1.12	-0.607	-0.0103	0.869	0.461	0.37	0.629	-0.224	1.7	0.127	-0.22					0.209	0.148	0.282	0.774	-0.203	0.00239	0.631	0.146	0.48	1.26	-1.05	0.0989	0.143	-0.442
SCCCAM1001A03.g	0.684	0.469	0.447	-0.0426	-0.499	0.265	0.0018	-0.19	-0.242	0.0469	-2.43	-0.00554	-0.194	-0.599	0.341	-2.67	0.626	0.527	-0.112	0.543	0.0258	0.427	-2.02	-0.313	0.401	-0.446	1.4	0.46	-0.859	-1.03	-0.362	-3.62	0.804	0.291	-0.00854	0.548
SCCCRZ2002H05.g			0.21		0.511	2.65	-1.25	-4.23		-1.42	0.458	0.848	0.491	0.851		1.99	0.282	-0.245					1.47		-0.0825	0.464	-0.552	0.34	1.4	0.262	0.534	0.455	-0.86	-0.185	0.22	-0.334
SCRFLB1056G06.g	-0.258	0.774	0.443	-0.414	-0.14	0.832	0.328	-1.95		-0.23	0.0972	-0.0152	0.145	0.0544	-0.221	0.364	0.24	0.436			0.927	-0.0981	-0.458		-0.732		0.237	0.944	-0.091	0.133	0.0526	0.0132	0.618	-0.153	0.0291	-0.252
SCCCRZ2001F07.g	-0.322	-0.0933	0.41	-0.64	0.101	-0.311	0.0543	0.166	0.201	0.162	0.307	0.332	0.321	0.203	-0.215	0.187	-0.0731	-0.212	-0.211		-0.956	-0.243	-0.316	-0.848	-0.218	-0.164	-0.0065	-0.0211	0.0656	-0.236	-0.246	-0.318	-1.04	0.181	-0.0288	-0.174
SCCCLR1070F12.g	0.457	0.306	1.31	-0.81	-1.53	1.26	-0.223	-0.594	-0.394	-0.262	0.38	0.21	0.369	0.137	-0.259	0.242	-0.159	-0.118	-0.399	0.243	0.336	0.366	0.518	0.0324	-0.243	-0.347	-0.159	-0.218	0.856	0.188	-0.183	0.24	-0.0501	-0.225	-0.313	-0.156
SCEQRT2090E04.g	0.35	0.135	0.216	-0.286	-0.688	0.666	-0.149	-1.05	-0.364	-0.214	0.109	0.107	0.432	0.585	-0.605	0.168	0.0732	-0.133	-0.253	-0.447	0.265	0.245	0.279	0.0212	-0.0714		-0.585	-0.334	0.422	2.63	-0.174	0.264	-0.0958	0.0346	-0.39	-0.167
SCRFLR2037F09.g	0.586	-0.0473	0.651	-0.794	-1.9	1.06	-0.0029	0.318	1.07	0.804	-0.421	0.415	0.394	0.0503	0.0412	-0.122	-0.218	0.157			1.01	0.441	-0.395	0.84	0.259	2.3	-0.341	-0.648	0.324	-0.196	-0.321	0.278	-0.0718	-0.0514	-0.0215	0.73
SCEPLR1051D05.g	0.611	0.278	0.559	-0.209	-1.65	0.932	-0.0552		2.69	0.245	-0.0044	-0.0208	-0.759	-0.777	-0.51	-0.949	0.00383	-0.102			0.511	0.107	0.813	0.676	-0.43	1.49	-0.452	-0.41	0.188	0.0487	-0.266	0.0638	-0.252	-0.428	-0.33	-0.106
SCEPSD1069D02.g	-0.152	0.217	-0.257	-0.644	-1.07	0.303	1.01	-0.288		1.1	0.333	0.152	-0.755	-0.399	-0.146	-0.962	0.17	0.331					-0.496		0.631	-1.54	-0.242	-0.605	0.593	-0.832	-0.483	-1.13	1.93	1.15	0.157	0.56
SCEPRZ1008D06.g	0.165	0.173	-0.0109	0.008	-0.0143	0.287	0.0319	-0.101	-0.231	-0.00951	-0.084	0.249	0.0803	-0.0234	-0.158	0.115	0.103	-0.0699	-0.186	0.0604	0.0798	0.22	-0.0132	0.0645	0.138	0.157	0.019	0.177	0.247	0.00895	-0.0977	-0.0869	0.38	0.0029	0.186	0.0589
SCRLAM1007D03.g	-0.265	0.114	0.0207	0.173	0.427	-0.358	-0.00275	-0.239	-0.364	-0.31	-2.28	-0.111	-0.0589	-0.303	-0.026	-1.72	0.445	0.258	0.0507	0.526	-0.0837	0.123	-0.554	-0.204	-0.0786	-0.0567	0.363	0.293	0.00675	-0.0304	-0.348	-0.226	0.579	0.19	0.181	0.207
SCSGFL1078H06.g	-0.0055	-0.00558	0.0598	0.171	0.335	0.268	0.0503	1.12	0.818	-0.286	-0.56	0.0125	0.0865	-0.0251	0.113	-0.824	0.241	0.148	0.0535	0.34	-0.103	0.0996	-0.107	-0.194	0.0371	0.0269	0.272	0.202	0.0407	-0.0514	-0.245	-0.513	0.268	0.0654	0.0983	-0.00192
SCEQLR1029D10.g	0.895	-0.164	0.589	-0.0319	-0.0862	-0.847	-0.372	-1.46		-0.167	0.874	-0.00808	0.316	0.319	-0.584	1.47	0.0047	-0.625	-0.193		0.292	-0.0319	-0.223	-0.234	-0.72		-0.0121	-0.203	0.605	1.86	0.386	0.959	-1.28	-0.452	0.00165	-0.555
SCCCCL3002C07.b	-0.03	1.49	-0.131	0.179	0.0918	0.438	-0.0065	-0.89			0.584	0.162		4.58	-0.484	3.52	-0.169	-0.477							-0.404		-0.179		0.128	2.43	-0.408	0.374	-0.725	-0.572	0.0706	-0.311
SCBFAD1045D12.g	-0.0025	-1.38	-0.342	-0.562	-1.75	-0.768	-0.0617					-0.252	0.5	-0.583	-0.103	0.386	-0.518	-0.0534			-0.453	0.0304	0.669		-0.205		0.0015	-0.492	-0.204	1.13	0.358	0.195	0.302	-0.303	-0.561	-0.0466
SCCCRZ2001F03.g	-0.0652	0.352	-0.0899	0.707	-0.619	-0.702	-0.175	-0.164	-0.132	0.0243	-0.722	-0.515	-0.256	-0.0868	0.417	0.356	0.106	0.691	-0.238	-0.412	-0.077	-0.0544	0.33	0.464	-0.252	1.46	0.106	0.126	-0.222	0.0412	0.0665	0.0982	-0.734	-0.176	-0.89	0.866
SCRULR1020D11.g	0.506	-1.39	-3.47	0.0975	-2.53	-6.44	-0.449	-0.192	0.0573	0.701	0.173	-0.409	-0.0327	0.83	-0.559	-0.237	-0.03	-0.307	-0.216	-2.16	-0.409	-1.3	-0.517	0.751	-0.519		-0.0124	-0.2	0.882	0.366	0.329	0.65	-1.18	-0.468	-0.0045	-1.3
SCEPCL6019E04.g	0.486	-0.634	-0.646	-0.0983	-0.602	-1.22	0.0212	1.06	0.319	-0.175	-1.22	-0.104	-0.37	-0.156	0.0266	-1.3	1.01	0.237					0.646		0.052		0.0304	0.00865	-0.597	0.0692	0.177	-0.635		0.663	0.237	-0.039
SCSGSB1009F12.g	-0.186	0.738		-0.877	-1.09	0.384						1.5	1.27			0.511	-1.3	-1.59					-1.05		1.09	-0.68	1.05		-0.666	-0.553		0.553		-2.09	-0.435	-0.4
SCCCLR1001E04.g	0.94	-2.55	-2.92	-0.277	-3.1	-8.17	1.38	1.14	0.871	1.5	-1.24	-0.295	-0.208	1.03	-0.407	-0.318	-0.613	-0.125	0.202	-2.05	-0.054	-1.22	-0.462	0.406	-0.759		0.266	-0.467	-0.736	1.26	-0.797	0.0313	0.322	-0.16	-0.000378	-0.796
SCEQLR1093F09.g	0	-0.27	0.657	0.284	0.54	0.944	0.25	0.0617	0.498	0.321	2.2	-0.323	-0.216	0.0482	0.0458	-0.369	0.237	0.0476	0.345		-0.154	-0.0543	0.336	-0.19	0.222	-0.614	1.1	-0.207	-0.104	0.122	-0.217	-0.339	0.0674	0.248	-0.0444	-0.133
SCRLFL4058B10.g	-2.02				0.587	1.05	-1.04					0.0237	0.335	1.8	-0.153		-0.224	-0.0699					1.2		-1.04		-1.73	-0.0921	0.253		1.42	1.52		-0.757	-0.737	-1.12
SCCCCL1002D10.b	0.0765	0.343	0.286	0.271	-0.0897	-0.271	0.046	-0.256	0.49	0.235	-1.21	-0.15	-0.0474	-0.283	-0.00265	-0.81	0.622	0.119	-0.111	0.187	0.147	-0.131	-0.829	-0.154	0.269	1.17	0.33	0.182	-0.36	-0.355	-0.13	-1.44	0.532	0.298	0.286	0.337
SCEZLR1009F06.g		-1.27	1.07	-3.71	-0.649	1.55	-0.0075	-0.29	-1.14	-0.357	-0.105	-0.0443	-0.258	-0.412	-0.117	-0.136	-0.365	0.121				0.762	0.136		1.25	-0.505	0.396	0.0728	-0.0479	-0.22	-0.324	-0.249	1.28	0.482	-0.0503	-0.0325
SCVPCL6046C11.g		-0.0688	-0.617	-0.426	0.557	0.182	-0.0754	-2.39	-4.48	0.409	0.447	-0.141	0.215	0.053	0.386	-0.405	-0.419	0.453					1.14		0.166	0.693	-0.104	-0.0716	-0.408	-0.152	-0.0155	0.579	0.532	0.374	0.735	0.28
SCEZRZ1017E02.g	0.165	0.669	0.204	0.0236	0.0381	0.195	-0.059	-0.123	0.543	-2.27	-0.375	-0.0501	-0.0318	-0.414	-0.014	-1.95	0.019	0.0669	0.116	0.599	0.139	0.0639	-0.00886	-0.288	0.191	0.0952	0.461	0.284	-0.149	-0.382	-0.294	-0.967	1.11	0.0891	-0.142	1.47
SCEPLR1051A07.g	-1.15	-1.37		-0.305	-1.72	-0.137	-0.391			-1.51	0.669	-0.451	0.124	-0.256	-0.396		-0.068	-0.808					0.426		0.333	0.516	0.226	0.269	-0.0206	-0.255	-0.0945	0.334		-0.28	-0.215	-0.481
SCBGLR1115H11.g	0.465	0.641	0.53	0.0509	-0.186	-0.455	-0.214	-0.638	-0.104	0.1	0.204	-0.194	0.0273	-0.0767	-0.299	0.184	-0.0442	-0.0719	-0.0294	-0.304	0.344	0.145	-0.116	-0.0662	-0.537	3.03	-0.486	-0.0404	-0.125	0.219	0.385	-0.133	-0.167	-0.142	-0.137	0.045
SCCCCL4003E08.g	-0.572	0.19	0.85	0.32	1.13	1.25	0.209	-0.286	-0.467	-0.372	0.0995	0.214	0.203	-0.214	0.309	-0.123	0.106	-0.0544	-0.0312	0.268	-0.249	0.356	-0.139	0.0996	0.197	-0.27	0.133	0.186	0.0737	-0.12	-0.299	0.00613	0.0127	0.0382	-0.0759	-0.108
SCCCCL3002E04.b	0.938	0.916	1.59		1.21	2.38	0.318	0.426	0.384	0.000664	0.447	0.479	0.48	-0.00431	-0.31	-0.706	0.44	-0.915	0.348		-0.511	-0.716	-0.158	-0.77	0.708		-0.104	0.742	0.222	0.485	0.106	0.319	-0.763	0.0373	-0.0326	-0.0422
SCCCAM2001C04.g	-0.141	-0.0711	0.0494	-0.192	0.313	0.576	0.471	-0.224		0.495	0.198	-0.152	0.0252	0.0332	-0.173	0.515	0.327	-0.16					-0.475		0.198	-0.00363	-0.389	-0.0813	-0.438	1.11	-0.371	0.294		0.344	0.0776	-0.0714
SCBFLR1039B05.g	-0.0421	-0.53	-0.417	-0.272	-0.827	0.473	-0.0242	0.422	0.598	0.265	-0.133	-0.107	0.0662	0.436	-0.148	0.00693	-0.304	-0.1	0.296	-0.24	0.138	-0.339	0.0852	0.313	-0.0102		-0.399	-0.103	-0.538	-0.354	0.466	0.557	-0.593	-0.537	-0.104	0.448
SCCCRZ1C01E03.g					2.21		-1.32	-3.56	-2.21	-3.5	0.775	1.6	0.142	1.06		4.19	0.0521	-0.355					0.642		0.764	-0.21	0.243	-0.76	0.828	0.285	1	1.71	-6.4	-0.268	-1.1	-0.555
SCQGLB1029H07.g	-0.56	-0.916	-0.42	0.000221	0.0609	0.706	-0.26	-0.701		-0.269	1.34	-0.0328	0.326	0.137	-0.179		-0.343	-0.322				0.726	0.16	0.125	-1.02		-0.174	0.414	0.556	1.19	0.206	1.24	-0.0415	-0.292	-0.0574
SCVPLR1049E05.g	-0.277	-1.01	-0.876	0.529	-0.0778	-1	-0.357	-0.995	-1.39	-0.357	0.601	-0.0359	0.00309	0.0545	0.34	0.269	0.29	0.00467					0.109		-0.288	-0.947	-0.0312	-0.306	0.208	0.406	0.68	2.06	-0.546	-0.369	-0.363	-0.325
SCRFAM1026H03.g	-0.334	0.098	0.208	0.0073	0.2	0.499	-0.0663	-0.338	-0.297	-0.119	0.0873	-0.0592	0.151	-0.0944	0.0533	0.136	-0.0772	-0.185	-0.199	0.156	0.201	0.146	-0.00184	-0.0499	-0.166	-0.0809	0.139	0.17	0.275	0.0546	-0.264	0.121	0.311	0.0534	-0.0525	0.0784
SCUTLR1058G02.g				-0.166	-0.389	-0.93	-0.489	-4.88	-3.21	-0.66	-0.2	-0.0717	-0.00993	-0.37	-0.271	0.0251	-0.737	0.386					0.621		0.00117	-0.245	-0.0603	-0.357	0.141	0.0872	0.462	0.0455	-0.239	0.319	0.506	0.368
SCEPCL6029D04.g				1.88	2.03	2.87		-2.75	-2.03	-0.15	1.81	0.912	0.851			2.27	-0.505	-2.32					0.793		-0.229		-0.638		1.69		2.92	2.12	-1.27	-2.38	-1.02	-0.499
SCEQLB1065B08.g	-1.92	-0.51	0.719	0.26	1	0.133	-0.526	-1.35	-2.11	-0.972	0.754	0.392	0.398	0.243		1.4	0.073	-0.366					0.385		0.869	-1.46	-0.208	-0.395	0.839	0.478	0.259	0.728		-0.0842	-0.32	-0.339
SCAGLR1021G09.g				-0.111	-0.736	-0.696	0.239			0.542	1.75	-0.0576	-0.216	2.13			-0.0891	0.286							-0.575		-0.195	0.164	-0.841	0.798	-0.0709			-0.00779	0.167	-1.65
SCJFLR1074E05.g		-0.803	-0.182	-0.0125	0.384	0.222	-0.3	-0.833		-0.0125	0.641	0.125	-0.0152	-0.586	0.127	0.47	0.267	0.00408			0.238	-0.573	-0.0638		-0.018	1.76	0.24	0.175	-0.243	-0.394	-0.00385	-0.373	-0.416	-0.00256	0.274	-0.475
SCRFFL1025H02.g	-0.785	-0.147	-0.051	-1.59	0.1	-0.0212	-0.756	-3.85		-0.779	0.783	0.192	0.386	0.114	-0.419	1.85	-0.725	-0.365				-0.0286	1.03	0.962	-0.808		0.108	0.115	0.273	0.191	0.222	1.51	-0.9	-0.722	-0.227	-1.07
SCJFRT1009F01.g	-0.479	0.138	-0.202	0.745	0.875	-0.121	-0.302			-1.57	0.239	0.528	0.442	0.518		1.07	-0.16	-0.276					0.196		0.947		0.187	0.112	0.811	1.69	0.239			0.0541	0.37	-0.357
SCMCRZ3065C01.g	0.279	-0.475	0.000305	0.301	-0.0322	-1.06	0.173	-2.19		0.037	0.539	0.00201	0.202	-0.207		3.17	0.454	0.233					-0.143		0.466		0.261	-0.16	-0.304	0.0793	-0.222	-0.325	-3.43	-0.0294	0.23	-0.559
SCCCLB1003A09.g	-0.398	0.077	-0.296	-0.288	-0.0959	-0.109	0.0897	1.44	1.58	0.279	0.0402	0.361	0.412	0.528	0.0979	-0.0699	0.134	0.111	-0.46	-0.833	-0.136	-0.127	-0.302	0.177	0.0885	0.418	-0.272	-0.258	0.0432	-0.0521	0.185	0.0864	-0.664	0.0363	-0.103	0.366
SCSBHR1050B11.g	-0.284	-0.131	-0.475	3.18	0.196	-0.188	0.57	0.398	0.028	0.0399	0.0761	-0.253	-0.0483	-0.0525	1.85	0.354	3.28	0.0238	-0.0968	4.05	0.0103	0.537	-1.19	0.318	0.469	2.4	0.204	1.02	-0.52	0.714	-0.0553	-1.09	0.559	-0.058	0.246	-0.335
SCUTAM2088C05.g	-0.245	0.0117	0.19	0.0778	-0.413	0.549	0.0019	-0.205	-0.442	-0.381	-0.111	-0.0105	0.0875	-0.172	0.133	-0.177	0.0923	-0.137	-0.11	0.14	-0.0384	0.209	0.00287	0.031	-0.13	-0.0581	0.0865	0.0743	0.486	-0.0128	-0.236	-0.139	0.267	0.0279	-0.0986	-0.0223
SCJFSB1010G10.g	-0.722	-0.288	0.095	0.00728	0.365	0.575	-0.00295	0.218	0.0811	-0.302	-1.44	0.116	-0.0496	-0.058	0.0974	-1.26	-0.23	0.201	-0.0916	0.0985	-0.223	0.42	-0.336	0.0038	0.711	2.97	0.267	0.0272	-0.00975	-0.0837	-0.363	-0.607	0.726	0.242	0.335	0.671
SCEQRT1030A03.g	-0.265	0.065	0.0188	-0.084	0.227	0.399	-0.0205	-0.371	-0.471	-0.243	0.0218	-0.0933	0.125	-0.1	0.0487	-0.0162	0.0417	-0.0568	-0.214	0.0588	0.171	0.112	-0.0198	-0.00843	-0.0536	-0.0237	-0.0141	0.186	0.396	0.0894	-0.232	-0.101	0.32	0.101	-0.038	0.026
SCJFRZ2007F10.g	-0.0412	-0.258	-1.13	2.13	0.116	-0.607	0.353	0.253	0.454	0.329	-0.225	-0.0574	-0.392	0.393	2.62	0.222	1.29	0.0586	-0.12	2.92	0.0897	0.148	-1.48	0.191	1.12	1.86	0.411	1.01	-0.545	-0.581	-0.183	-0.485	0.155	-0.229	-0.708	-0.445
SCEPCL6023H11.g	0.498	-0.158	-0.294	0.366	-0.508	-1.27	0.69	0.239	0.539	-0.458	0.365	-0.28	-0.518	-0.227	-0.301	0.305	-0.503	-0.247			-0.528	-0.159	-0.786	0.146	0.0138		0.0455	0.0443	-0.139		-0.478	0.136	-0.322	-0.379	-0.204	-0.853
SCEQLB1067F07.g	-0.229	0.825	0.539	0.81	0.274	0.932	0.0327	-1.28		-0.718	0.344	0.229	0.183	-0.184	0.103	1.81	0.255	0.121				-0.499	0.621		0.683	-0.534	-0.0325	0.101	0.552	-0.188	0.156	0.485	-0.782	-0.082	-0.0238	-0.198
SCEZRZ3019F10.g		-0.478			-0.476	-0.907	-0.361	0.103	0.314	-0.257	0.401	0.312	0.279	0.162			-0.0881	-0.217					-0.221		0.475	0.735	0.378	0.511	1.24	0.533	0.158		-2.1	-0.374	0.06	-0.411
SCCCLB1025H12.g	0.348	0.29	0.478	-0.157	0.628	-1.84	0.103	0.62	-0.161	-0.158	-0.687	-0.385	0.0507	0.142	-0.26	0.383	0.195	-0.199	-0.282		-0.0256	0.221	-0.938	0.472	0.147	0.688	-0.0005	0.00728	-0.368	-0.445	-0.366	-0.475		0.4	-0.0863	0.319
SCCCLR1C07F05.g	0.0253	0.0745	-0.143	0.004	0.174	-1.4	0.294	0.808	0.176	0.023	-0.933	-0.63	-1.13	-0.374	-0.0274	-1.78	0.518	-0.275		-0.376	-0.247	-0.547	-1.64		0.318	-0.26	0.289	-0.107	-1.29	-1.67	-0.217	-1.61		0.429	0.903	0.694
SCJLRZ1019F12.g	0.412	-1.39	-0.377	-0.133	-0.203	-1.17	-0.0044	-0.53	-0.88	-0.439	-0.307	0.135	0.248	-0.0517	0.094	-0.51	0.0366	0.196	-0.282	0.294	0.301	0.269	0.105	-0.0665	-0.208	0.0517	0.0086	0.00577	0.261	0.156	-0.125	-0.415	0.181	-0.075	0.0473	0.0365
SCCCLR2C02A05.g	-0.792	-1.37	-0.499	-0.949	-0.182	1.51	0.206	0.636	0.461	0.102	-2.33	0.0279	-0.137	-0.117	0.276	-0.553	-1.59	0.347	0.633	0.104	0.0111	-0.185	-0.0234	0.0431	-0.0589	2.05	0.257	-0.371	-0.78	-1.92	-0.077	-1.61	0.0838	1.11	0.506	1.65
SCQGRT1040G03.g	0.164	-2.4	-0.847	-0.384	-0.583	0.00835	0.0863		-3.18	-1.87	0.424	0.179	0.157	0.212	-0.222	0.546	-0.199	0.102					0.0554		-0.861		-0.792	-0.467	-0.226	0.335	0.169	-0.00431	0.178	-0.232	-0.218	-0.697
SCRLFL1008D07.g	-0.576	-1.33	-0.649	1.48	0.473	-0.328	-0.225	-1.9	-2.48	-0.207	0.597	-0.178	0.424	0.127		0.284	-0.21	-0.0397					1.63		0.0239	-0.732	-0.38	-0.42	0.144	0.0985	0.818	0.898	-1.33	0.00365	-0.797	-0.768
SCSGFL5C02C11.g	-0.422	-1.01	-0.443	-0.0839	0.381	0.387	-0.272	-0.193	-0.22	0.15	0.537	0.243	0.384	0.378	0.255	0.111	-0.22	-0.211	0.157	-0.169	-0.695	-0.0902	0.543	-0.361	-0.1	-0.635	-0.0448	-0.311	-0.0271	0.167	0.408	0.547	-0.676	0.0584	-0.448	-0.4
SCJLFL3015H10.g	0.158	0.00151	-0.184	0.286	-0.128	0.358	0.0855	-0.0943	-0.0656	1.18	-0.834	-0.0132	0.0985	0.107	-0.0381	0.116	0.125	-0.168	0.0955	0.021	0.0816	0.108	0.044	0.0683	0.205	0.207	0.00315	0.241	0.097	-0.0102	-0.214	-0.0925	0.175	0.104	0.919	1.32
SCCCLR1068G11.g	0.182	0.133	-0.266	-0.459	0.473	-1.01	0.734	0.342	0.201	0.391	-0.782	-0.34	-0.86	-0.356	0.0529	-0.193	-0.175	0.393	0.13	-0.156	0.5	-0.576	-0.287	1.05	-0.27	-1.43	-0.267	-1.46	-0.189	-1.07	0.0955	-0.929	0.432	0.156	0.258	2.1
SCCCLR2002D04.g	0.235	-0.636	-0.211	-0.13	-0.0744	-0.587	-0.0424	-0.286	0.344	0.245	-1.05	-0.0503	-0.194	-0.236	0.216	-0.064	-0.179	0.172	-0.0279	-0.0847	0.936	0.168	0.344	0.593	-0.178	2.47	-0.0108	-0.986	-0.194	-0.0736	0.395	0.296	0.0937	0.00199	-0.382	1.12
SCCCLR2002G09.g	-0.628	-0.492	-0.203	0.0605	0.0269	-1.08	0.278	0.166	0.658	0.346	-0.902	-0.229	-0.658	-0.613	0.662	-0.0296	-0.0979	0.557	0.286	-0.184	1.48	-0.539	0.401	1.02	-0.724	-0.853	-0.0678	-1.19	-0.395	-0.456	0.593	-0.177	0.613	0.352	-0.035	0.648
SCEPAM2015H01.g	-0.32	0.204	0.109	-0.0727	0.219	-0.265	0.0571	-0.0499	-0.291	-0.183	-0.16	0.165	0.0507	-0.111	0.131	-0.148	-0.0782	0.102	-0.0325	-0.0204	0.286	0.244	-0.367	0.0201	-0.0493	-0.114	0.0246	-0.104	0.174	0.0581	-0.14	0.105	0.359	0.0645	0.137	-0.00936
SCEPAM1017D02.g	0.257	-0.845	0.397	-0.573	-0.306	0.0223	-1.55	0.333	1.31		0.526	-0.164	-0.542	-0.364	-0.344	0.76	-0.824	-0.36			0.201	-0.0369	0.384	-0.338	-0.364	1.96	0.0365	0.646	-0.0763	0.692	-0.123	1.02	-0.386	-0.766	-0.966	-0.182
SCEZRZ3049G03.g	0.0625	0.0673	-0.259	0.964	0.722	-0.716	-0.305	-0.813		-0.141	0.434	-0.0154	-0.265	-0.283	-0.226	0.846	0.281	-0.277			0.259	0.479	-0.423	0.305	-0.209	-0.771	-0.316	-0.154	-0.0339	2.46	-0.00545	0.531	-0.22	-0.308	-0.122	0.134
SCRFLR2034A04.g	-1.4		-1.25	0.53	0.255	0.011		-0.689	-0.526	-3.6	1.33	0.205	0.28	1.02	-0.877	2.23	-0.542	-0.873				0.204	0.0897	-0.257	-0.339		-0.505	-0.305	0.344	3.11	0.318	1.69	0.156	-0.866	-0.457	-0.293
SCCCRZ1003G02.g	0.626	-0.276	0.333	-0.391	-0.241	0.331	-0.177	-0.163	-0.317	0.351	-0.397	0.0103	0.0822	0.0411	-0.0504	0.027	0.2	-0.0884	-0.159	0.239	0.132	-0.0715	0.598	-0.19	0.274		0.0697	-0.0963	-0.428	-0.185	-0.219	0.14	0.643	0.0379	-0.633	0.43
SCACAM2045A07.g	-0.52	-0.789	-0.0746	0.036	-0.173	0.0992	0.0115	0.486		0.31	-0.371	0.465	0.288	0.165	0.296	-0.596	0.881	0.0431				0.137	-0.615	-0.126	0.195		-0.253	-0.0787	-0.113	0.664	0.154	0.706	0.554	0.254	-0.0888	-0.171
SCEZRZ1017B08.g	-0.0281	-1.05	-0.325	0.756	-0.599	-0.712	-0.708	-0.69	-1.68	-0.566	-0.412	0.178	0.201	0.191	0.237	0.318	0.0888	0.334					-0.0401		-0.0971	0.247	0.201	0.0504	0.233	0.277	0.707	-0.15	0.0201	-0.251	-0.0804	-0.119
SCQGLB1037G01.g	-0.566	-0.679		-0.181	-0.0407	-0.134	-0.15	0.0906	-1.76	-2.47		-0.137	1.08	0.323	-0.404	1.31	-0.998	-0.312				0.214	0.373	0.827	-0.41		-0.0491	-0.174	0.128	1.15	-0.25	0.554	0.531	-0.863	-0.295	-0.598
SCQGST1034H10.g	0.255	-0.266	-0.257	0.637	0.0575	-0.142	-0.289	-3.35		-0.356	-0.278	0.0759	0.565	0.295	0.202	0.59	0.0227	0.0015					0.88		0.0419		-0.244	0.448	-0.11	0.274	0.334	0.948		-0.264	0.149	-0.195
SCCCLR1048H03.g	0.213	0.871	0.708	0.195	-0.0281	0.299	0.295			1.35	-1.18	-0.742	-0.339	-0.463	0.182	-3.19	0.411	0.672	0.225	1.17	0.102	-0.479		-0.778	1.11	0.763	0.933	0.613	-1.33	-1.22	-0.608	-1.59		0.857	0.312	1.11
SCJLLR1011C06.g	0.512	0.269	0.534	-0.225	-0.368	-0.761	0.107	0.409	1.28	-0.132	-0.12	-0.192	-0.841	-0.636	-0.772	-1.28	-0.00774	-0.697	-0.476		0.501	-0.242	-0.636	1.3	-0.0289		0.385	1.08	-0.301	0.0622	-0.523	-0.747	0.96	-0.145	-0.412	0.134
SCRLLR1038H01.g	1.05	-0.394	-0.822	-1.21	-1.04	-0.338	-0.3		-1.37	0.486	0.75	0.321	0.395	0.534	0.288	0.609	-0.259	-0.368	-0.024		-3.3	-0.217	-0.689		0.996	1.55	-0.387	-0.145	0.283		1.35	3.53	-1.9	-0.351	-0.42	-0.35
SCEQRT1028H06.g	-0.000775	1.16	0.458	-0.672	1.37	-0.253	-0.0095	-0.0628	0.255	0.524	-0.165	0.0594	0.463	0.464	-0.0789	0.483	-0.0981	0.313	-0.0698		-0.211	-0.206	-0.829	0.0334	-0.238	2.97	-0.0184	0.166	0.0282	0.546	0.334	-0.052	0.352	0.229	0.0712	0.247
SCEZHR1047G06.g	-0.0658	1.79	1.33	0.0194	1.82	-0.128	0.328	-0.337	-0.263	0.168	1.15	0.0784	0.351	0.764	-0.532	1.11	-0.897	-0.0925			-0.0231	-0.223	0.0224	0.285	-0.57		-0.197	0.0295	0.261	3.91	0.238	1.45	-0.314	-1.54	-0.194	0.118
SCRFLR1012D12.g	-0.357	2.19	1.65	-0.237	1.93	-0.0571	-0.031	0.598	0.121	0.0506	0.0354	0.288	-0.01	0.359	-0.147	0.378	0.225	-0.0257			-0.287	-0.361	-0.97		0.139		0.168	0.0949	0.414	0.494	0.545	0.211	-0.307	0.0589	-0.0219	0.00036
SCCCCL6002B05.g	-1.21	2.05	1.38	0.251	2.33	0.317	-0.0212	-0.492	-0.663	0.0948	0.423	0.041	0.301	0.0806	0.0552	-0.0767	0.592	0.0906					1.03		0.314	0.222	-0.112	-0.012	0.275	-0.75	0.588	-0.653	0.117	0.661	0.0786	0.0139
SCVPLR2012A10.g	0.0977	0.19	0.52	0.538	-0.516	-0.601	0.38	0.98	-0.326	-0.234	-1.12	-0.562	-1.17	-0.968	-0.136	-1.86	1.8	-0.168			-0.81	-0.056	-0.0561	0.284	0.707	1.2	0.476	0.373	-0.479		-0.0522	-0.605		0.826	0.244	0.75
SCJFRT1005C11.g	-1.57	-0.262	0.294	0.265	0.37	0.34	0.133	0.254		2.03	0.118	-0.00161	0.242	-0.0375	0.542	-0.1	0.0565	0.222					-1.08		0.708	-3.94	-0.251	-0.183	0.194	-0.0378	0.783	0.251	1.16	0.629	0.532	0.452
SCSGCL6070B03.g	-0.0692	0.633	0.599	-0.407	0.901	0.111	-0.706			-0.777	0.847	0.501	1.11	1.02		3.56	-0.171	-0.376					0.904		-0.472		-0.613	-0.427	2.09	1.12	0.897		-3.22	-0.779	-0.0465	-1.12
SCJLRT1006C03.g	-0.476		-0.425		-0.579	-0.884	-0.0895	-0.91		-0.597	0.441	0.111	0.263	-0.036		2.55	-0.0537	0.142					0.984		0.551		0.113	1.03	0.672	0.767	0.287	0.739		-0.00686	0.218	-0.593
SCCCCL2001D09.b	0.529	0.122	0.738	0.0245	-0.163	0.0467	0.0971	0.242	-0.324	-0.21	-0.236	-0.315	-0.422	-0.688	0.107	-1.78	0.0666	0.222	0.0763	0.558	-0.0874	-0.649	-1.4	-0.628	0.14	-0.396	0.257	0.277	-0.589	-0.857	-0.368	-1.58		0.823	0.476	0.762
SCJLAM2091A04.g	0.112	-0.486	-0.109	-0.0948	-0.123	0.331	-0.0206	-0.0669	-0.18	-0.091	-0.193	-0.168	0.0931	-0.0378	0.112	0.016	0.108	-0.000431	-0.154	0.0505	-0.112	0.256	-0.145	-0.0147	0.0745	0.129	0.122	0.134	-0.105	-0.073	-0.203	-0.00848	0.253	0.0551	-0.384	0.117
SCACHR1038C08.g	-0.02	-0.279	0.369	-0.17	-0.277	0.243	-0.335			-0.0889	0.21	0.18	-0.357	-0.341		1.42	-0.46	0.0675					0.942		-0.614		1.8	0.498	-0.403	3.49	1.02	1.35	-0.521	-0.521	0.0824	0.369
SCSBFL1038F08.g			-0.986		2.05	0.417	-0.787	-0.214			0.841	0.677	0.746	1.26		2.68	0.0271	-0.545					1.08		0.235	0.56	-0.818	-0.0729	1.42	0.465	1.07	1.71	-1.76	0.178	0.128	-0.736
SCCCCL4013D09.g	0.562	-0.206	-0.566	0.661	-0.179	0.293	-0.135	-2.56		0.269	0.436	-0.0509	0.171	-0.232	-0.0419	0.0441	0.0413	-0.155	-0.0422			0.0428	0.139	-0.297	-0.679	1.86	-0.148	0.403	0.32	-0.147	0.0282	1.48	0.0166	-0.0736	-0.446	-2.29
SCVPRZ3025G09.g	-1.83	1.23	0.27		-1.22	-0.217	1.06			1.73	-0.898	-0.72	-0.931	-0.713	0.254	0.903	0.302	0.0417					1.81		-0.486	-0.403	0.477	0.215			-1.27	3.86		0.105	0.251
SCCCLR2004E11.g	-3.33				-0.156		-0.0302				2.11	-0.0989	-0.263	-0.507	-0.39	2.62	-0.916	-0.482					-4.1		-0.596		-0.0854	-0.958	0.631	0.0315	-0.14		0.477	-0.697	0.214	0.208
SCRLLR1038C12.g	0.149	-0.231	-0.114	-0.524	-0.187	0.316	-0.053	0.0629	0.111	0.17	0.103	-0.0212	-0.114	-0.01	-0.354	0.000567	-0.238	-0.103	0.168	-0.0329	0.216	-0.0533	-0.0622	0.17	0.265	-0.17	0.0878	0.0509	-0.0344	-0.242	-0.193	0.351	0.0266	0.00378	-0.187	-0.0766
SCQGHR1010A04.g	-0.146	-0.454	-0.128	0.128	0.287	-0.262	0.506	1.02	0.0871	0.446	-1.18	-0.765	-1.37	-1.08	-0.141	-1.91	0.557	-0.185			0.0764		-0.135		0.504		0.924	0.373	-1.45	-0.401	-0.174	-0.486		0.428	0.912	-0.202
SCCCLR1C03G01.g	1.13	-1.34	-0.199	0.838	-0.0251	-2.68	0.0633	0.742	0.885	1.29	-0.34	0.34	0.0311	1.01	0.132	-0.0465	-0.127	0.478	0.266	-1.42	-1.21	-0.871	-0.515	-0.127	-0.351	0.763	0.262	0.292	0.179	0.028	0.886	-0.0347	-0.227	-0.137	-0.0165	0.0285
SCVPAM1059B02.g	0.203	-0.118	-0.168	-0.161	-0.0383	0.119	-0.0789	-0.322	-0.476	-0.145	-0.147	-0.0235	0.066	-0.0665	-0.0786	0.335	-0.407	-0.239	0.0654	0.111	0.225	0.241	0.151	0.116	0.0772	0.95	0.0409	0.0571	0.303	-0.0408	-0.388	-0.448	0.255	-0.0537	-1.46	-0.0516
SCVPRZ2038F04.g	0.575	0.169	0.254	-0.188	-0.599	-1.13	-0.13	0.0674	0.102	-0.135	-1.69	-0.17	-0.794	0.22	0.714	-0.646	0.0462	0.592	-0.0248	-0.74	-0.968	-0.221	-0.88	-0.536	0.0933		0.0695	0.236	-0.183	-1.04	-0.15	-1.28	0.528	-0.031	-0.152	1.06
SCVPST1061G05.g	1.37	-1.21	0.127	0.782	-0.53	-2.05		1.07	0.46	1.23	0.425	-0.00429	-0.914	0.969	-0.198	-1.37	-0.423	0.128	0.079	-1.52	-1.06	-0.927	-0.812	-0.133	-0.904		0.0842	0.212	0.0945	0.14	1.54	0.641	-0.218	-0.263	-0.953	-0.282
SCSBAM1085B06.g	-0.488	-3.15	-3.49	0.529	-2.04	-5.22	-0.492	-1.78	-1.46	-0.377	0.0943	-0.817	-0.477	-0.439	-0.427	-0.734	0.41	-0.373					0.961		-0.567	-1.43	-0.245	-0.794	0.233	-0.553	0.45	-0.173		0.743	0.541	-0.274
SCUTLR2030B03.g	-0.00167	-1.31	0.256	0.98	-0.069	0.0681	0.264	1.49	1.25	0.967	1.03	-0.378	-0.594	-0.442	-0.208	0.304	-0.113	-0.181			0.414	0.299	0.298		-0.225		0.11	1.4	-0.343	1.96	-0.282	2.01	-1.03	-0.794	0.852	0.0236
SCCCRT1001E01.g	-0.292	-2.37	-0.223	1.04	-0.657	-1.65	0.712	1.41	1.78	0.981	-1.65	-0.292	-0.584	-0.222	0.164	-0.71	0.272	-0.0236	2.18	1.14	0.779	0.496	1.67	0.516	0.508		-0.277	2.06	-0.997	-0.552	0.317	0.0817	1.22	0.486	0.0803	1.13
SCJFRT1007H07.g					-0.443	-0.187	-0.0135	0.65	0.428	1.01	0.299	0.136	-0.119	0.0875	0.0887	1.15	0.0611	-0.547				0.788	1.56		0.525		-0.336	2.11	1.07	0.533	0.557	0.355	-2.25	-0.214	-0.0223	-0.252
SCCCLR1048D07.g	0.395	-0.95	-1.29	0.458	-1.36	-3.09	0.463	0.171	0.486	0.0937	-0.0876	-0.031	-0.716	-0.362	2.87	0.274	1.77	0.0242	-0.113	0.661	-0.33	-0.0206	-1.07	0.159	0.38	0.288	0.123	0.606	-0.528	0.441	-0.0646	-0.633	0.593		0.0277	-0.514
SCEQRT1024E12.g	0.944	-1.29	-3.88	-0.91	-3.35	-6.32	-0.022	0.892	0.638	0.94	-0.944	-0.491	-0.724	0.637	-0.389	-0.743	-0.0591	-0.211	-0.183	-2.95	-2.18	-1.62	-0.733	-1.68	-0.606	0.697	-0.119	-0.948	-0.346	1.57	-0.0579	-0.792		-0.325	0.417	-1.81
SCSGAM1094D05.g	-0.0419	-0.458	-0.0124	0.735	-0.325	-1.1	-0.398	-0.0123	0.177	0.528	-1.35	-0.9	-0.777	0.151	-0.266	-0.503	0.716	0.22	0.879	-0.456	-0.501	-0.886	-0.193	-0.0529	0.251		-0.155	0.699	-0.138	0.0756	0.741	-0.0662	0.0999	0.0275	-0.00285	1.45
SCEQLR1092A01.g	-2.2	0.287	-0.0899	-1.25	0.511	0.74	0.0611			1.12	-0.051	0.0343	0.153	-0.0778	0.236	-0.449	-0.244	0.3	-0.0612			-0.473	-0.489	-0.629	0.595	0.615	-0.0803	0.101	-0.0639	-0.0569	0.123	-0.0173	1.27	0.233	1.01	-0.0479
SCSGFL4C08H12.g	0.0335	0.182	-0.0715	0.034	0.173	0.357	-0.000991	-0.157	-0.241	-0.0113	-0.622	-0.075	0.241	0.194	-0.142	-0.141	0.235	-0.0458	-0.254	0.00389	0.137	0.134	0.098	0.00206	0.0145	0.276	0.254	0.355	-0.063	0.11	-0.212	-0.0838	0.236	0.018	0.219	0.0287
SCCCLR2002F08.g	0.722	0.385	0.161	-1.27	1.2	0.67	0.645	1.76	1.72	1.15	-1.31	0.379	0.24	0.366	-0.0894	-0.442	-1.67	0.0199	-0.52	-1.67	-0.555	-1.5	-0.472	0.402	-0.201	2.05	-0.0403	-0.195	-1.22	-0.86	-0.0779	-0.526	-1.72	-0.118	-0.509	0.653
SCCCCL3002B05.b	-1.5	-0.501	0.529		-0.238	0.816	0.19	-0.175	-2.52	-3.5	0.0154	0.348	-0.279	-0.462	0.988	0.215	0.00726	0.444					1	0.554	1.34	-1.33	0.237	0.136	-0.722	-0.0925	-0.135	0.358		0.0636	-0.78	-0.183
SCUTRZ2023E07.g	-0.706	-1.05	-0.766	-0.102	0.101	-0.0313	0.0949	0.372	0.227	0.303	-0.608	-0.0344	-0.066	0.104	0.611	-0.944	1.15	0.0858			-0.706	-0.524	0.078		0.381	-1.31	0.349	-0.00722	-0.461	-0.307	0.05	0.251		0.337	0.1	0.151
SCCCAM2004G02.g	0.736	0.0885	-0.234	0.968	-0.632	-0.551	-0.522	0.11	-0.844	0.0426		-0.282	0.0593	0.507	0.083	1.28	-0.231	0.104				-0.0773	1.46		-0.00269		-0.116	-0.079	-0.361	-0.602	0.357	-0.427	-0.826	-1.79	-1.23	-0.149
SCJLRT1023B12.g	0.655		-1.04	0.148	-0.533	-0.651	-0.175	0.128	0.858	0.401	1.31	0.0613	0.49	0.91	0.623	0.598	0.288	-0.312					0.0401		-1.04		0.216	0.254	1.2	3.29	0.21	2.36	-0.258	-0.873	-0.366	-0.511
SCQGLB1030E04.g	-3.52	-0.00995	-0.773	2.2	0.427	0.481	-0.0095	0.365	-0.099	0.479	-0.416	0.0124	-0.187	-0.0929	0.185	0.963	1.34	0.177					-0.0539		1.14	-1.05	-0.196	0.285	-0.0149	0.918	-0.207	1.02		0.168	-0.433	-0.259
SCCCFL4091A07.g	-0.226	-1.06	-0.241	-0.818	-0.264	1.06	-0.0104	0.646	0.629	0.481	-0.493	0.174	0.0661	0.266	0.271	-0.222	-1.15	0.171	0.372	-0.204	-0.635	-0.391	0.654	0.188	-0.316	1.14	0.016	-0.437	-0.601	-0.329	0.269	0.194	-0.643	-0.187	-0.436	0.832
SCRFLR1055F12.g		-0.281			0.276	0.574	-0.216	-1.1	-1.08	-0.337	0.02	-0.0741	0.175	0.161	-0.435	0.542	-0.269	-0.159					0.655		0.702		0.147	-0.177	0.52	0.363	0.284	0.31	-0.351	-0.078	0.282	-0.603
SCRLLR1038D05.g	0.108	0.192	-1.07	-0.434	0.161	-1.68	0.443	-0.138	1.16	0.625	0.995	-0.237	-0.103	-0.0185	-0.657	-0.844	-0.532	-0.685			0.839	0.00378	-0.362	0.916	-0.729		-0.377	-0.0779	-0.083	0.986	0.237	0.256	1.27	0.0076	0.0774	-0.667
SCRFSD1020D03.g	-0.301	0.186	-0.362	-0.52	-0.357	-0.0415			1.68	1.94	1.79	0.0345	0.388	0.0227	0.126		-0.552	0.0962					0.618		-0.357		0.656	-0.304	0.168	3.34	-0.363	7.04	0.687	-0.845	0.829	-0.801
SCEZLB1009A09.g	-0.214	-0.732	-0.569	-0.55	-0.164	-0.662	0.034	0.634	0.444	0.462	-0.475	0.0919	-0.0372	0.306	-0.0318	-0.114	-0.193	0.055	0.487	-0.235	-0.137	-0.424	0.0689	0.341	-0.0272	0.83	-0.127	-0.375	-0.628	-0.608	0.165	0.151	-0.516	0.167	-0.332	1.41
SCMCLR1032E03.g	-0.342	0.292	0.597		0.566	0.402	-0.0375	-1.65	-3.88	-0.175	0.194	-0.0597	-0.576	-0.723			0.354	0.338					-0.276		0.305	-1.34	-0.389	-0.252	-0.249	0.0878	-0.0981	0.124		0.0114	0.0324	-0.208
SCRULB1060F05.g	0.141	0.243	0.0622	0.043	0.817	-0.129	0.627	-0.0165	0.849	-0.055	-1.84	-0.267	-0.493	-0.687	0.0691	-1.62	0.608	0.323	0.00682		-0.407	0.334	-0.322	-0.333	0.403	0.164	0.424	0.17	-1.25	-1.37	-0.693	-0.907	1.88	1.3	0.27	1.48
SCCCRZ2001A10.g	-0.86	-0.457	-0.0191	1.02	0.467	0.612		-0.718	-1.73	-0.507	1.4	0.551	0.658	1.15		2.55	-0.397	-1.04				0.235	0.463	0.225	-0.227		-0.485	-0.152	0.838		1.3	1.59	-1.21	-2.2	-2.46	-1.26
SCJLRT1017H03.g		-1.57	0.965		-0.0278	-1.38	-0.137	-1.56	-1.64	0.182	-0.0376	0.359	0.24	0.371			-0.102	0.0637					-0.763		0.509	0.106	0.39	0.194	0.841	0.239	0.155	1.03	-2.11	-0.16	-0.192	-0.305
SCEQAM1038H07.g					0.414	-0.445	-0.38	-1.86	-1.35	-1.3	0.405	0.451	0.148	0.083		1.79	0.0898	-0.118					1.07		0.738	-0.605	-0.686	-0.155	0.509	0.385	0.284	1.53	-1.19	-0.345	0.0042	-0.507
SCMCSB1113A03.g	-0.183	0.151	0.177	-0.834	-0.0949	0.367	0.304	-4.12		-0.652		-0.313	0.231	-0.162	-0.288		-0.762	-0.232					-0.0361		-1.05		-0.883	-0.221	-0.186	0.0896	-0.18	0.607		-0.671	0.145	-0.824
SCCCAM2C08H09.g	-2.27	0.61	-0.276	0.183	0.538	1.14	-4.62	-1.17		-2.76	3.97	0.0918	0.303	1.22	-0.155	3.73	-0.682	-0.247					1.17		-0.987		-3.52	0.137	0.864	1.68	1.84	3.49		-1.16	-0.622	-1.96
SCCCFL3002C07.g	-0.714				0.592	2.36	0.172	-0.304			1.21	0.133	0.675	0.237	-0.319	0.531	-1.34	-0.0614					0.0698		-0.242		0.137	0.151	0.244		0.284		-0.122	-1.73	-0.305	-0.337
SCRLRZ3115B03.g	0.0809	0.127	0.548	-0.0789	0.248	0.194	0.13			-1.64	0.409	0.211	0.141	0.583		1.2	-0.363	0.419					0.0357		-1.21		-0.903	1.06	-0.149	-0.0069	-0.392	0.157	-2.11	-0.138	-0.375	-2.33
SCJLST1025E06.g	-2.97	0.919	-0.304	-0.121	0.298	0.337		-1.17		-1.53	1.78	0.556	1.14	-0.0331			0.0114	-0.687					-0.379			-3.05	-0.816		2	-0.0068	0.929	-0.35	-0.154	0.0832	0.00713	-1.29
SCRUFL4020G01.g	-0.599	0.031	0.151	0.291	0.433	0.193	-0.0835	-0.1	-0.481	-0.503	-0.0778	0.0821	0.282	0.0217	0.146	-0.408	0.168	0.0604	0.05	0.163	0.0314	0.00625	-0.0299	-0.0841	-0.163	-0.0106	0.306	0.151	0.262	0.0105	-0.149	-0.139	0.328	0.0552	-0.254	-0.0247
SCSBAM1087D08.g	-0.929	-1.08	-0.229	0.395	0.025	0.226	0.49			-0.697	1.13	0.0147	-0.295	-0.673	-0.148		0.105	-0.104	0.188		0.105	-0.138	0.377	-0.31	0.256		0.521	-0.188	0.0479	1.25	0.029	1.4	-1.64	-0.811	-0.244	-0.609
SCSBST3096H04.g	-0.986	1.58	-2.12	1.07	-0.784	-0.302	-3.92	-1.51	-3.47	-0.636	1.48	0.621	0.381	0.446		2.7	-0.662	-1.19				1.17	0.407	0.446	-0.531	1.37	-0.765	-0.252	1.49		1.39		-2.15	-2.63	-1.59	-1.45
SCJLLR1102E08.g	-0.66	-0.504	-0.362	-0.385	0.062	-0.12	0.541	0.703		0.64	-0.0529	0.0187	-0.131	0.0784		0.48	0.473	-0.0304					0.724		1.14		-0.394	-0.0414	-0.423	-0.113	-0.0868			0.177	-0.256	-0.0151
SCUTLR1058A07.g	-0.00897	-0.484	0.978	0.154	-0.163	-0.428	-0.499		2.48	-2.93		0.057	0.333	1.59			-0.395	0.0638					0.134		-1.21		-1.55	-0.0783	-0.157	2.88	0.16	1.35		-0.866	0.0071	-2.07
SCQGFL1096H05.g		0.585		0.811	1.03	0.436			-3.49		1.72	1.94	0.267	0.87		1.97	-0.607	-2.15					0.0181		-0.177		-1.12		0.906	1.98		0.453	-1.64	-0.274	-0.441	-0.342
SCCCLR1C02F07.g	-1.3	3.29	1.79	0.593	4.52	0.731	0.172	0.685	1.19	1.2	-0.678	0.197	-0.037	0.287	0.379	-1.51	0.325	0.243	-0.402	0.185	-0.588	0.158		-0.444	-0.226	0.106	0.253	0.309	0.232	-0.176	1.15	-0.636	0.474	0.301	0.325	0.15
SCRLSD1012C09.g	0.0526	0.714	0.0949	-0.999	-0.089	-1.29	0.37	0.115	0.444	1.4	0.385	-0.086	-0.326	-0.136	-0.13	-0.991	-0.318	0.581			-0.0722	0.372	0.562		-0.297		0.479	-0.0406	-1.2	0.646		-0.398		-0.206	0.404
SCCCRZ2002E06.g	-0.162	0.0776	0.472	-0.164	0.329	0.355	-0.0154	-0.3	-0.546	-0.138	0.198	-0.0378	0.242	-0.0333	-0.0356	0.0823	-0.0398	-0.132	-0.236	0.0052	0.0159	0.24	0.109	0.0112	-0.0913	0.0097	0.0604	0.142	0.425	0.0412	-0.179	-0.0705	0.246	0.00673	-0.126	-0.0117
SCSBHR1052C05.g	0.129	0.192	-0.0669	0.401	0.156	-0.074	0.212	1.51	1.27	0.281	-2.18	-0.267	-0.334	0.276	0.0264	-1.62	1.14	0.315	-0.114	-0.0486	-0.178	-0.722	-1.47	0.12	0.223	0.774	-0.003	-0.00672	-0.649	-0.853	0.116	-0.711	1.82	0.833	0.283	1.34
SCACLR2022H05.g	-0.39	0.587	0.44	-0.733	-0.498	-1.27	-0.308	-0.283	-0.338	0.271	-0.748	-0.312	-0.051	-0.189	0.103	-0.812	-0.919	0.522	-0.228	-0.178	-0.117	-0.0274	0.29	-0.0621	-0.387		-0.0027	-0.406	-0.0586	-0.388	0.167	-0.0167	1.09	0.159	0.00656	0.796
SCEQAM2038D04.g	0.327	0.909	0.916	-0.535	-0.533	0.259	0.167	-1.58		-0.0685	-0.4	-0.0418	0.372	-0.113		4.85	-0.105	0.0589					-0.412		-0.139		0.555	-0.145	-0.657	0.361	-0.722	-0.436		0.048	0.327	0.389
SCSFSB1103A05.g	-0.192	0.575	0.0889	-0.107	-0.182	-0.0729	0.87			-0.288		-0.591	-0.823	-1.28	0.183		-0.496	0.0398					-0.363		-1.09		-1.27	0.119	-0.595	0.0405	-0.795	0.000398		-0.214	-0.24	-0.306
SCMCLR1053E06.g	0.257	0.605	0.295	0.0164	0.216	0.364	0.241	-0.132	1.04	1.73	1.9	-0.167	0.0703	-0.293	-0.0605	0.941	0.141	-0.0706	-0.00562	0.61	0.664	0.0505	-0.0965	-0.288	0.214	0.222	0.279	0.328	0.21	0.108	-0.464	-0.682	1.07	0.0856	1.17	0.524
SCSGFL1079D12.g	-0.219	-0.281	0.167	-0.0914	0.0512	0.376	0.0886	-0.162	-0.628	-0.336	-0.238	0.199	0.13	-0.13	0.199	-0.177	0.55	0.0474	-0.0134	0.201	-0.132	0.276	-0.35	-0.105	-0.0877	-0.101	0.0994	-0.0222	0.0783	-0.104	-0.224	-0.213	0.212	0.182	0.239	-0.0688
SCRUSB1062E12.g	-0.121	0.387	0.868	-0.379	0.365	0.599	0.401	-2.12		0.994		0.316	-0.285	0.0774	-0.196	0.25	-1.52	-0.189			-0.04	1.07	-0.246		-0.92		0.0014	-0.317	-0.0725	0.0808	0.26	-0.648	0.149	-0.112	-0.00779	0.0975
SCJFRZ3C07D05.g	0.00682	0.136	0.245	-0.0061	0.237	-0.104	0.0196	-0.416	-0.817	-0.355	-0.399	0.0542	0.118	-0.00299	-0.104	-0.443	-0.064	-0.0384	-0.139	0.101	0.399	0.159	-0.12	-0.0979	0.0763	-0.0451	0.121	0.206	0.325	0.0779	-0.131	-0.446	0.497	0.0445	0.137	-0.0549
SCAGSD1041C06.g	0.596	-0.587	-0.472	0.46	-0.64	-0.129	0.0599	1.25	1.74	0.573	-2.05	-0.201	-0.227	0.352	-0.184	-0.603	0.856	0.0878	-0.0618	-0.0815	-0.0193	-0.31	-0.708	0.4	0.517	0.0708	0.156	-0.0847	-0.612	-0.905	0.231	-0.114	0.228	0.166	-0.0721	1.41
SCRFFL1027E06.g	0.514	0.897	0.661	-0.0988	-0.828	-0.0907	1.47	0.254	0.746	1.47	-1.02	-0.471	-0.194	-0.338	0.0537	-0.413	0.417	0.895	-0.21	0.312	-0.0465	0.144	-0.484	-0.149	0.931	-0.631	1.6	0.674	-0.267	-0.195	-1.56	-0.315	0.239	0.346	0.597	0.789
SCRLFL3006E04.g	0.064	-0.162	0.159	0.0449	0.112	0.443	0.0558	-0.439	0.0435	-0.201	-0.361	0.0347	0.0589	-0.128	0.24	-0.0976	-0.0398	0.00818	-0.211	0.254	-0.836	0.732	0.0211	-0.0719	-0.0326	-0.247	-0.0382	-0.0127	0.269	-0.321	-0.275	-0.63	0.276	0.215	0.183	0.154
SCRUAD1064B08.g	0.332	0.482	0.0157	0.757	-0.487	-0.697	0.452	0.327	0.387	0.442	-1.53	-0.289	-0.634	-0.44	0.279	-0.386	1.77	0.415	-0.214	0.196	0.144	0.68	-0.787	-0.0928	0.903	0.508	0.0536	0.386	-0.705	-0.27	-0.583	-1.22	0.258	0.53	0.312	0.0751
SCSBSD2029D11.g	-0.214	-0.831	-0.462	-0.278	-0.0992	0.921	0.107	0.823	0.91	0.457	-0.265	0.234	-0.0548	0.403	0.102	-0.176	-0.452	0.0201	0.408	-0.401	-0.281	-0.507	0.515	0.213	-0.0866	5.86	-0.145	-0.37	-0.501	-0.623	0.443	-0.587	-0.826	-0.171	-0.514	1.06
SCRLAD1100E08.g		0.261	0.61	-0.362	0.714	1.94	0.38	0.38	0.659	0.332	-1.19	-0.381	-0.533	-0.885	0.411	-1.96	0.201	0.416	-0.192	0.515	-0.323	0.366	1.52	-0.437	0.963	-0.798	0.264	0.00927	-1.21	-1.13	-0.693	-1.62	1.82	0.647	0.493	0.634
SCUTHR1063G08.g	-0.0404	0.356	0.951	0.163	0.282	0.837	0.201	-3.87		0.435	-0.577	-0.542	-0.15	-0.48	0.104	-2.22	0.322	0.58	0.118	1.41	0.387	-0.422	-0.307	-0.54	0.723	1.08	1.21	0.657	-0.811	-1.61	-0.423	-1.35		0.0254	0.502	0.431
SCRUSB1063A05.g	0.883	0.864	0.317	-0.765	-0.0933	0.403	1.46	1.74	0.816		1.25	-0.616	-0.576	-0.189	-0.193	-0.879	-0.361	0.0978	0.0632		-0.143	-0.00273	-1.22	-0.129	0.0162		0.484	-0.197	-1.09	-1.25	-1.34	-0.725	1.44	0.578	1.15	0.539
SCVPCL6040C02.g	-0.476	0.269	-0.872	-0.562	0.0299	-0.495	-0.156	-2.87		-0.398	0.62	0.291	0.218	0.801	-0.281	1.92	-0.546	-0.417			-0.154		0.807		-0.642	0.476	-1.3	-0.69	0.308	1.2	0.178	0.508	-1.42	-0.0553	-0.158	0.0654
SCRLAD1102G08.g	1.1	1.02	0.967	0.365	-1.11	-0.327	0.822	0.0746		2.18	-0.256	-0.695	-0.352	-0.6	0.752	0.15	0.164	1.26					1.72			-1.36	-0.162	0.337	0.145	-1.07	-1.59	-0.975		0.295	0.486
SCSBFL4066F01.g			-0.921	1.28	0.471	-0.642	-0.354			0.188	0.718	0.158	0.386	0.816	0.318	0.867	0.258	0.029					0.792		1.41	0.672	-0.594	-0.251	0.469	0.746	0.548	1.16	-2.78	0.266	-0.315	-0.479
SCJFAD1013B07.g		-1.31			0.846	0.89	-0.443	-1.81	-2.84	-0.989	0.337	0.0572	-0.22	0.106			0.359	0.296					-0.0098		0.255	-1.18	-0.0881	0.0605	0.913	-0.0265	1.2	0.0108		-0.503	-0.156	-0.331
SCJFRZ2034G12.g					0.78	-1.1	-1.01	0.415	-2.87	-0.427	1.27	-0.0291	-0.353	-0.374			-0.352	0.315					-0.36		1.4	-0.149	0.182	0.162	1.02	-0.213	-0.268	0.594	-1.45	-0.276	-0.29	-0.79
SCQGHR1013A11.g	0.898	0.419		-0.696	-1.19	-0.0577	0.594		-1.93			-0.384	-0.334	-0.326	-0.311	-0.696	0.104	0.342				-0.325	-1.29		0.749			-0.171	-0.674	4.32	-0.537	2.6		-0.599	-0.142	-1.6
SCAGFL8042D04.g	-3.53				0.247				1.43	0.309		0.135	-0.621	-0.537			-0.924	-0.856				-0.566			-0.401				0.114	0.665	0.107	2.53			-0.638	-1.55
SCBFSD1037B12.g	-0.908	-0.00713	0.0235	0.368	0.615	0.452	0.0854	-0.498	-1.15	-0.746	-0.743	-0.269	0.0558	-0.528	0.331	-1.51	0.144	0.0697	-0.131	0.777	0.982	0.147	-0.404	-0.166	0.0234	-0.151	0.296	0.258	0.215	-0.15	-0.354	-0.134	1.06	0.151	0.509	1.16
SCBGFL4055H04.g	0.107	0.153	0.173	0.229	0.0741	0.266	-0.0668	-0.268	-0.801	-0.238	-0.468	-0.0575	0.025	-0.188	-0.0857	-0.33	-0.0528	-0.18	0.181	0.32	0.508	-0.11	0.0109	-0.135	0.19	0.0339	-0.0592	0.175	0.246	-0.138	-0.359	-0.229	0.299	0.104	0.0981	0.103
SCCCCL1001H07.b	0.21	0.398	-0.564	2.46	-0.0686	-1.17	0.239	0.816	1.07	0.65	-0.134	-0.262	-0.473	-0.175	0.763	0.116	3.12	0.448	0.107	1.31	0.164	0.624	-0.588	0.157	1.02	1.27	-0.28	0.755	-0.222	-0.182	-0.324	-0.661	0.388	0.141	0.181	0.138
SCCCCL3004C02.b	-0.182	-0.0711	-0.2	-0.309	-0.177	0.278	-0.0944	-0.0582	0.0465	-0.0428	-0.106	0.018	0.197	0.433	0.0953	-0.0288	-0.00672	-0.0152	-0.109	-0.0721	0.221	-0.0062	0.0133	-0.0659	-0.119	0.0566	0.076	-0.155	-0.383	0.0286	0.0294	0.055	-0.203	-0.023	0.0269	0.0389
SCCCCL4011B02.g	-0.0594	0.162	-0.026	-0.321	-0.192	0.477	-0.0258	-0.28	-0.0841	0.0492	-0.181	0.191	0.184	0.0266	0.0167	0.0795	0.0703	-0.0237	-0.192	0.141	0.151	0.0213	0.0343	-0.158	0.12	-0.0465	0.0334	-0.0685	-0.0635	0.0474	-0.0545	-0.542	0.0777	0.0195	-0.0278	0.11
SCCCLR1001D09.g	0.0254	-0.63	-0.572	-0.219	-0.761	0.902	0.0847	0.16	0.0983	-0.0021	-0.726	0.401	0.201	0.0994	0.128	-0.0783	-0.0428	0.0246	0.182	0.0431	-0.155	-0.13	0.572	0.214	1.87e-05	5.58	-0.109	-0.214	-0.347	-0.165	0.125	-0.512	0.0455	0.105	-0.268	0.382
SCCCLR2001E09.g	-0.0316	-0.0815	-0.432	-0.442	-0.149	-0.661	0.0382	-0.207	-0.0386	0.351	-0.0652	0.0667	0.0225	-0.0966	0.15	-0.0583	-1.28	0.261	-0.157	-0.044	0.202	0.0875	0.13	0.162	-0.205	-0.425	-0.0867	-0.248	0.145	0.0386	-0.0978	0.338	0.0168	0.0846	-0.173	-0.103
SCCCLR2001E10.g	0.0296	-0.205	0.0701	-0.647	-0.149	0.398	-0.0915	0.0627	0.44	0.154	-0.301	0.222	0.0482	0.373	-0.00325	0.279	-0.644	-0.094	-0.0178	-0.0851	-0.107	-0.281	0.409	0.173	0.12	0.891	0.0456	-0.378	-0.339	-0.314	-0.112	-1.17	-0.719	-0.134	0.0168	0.217
SCCCLR2C01F04.g	-0.0585	0.0689	0.297	0.102	0.152	0.219	0.165	-0.00794	0.638	-0.033	0.0155	-0.00734	0.0919	0.15	-0.0927	0.127	0.1	-0.28	-0.0058	0.0492	0.186	-0.114	-0.128	-0.0437	0.217	0.108	0.0324	0.113	0.121	-0.113	-0.195	-0.303	0.248	0.0327	0.0711	0.0219
SCCCRZ2C04C03.g	0.423	0.576	0.401	0.0288	-0.469	-0.7	0.0407	0.175	0.122	-0.091	-0.905	-0.129	-0.778	0.0081	-0.233	-0.00181	0.0146	0.103	0.168	-0.825	-0.0551	-0.487	-2.71	-0.00379	-0.146	2.4	-0.351	-0.161	-0.115	-0.115	0.198	-1.35	-0.321	-0.0967	-0.0629	0.388
SCCCSD2003F11.g	-0.493	0.0027	0.0235	0.247	0.518	-0.182	0.158	-0.256	-0.591	-0.0453	-0.151	0.214	0.0587	-0.44	0.279	-0.131	-0.306	0.0248	-0.132	0.356	0.498	0.668	-0.168	-0.156	-0.00334	-0.0968	0.0525	0.0087	0.474	-0.0606	-0.282	0.136	0.47	0.166	0.603	-0.0363
SCEPAM1020E03.g	-0.29	0.0688	0.326	-0.0634	0.292	0.331	-0.0901	-0.107	-0.268	-0.337	-0.0401	0.072	0.146	0.0418	-0.0118	0.0152	0.204	-0.163	-0.0609	-0.0416	0.157	0.108	0.00337	0.00819	-0.0853	-0.011	0.206	0.126	0.366	-0.0239	-0.156	-0.0405	0.181	0.0528	-0.0218	0.03
SCEPLB1043G09.g	0.0193	0.117	-0.0729	-0.0186	0.303	0.2	-0.135	-0.067	-0.104	0.199	0.0621	-0.202	0.0936	0.163	-0.058	-0.0685	-0.187	-0.404	0.0945	-0.0834	0.0846	0.0475	-0.0711	0.00696	0.071	-0.075	0.0114	0.114	0.141	0.0549	-0.141	0.0911	0.121	0.0376	-0.106	-0.0499
SCEPLR1030G07.g	-0.137	-0.555	-0.724	0.0441	-0.331	0.308	-0.0657	-0.0977	-0.244	-0.244	-0.00924	0.0577	0.15	0.0908	0.115	0.0657	-0.0544	-0.191	-0.125	-0.0507	0.0137	0.17	-0.105	0.101	-0.054	0.0654	-0.0628	-0.0816	0.0549	-0.00325	-0.0827	-0.143	-0.00292	-0.0454	0.202	-0.0884
SCEPSD2007E07.g	-0.241	0.012	0.161	0.0168	0.153	0.254	0.0387	-0.0675	-0.137	0.084	0.147	0.179	-0.771	-0.522	-0.133	0.122	0.0296	-0.17	-0.234	-0.168	0.166	0.021	0.175	0.0151	0.102	0.118	0.14	0.126	0.288	0.115	-0.113	0.0731	-0.00935	-0.101	-0.0118	-0.176
SCEZAM2031A08.g	-0.325	-0.0017	0.31	0.0986	0.087	0.324	-0.0354	-0.0943	-0.259	-0.144	-0.0923	-0.00215	-0.258	-0.441	-0.034	0.0266	0.0753	-0.0826	-0.0343	-0.0346	0.206	0.061	0.0671	-0.0707	-0.0191	-0.00945	0.137	0.138	0.337	-0.0448	-0.0928	-0.163	0.0804	0.0319	0.0675	-0.0564
SCJFRZ1007D07.g	0.188	0.213	0.238	0.342	2.15	-0.209	-0.0131	-0.0263	-0.537	-0.591	-0.558	-0.0561	0.114	0.0339	-0.392	-1.02	-0.636	-0.519	0.338	0.107	0.191	-0.314	-0.322	-0.241	-0.165	0.721	-0.0715	-0.139	-0.0559	0.152	0.013	-0.139	-0.0946	0.149	0.288	0.539
SCJLLR1011H07.g	0.0774	-0.196	0.193	0.163	0.462	0.222	0.0151	-0.267	-0.266	-0.195	0.186	0.113	0.133	0.0206	-0.362	0.12	-0.338	-0.321	-0.188	-0.177	0.171	0.067	-0.463	-0.0628	-0.0115	0.359	-0.0861	-0.102	0.0752	0.284	0.0605	0.0711	-0.231	-0.109	0.162	-0.148
SCMCCL6055A01.g	-0.117	-0.0217	-0.0953	-0.563	-0.192	0.082	0.318	0.831	0.261	0.316	-2.19	0.168	0.0141	0.14	0.0943	-0.912	-0.0299	0.0584	0.212	-0.498	-0.667	-0.138	-1.2	-0.0288	0.0312	0.726	0.102	-0.318	-0.678	-1.93	0.175	-1.5	1.54	0.886	0.108	1.77
SCQSFL3034B08.g	-0.832	-0.25	-0.153	0.292	0.663	0.383	0.0771	-0.309	-0.658	-0.232	-1.03	-0.146	-0.106	-0.429	0.286	-0.931	0.241	0.297	0.104	0.601	0.183	0.0497	0.188	-0.0291	-0.148	-0.107	0.345	0.182	-0.0449	-0.243	-0.233	-0.994	0.682	0.23	0.353	-0.0465
SCRLFL1005A02.g	-0.188	-0.0764	-0.418	0.0931	0.193	0.253	0.0759	0.013	-0.116	0.0163	0.0692	0.148	-0.424	-0.609	0.228	-0.133	0.0907	-0.0582	0.0974	-0.044	-0.0739	-0.0317	0.0456	-0.0397	-0.117	0.0248	0.151	0.0272	0.214	-0.186	-0.134	-0.0438	0.11	0.0779	0.0155	0.066
SCRLFL1008C11.g	0.126	-1.26	-0.637	-0.453	-0.0654	1.25	0.118	1.08	1.14	0.508	-0.631	0.258	0.0024	0.199	0.255	-0.0585	-0.476	0.0262	0.669	0.0502	-0.751	-0.476	0.406	-0.125	0.0755	-0.393	-0.0608	-0.44	-0.723	-0.93	0.278	-2.86	-0.697	-0.225	-0.669	1.24
SCRUFL1015G07.g	0.161	-0.327	-0.367	0.163	0.0034	-0.355	-0.0496	-0.341	-0.498	-0.184	-0.43	0.121	0.18	-0.0907	0.13	-0.798	0.439	-0.119	-0.177	0.0547	0.0717	-0.0118	-0.0655	-0.147	0.171	-0.0828	0.158	0.189	0.142	0.0301	-0.0855	-0.25	0.396	0.145	0.239	0.0503
SCSBFL1035B08.g	-0.72	-0.224	0.909	0.222	0.923	1.05	0.0935	-1.04	-0.656	-0.998	-0.338	-0.135	0.0462	-0.344	0.18	-0.719	0.0956	-0.0663	-0.033	0.628	0.574	0.075	0.0903	-0.407	0.261	-0.599	0.151	0.201	0.51	-0.0473	-0.237	-0.209	1.12	0.274	0.464	0.371
SCSBFL1107H01.g	-0.251	0.0546	0.42	0.128	0.33	0.463	-0.0477	-0.188	-0.318	0.0129	-0.0633	-0.0424	0.103	-0.0223	-0.0766	-0.0774	0.381	-0.123	-0.183	0.0539	0.222	-0.0839	-0.00137	-0.111	0.149	0.128	0.173	0.126	0.169	-0.0161	-0.237	-0.119	0.305	0.111	0.144	0.0752
SCSBFL5014G08.g	-0.443	0.0178	0.168	0.298	0.646	0.527	0.0787	-0.202	-0.259	-0.234	-1.03	-0.00655	0.0992	-0.326	0.383	-0.596	0.469	0.194	0.0981	0.206	-0.157	0.141	-0.0519	-0.179	0.0322	0.163	1.11	-0.0251	0.0283	-0.419	-0.468	0.199	0.537	0.196	0.328	0.0737
SCSBSD1029F09.g	-0.0923	0.0689	0.169	0.00635	0.219	0.257	-0.129	-0.211	-0.286	0.0368	-0.119	0.129	0.238	0.274	-0.145	-0.0786	0.205	-0.0526	-0.0424	0.0938	0.226	0.017	-0.0612	-0.117	0.0975	0.0626	0.204	0.198	0.304	0.0574	-0.188	-0.35	0.183	0.00934	0.0456	0.0793
SCSGAM2078E06.g	-0.841	-0.144	-0.153	0.219	0.601	1.17	-0.0541	-0.298	-0.522	-0.525	0.086	0.16	0.249	-0.18	0.308	-0.0304	-0.0871	0.0974	-0.116	0.23	-0.104	0.325	0.0637	-0.0289	0.295	-0.12	-0.151	0.208	0.496	-0.038	-0.209	0.0339	0.258	0.101	0.177	-0.155
SCUTSD2085H06.g	0.491	0.668	1.09	0.0115	-0.0717	0.274	0.0293	0.139	0.664	0.475	-0.374	-0.14	-0.0259	-0.211	-0.3	-2.68	-0.216	0.208	0.185	0.735	0.363	-0.424	0.0143	-0.536	0.204	0.122	0.523	0.357	-0.288	-0.5	-0.656	-1.72	0.724	0.475	0.0328	1.37
SCVPCL6046H04.g	-0.129	0.0857	0.245	0.228	0.146	0.474	-0.384	-0.069	-0.114	-0.0623	0.0292	-0.14	-0.0213	-0.197	-0.159	0.213	-0.0532	-0.129	0.00573	0.025	0.106	0.0531	-0.304	-0.0257	-0.0261	0.027	-0.16	0.162	0.145	-0.0544	-0.275	0.185	0.104	-0.0163	0.00834	0.0386
SCVPLR2005B09.g	-0.337	0.478	-0.137	0.0871	0.467	0.653	0.062	0.0682	-0.109	-0.000778	0.0364	-0.188	-0.876	-0.763	0.184	0.0106	0.0561	-0.00524	0.0865	-0.0861	0.0105	0.0658	-0.0978	0.0791	-0.138	-0.063	0.0789	0.144	0.266	-0.14	-0.0572	0.0656	0.0102	0.0199	-0.151	0.23
SCVPRZ2042A04.g	-0.0268	0.275	-0.447	0.0109	0.118	0.515	0.00685	-0.563	-0.614	-0.512	0.0469	0.0296	0.222	0.0479	0.202	-0.326	-0.0402	0.487	-0.293	0.178	0.123	0.611	-0.0149	-0.0118	-0.0281	-0.0704	0.223	0.186	0.484	0.319	-0.116	-0.648	0.278	0.0251	0.109	-0.171
SCBFST3136A06.g	0.742	-1.41	-1.01	-0.464	-2.01	-4.06	0.138	0.534	0.601	1.17	-1.53	-0.376	-0.27	0.626	-0.397	-0.491	-0.397	-0.184	0.121	-1.9	-0.266	-1.01	-0.369	0.181	-0.347		0.178	-0.416	-0.225	-1.16	0.457	-1.05	0.0642	0.362	-0.2	1.37
SCCCCL5004D02.g	0.188	-0.257	-0.0311	0.377	0.58	0.184	-0.0785	0.0267	-0.146	-0.271	0.3	0.027	0.309	0.228	-0.625	0.163	-0.357	-0.257	0.188	-0.383	0.0908	-0.44	0.432	-0.299	-0.444		-0.196	-0.212	-0.444	1.39	0.294	0.298	-0.833	-0.37	-0.626	0.0986
SCCCLR1066G12.g	-0.36	-0.13	-0.0966	-0.717	-0.24	1.12	0.279	0.231	0.525	0.351	-0.514	0.469	-0.313	-0.152	0.452	-1.18	-0.118	0.414	0.0298		0.23	-0.275	-0.239	0.121	0.106	-1.57	0.095	-0.244	-0.683	-0.596	-0.178	-0.0116	0.0236	0.911	0.327	0.68
SCCCSD1002B05.g	1.18	-0.256	-0.261	1.02	-0.354	-0.758	0.127	1.16	0.112	1.17	0.733	-0.484	-0.179	0.104	-0.258	-0.681	-0.417	-0.3	-0.0563		-0.00118	-0.365	-0.335	0.336	0.412	4.58	0.259	-0.0791	-0.749	-0.375	0.125	0.792	0.433	-0.239	-1.94	0.384
SCCCST1001C04.g	0.445	0.98	0.913	0.179	-0.278	-0.106	-0.105	-0.153	-0.951	-0.403	0.357	-0.199	-0.133	-0.0389	-0.496	0.189	0.178	-0.00183	0.14	-0.889	0.342	-0.381	-1.07	-0.227	-0.385		-0.499	-0.0796	-0.134	0.336	0.558	-0.629	-0.506	-0.493	-0.544	0.606
SCEPLB1043H04.g	0.435	-0.347	-0.186	-0.211	-0.346	-0.674	-0.669	0.268	0.988	-0.3	-0.503	-0.0198	-0.188	0.293	-0.16	-0.308	-0.0263	-0.0414	0.0103	-0.393	-0.151	-0.131	0.263	0.669	-0.0205		0.494	-0.126	-0.332	1.36	0.248	-0.488	-0.256	-0.244	-1.66	0.763
SCEQLB1065H07.g	-1.44	-0.247	-0.367	-0.561	-0.162	-0.861	0.414	0.405	0.0326	0.297	-0.844	-0.139	-0.591	-0.671	0.321	-0.735	-1.11	0.324	0.591		-0.13	0.19	-0.427	-0.177	0.878	0.424	-0.141	-0.207	-0.956	-0.101	-0.559	-0.442	1.95	0.947	0.44	0.582
SCEZAM2033G08.g	-0.0489	0.121	0.269	-0.0734	0.216	0.209	-0.258	-0.0441	1.14		-0.0931	0.186	0.199	0.355	-0.193	0.0862	0.118	-0.123	0.134	-0.0217	0.232	-0.089	-0.0351	-0.0657	0.131	0.0924	0.0427	0.206	0.281	-0.0573	-0.205	-0.15	0.0243	-0.0398	-0.445	0.0225
SCEZLR1052E07.g	0.351	-0.416	-0.72	0.521	-0.439	-1.24	-0.264	0.692	0.631	0.387	0.119	-0.0477	0.0487	0.389	-0.0999	0.128	-0.0767	-0.026	0.0855	-0.243	0.0776	-0.223	0.208	0.312	-0.319		-0.294	-0.207	-0.259	-0.0507	0.061	-1	-0.454	-0.392	-0.237	0.634
SCJFFL1C08G12.g	-0.00845	0.447	0.768	0.211	0.266	0.24	-0.0747	-0.325	-1.28	-0.569	-1.2	-0.398	-0.0593	-0.254	-0.0257	-1.77	0.331	0.277	0.124	0.742	1.85	-0.338	-0.16	-0.573	0.235	-0.0106	0.54	0.435	-0.138	-0.293	-0.335	-1.55		0.35	0.0416	1.25
SCJFFL3C03C02.g		-0.565	-0.217	0.241	0.546	0.682	-0.103	-1.36	-3.51	-0.48	-0.185	0.0337	0.258	-0.383	0.365	-0.777	0.361	0.22	-0.0145	0.867	1.42	-0.241	-0.244	-0.397	0.39	-0.368	0.549	0.221	-0.169	-1.02	-0.3	-0.962	1.11	0.49	0.457	0.00779
SCJLFL1052F08.g	-0.42	0.0155	-0.0237	0.0504	0.0705	0.337	-0.132	-1.13		-0.453	1.09	-0.0118	0.151	-0.188	0.0835	-0.367	-0.152	-0.0235	-0.221	0.441	0.743	-0.0555	-0.257	-0.315	-0.29	0.154	0.106	0.301	0.209	0.0886	-0.395	-0.617	1.1	0.126	0.333	0.207
SCQGSD1044G12.g	0.0236	0.00335	0.0997	0.0383	0.165	-0.0392	-0.128	-0.342	0.613		0.4	0.166	0.162	-0.0739	-0.0459	-1.21	-0.0795	-0.0151	-0.133	0.431	0.36	-0.0735	0.211	-0.142	0.286	0.267	0.377	0.366	0.233	0.434	-0.361	-1.09	0.843	-0.041	0.0769	1.23
SCQSST1040C05.g	0.62	-0.575	-0.549	0.504	-0.673	-0.837	-0.0383	0.457	1.9		-1.65	-0.295	-0.276	0.452	-0.175	-0.51	0.843	0.0381	0.182	-0.111	-0.0609	-0.394	-0.0841	0.432	0.276	-0.493	0.163	-0.0502	-0.575	-0.961	0.295	-1.12	0.157	0.145	-0.461	1.29
SCRFFL5034G07.g	-0.247	-1.13	-0.682	-0.317	-0.27	0.597	0.0888	0.78	0.74	0.206	-0.187	0.18	0.111	0.329	0.224	-0.176	-0.333	0.0332	0.161	-0.208	-0.728	-0.258	0.419	-0.316	-0.0513	4.39	-0.211	-0.279	-0.42	0.172	0.354		-0.62	-0.0205	-0.267	0.709
SCRFHR1006H10.g	0.609	-0.766	0.907	-0.187	-0.341	0.332	-0.0634	0.723	1.31	-0.215	0.107	-0.354	-0.0774	-0.166	-0.174	-2.84	-0.465	0.221	0.264	1.15	0.417	-0.403	0.107	-0.458	0.229	0.853	0.433	0.388	-0.47	-0.486	-0.607	-2.38		0.564	-0.282	4.21
SCRUAD1063D03.g		-0.279	-0.0461	-0.707	-0.166	-0.287	0.0579	-0.346	-0.686	-0.381	-1.63	0.0801	0.0966	-0.23	0.153	-1.19	-0.0406	0.435	-0.243	0.341	0.905	0.508	-0.0806	-0.251	0.811	1.53	0.24	0.0764	-0.641	-0.0552	-0.527	-1.2	1.64	0.656	0.175	1.07
SCRUFL1019D03.g	-0.0977	0.176	0.426	-0.0631	0.278	0.292		0.00378	-0.104	-0.0608	-0.0959	0.107	0.285	0.276	-0.098	0.0583	-0.0649	-0.298	-0.0256	0.0881	0.297	-0.0055	0.652	-0.0178	-0.0704	0.123	0.0894	0.101	0.317	-0.0343	-0.278	-0.0702	0.173	0.0376	-0.0942	0.0105
SCUTLR2008E01.g	-0.162	-1.21	-0.163	-0.594	-0.398	1.17	0.22	-0.000781	0.497	0.196	-2.19	0.158	-0.0383	0.385	0.0658	-0.808	-0.741	0.273	0.326	0.191	0.0468	-0.343	0.264	0.0191	0.0501		0.102	-0.258	-0.761	-1.81	0.327	-2.37	-0.66	0.102	0.097	1.34
SCRUFL1017D09.g* (unknown256)	0.196	0.149	1.62	-0.0661	0.35	1.72	0.126	0.112	-0.295	0.36	-0.722	-0.253	-0.723	-0.686	-0.107	-0.309	-0.346	0.0387	-0.289	0.498	0.0613	0.188	-1.47	-0.204	-0.077	0.954	0.0965	-0.163	0.00165	-0.663	0.084		-0.075	0.0104	0.12	-0.48
SCACLR1126E09.g	0.332	-1.95	-1.61	-0.548	-1.38	-5.33	0.305	1.32	-1.16	-0.391	-0.481	-0.523	-1.37	-0.723	-0.0669	-2.23	0.784	0.308	-0.304	-1.29	-0.739	-0.253	-0.141	0.0225	0.318	0.115	0.0802	-0.867	-1.2		-1.23	-2.81		0.776	0.423	-3.32
SCBFSD1035H11.g	0.0987	-1.06	-1.46	-0.381	0.0847	-1.78	0.715	1.61	1.14	0.617	-2.01	0.0301	-0.194	-0.654	0.274	-1.47	-0.788	0.464	-0.526	-3.04	-3.31	-0.522	-2.55	-2.81	0.0962	-0.412	-0.125	-0.388	-2.15	-0.196	-0.617	-0.975		0.99	0.995
SCBGFL4053D05.g	0.551	0.875	0.75	-0.14	0.0072	-0.0448	0.651	1.22	0.147	1.18	-0.715	-0.139	-0.15	-0.41		-0.0663	0.515	0.801	-0.0759		0.0559	-0.179	0.00846	-0.288	0.236	-0.551	0.983	0.703	-1.5	-1.55	-0.858	-2.05	1.41	1.11	0.726	1.78
SCCCCL4007A05.g	0.322	-0.321	-0.115	-0.355	-0.567	-0.176	0.246	0.905	1.03	0.91	-0.954	-0.00452	-0.36	0.192	-0.101	-1.87	0.106	0.00152	0.144	-0.196	0.126	-0.406	-0.301	-0.197	-0.0522		0.0939	0.312	-1.07	-0.396	-0.0598	-2.39	1.59	0.639	0.114
SCCCCL4007H07.g	0.03	0.0598	0.447	-0.618	2.5	-0.0418	-0.154	-0.636	-1.13	-0.54	-0.42	0.115	0.177	-0.0187	-0.663	0.353	-0.642	-0.629			1.19	0.0648	-0.31	-0.585	0.0257	0.775	-0.15	-0.336	0.36	0.448	0.0971	0.792	-0.665	0.354	0.611	-0.0245
SCEPFL4174B08.g	0.271	-0.123	-0.0287	-0.97	-0.438	-0.868	0.3	1.38	0.71	0.636	-0.848	-0.00156	-0.208	-0.0328	0.434	-1.78	0.082	0.2	-0.201		0.738	-0.187	-0.768	0.637	0.825	-0.589	0.203	-0.316	-0.838	-1.34	-0.56	-0.76		0.731	0.184	-0.116
SCRUFL1117G06.g	0.498	0.5	0.512	-0.706	-0.0706	0.165	-0.0935	-0.679	0.206	1.21	-0.191	-0.0274	-0.0395	-0.288	-0.428	-0.143	-0.218	-0.141	-0.488			0.681	0.52	0.0956	0.066	-0.115	0.821	-0.0562	-0.335	-0.427	-0.508	-0.907	0.812	0.0232	0.0104	-0.978
SCRUAD1063D08.g* (unknown147)	0.136	0.498	-0.282	2.13	-0.599	-0.912	0.482	1.44	0.846	0.404	-2.15	-0.302	-0.183	-0.302	0.913	-0.0258	2.91	0.676	-0.129	1.12	0.29	0.706	-0.41	-0.243	1.52		-0.0975	0.682	-1.36	-1.52	-0.599	-2.82		1.17	0.468	0.222
SCAGLR1043D11.g	-0.028	-0.804	-0.448	0.941	0.217	-0.746	-0.128	-0.538	-0.807	-0.569	-0.946	-0.161	-0.36	-0.161	0.198	-1.4	-0.136	0.0284	0.234		0.0776		-0.567		0.0849	-0.736	0.0513	0.0592	-0.187	0.598	0.211	0.0252	0.227	0.69	0.28	0.281
SCAGLR2026G12.g	-0.603	0.413	1.59	0.248	0.2	1.38	-0.395	-1.15	-1.36	-0.907	-0.262	-1.1	-1.59	-2.13	-0.261	-0.487	-0.448	-0.251			0.933	1.21	-0.469	1.02	-0.76		-0.269	0.752	-0.172	-0.362	0.0509	0.073	0.183	-0.104	0.19	0.325
SCCCRZ2C03F06.g	0.842	-1.48	-0.378	-0.6	-0.755	-1.35	1.19	0.534		1.8	-0.254	-0.441	-0.17	-0.234	-0.0564	-0.629	0.321	0.422	0.0882	-0.931	0.116	-0.0247	-0.0971	-0.179	0.332		0.218	0.252	-1.4	-0.888	-1.44	-0.635		0.501	0.321	0.872
SCJFAM1065F08.g	-0.868	-1.81	-1.02	0.238	-0.229	0.711	-0.466	-3.5	-2.84	-3.23	0.415	0.0391	0.17	0.174	-0.529	1.83	0.053	-0.302				0.141	0.619	-0.332	0.0613	1.04	-0.581	0.175	0.502	2.58	0.0409	1.86	-0.165	-0.923	-1.39	-0.208
SCJFST1012G07.g	1.05	-1.57	-0.514	-0.398	-1.2	-1.99	-0.495	2.41	2.45		0.66	-0.728	-0.443	-0.187	-0.268	2	-0.881	0.263	0.495		-0.531	-0.528	0.253	-2.09	-0.127		0.0512	-0.432	-1.01	0.565	-0.496	-0.667	1.53	-0.0558	-0.117	-0.527
SCRFFL4006H10.g	0.338	-0.231	0.0118	-0.946	-0.902	-0.34	0.206	0.964	0.507	1.17	-1.63	-0.0146	-0.148	-0.16	-0.00105	-1.3	-0.175	0.0825		0.335	0.0781	0.101	-0.584		-0.288		0.451	-0.252	-1.18	-0.843	-0.522	-2.38	0.196	0.946	0.524	1.04
SCRFLR2034D09.g	-0.824	-0.307	0.156	-0.483	0.124	0.596	-0.153	-1.06	-1.5	-0.91	-0.355	0.411	0.242	0.161	0.27	0.045	0.413	-0.0535				0.614	-0.191	-0.169	0.638	1.05	-0.0307	-0.355	0.234	0.896	0.251	-0.225	-0.647	0.0816	0.094	-0.227
SCRFRZ3054A01.g	0.512	-0.311	-0.431	0.81	-0.302	0.0653	-0.144			-1.08	-0.688	-0.373	0.00219	-0.0165	0.0434	-0.274	0.321	-0.114	0.15		0.501	-0.344	-0.0072	-0.548	0.0785	1.36	-0.129	0.282	-0.046	-0.225	-0.772	-0.507	0.256	0.105	0.0176	0.388
SCRLAD1105G08.g	0.185	0.418	0.422	-0.726	-0.587	0.0695	-0.0329	-0.383	-0.0675	0.0201	0.423	0.102	0.424	0.225	-0.372	1.87	-0.344	-0.2			-0.393	-0.244	0.449	-0.367	-0.525		-0.548	0.142	0.297	0.797	-0.327	1.54	-1.37	-0.89	-0.676	-0.778
SCRLAM1008C05.g	0.716	-0.478	-0.179	0.961	-0.689	0.0651	0.0712	0.556	-1.01	-0.979	1.05	-0.359	0.0954	0.209	-0.183	-0.104	-0.181	-0.179	-0.0262			-0.153	0.866	0.105	0.0544		-0.318	-0.268	-0.24	-0.224	-0.0953	-0.306	0.567	-0.3	-0.734	0.364
SCBGLR1023G07.g	0.0308	0.571	-0.168	-0.837	-0.0984	0.316	-0.338	-1.14	-1.92	0.035	0.599	0.29	0.756	0.564	-0.0555	0.877	-0.248	-0.0643			0.0207	0.219	-0.724		-0.554		-0.0879	-0.174	0.45	1.06	0.283	0.799	-0.964	-0.308	0.017	-0.38
SCCCLR1075F10.g	-0.23	-0.0372	-0.357	0.725	0.755	-0.286		0.275	0.473	1.03	-0.21	0.0238	-0.722	-0.949	-0.166	0.308	-0.149	-0.285			-0.126	0.5	-1.4	0.407	-0.0904		-0.467	-0.607	-0.0495	0.722	-0.263	0.025	0.201	-0.142	0.0876	0.418
SCRUFL1117G08.g	0.3	0.397	0.013	-0.713	-1.54	-0.414	0.638	1.35	0.449	0.446	0.79	-0.214	-0.416	-0.0216	-0.0365	0.726	-0.901	0.56				-0.00573	0.164	-0.232	0.927		0.845	-0.229	-1.24	-0.447	-0.973	0.709	0.706	-0.251	-0.27	0.949
SCBGLR1114E08.g	0.595	-0.357	-0.0938	0.776	-0.169	-0.494	0.103	0.106		0.162	-2.15	-0.186	-0.451	0.17	0.108	-2.12	0.983	0.0804	0.337	0.177	-0.117		-0.264	0.26	0.519		0.272	0.157	-0.894	-1.62	0.266			1	0.108	0.747
SCCCLR1C05B11.g	0.428	-0.8	-0.404	0.00126	-0.788	0.306	0.0258	-0.0894	0.357	-0.402	-0.0978	0.0441	-0.463	-0.103	0.191	0.487	-0.285	0.0531				0.186	0.00767		-0.494		-0.276	-0.342	-0.366	2.19	-0.103	0.274	0.488	-0.213	0.0697	-0.118
SCJLHR1029D03.g	0.561	0.638	-3.01	0.0856	-0.716	-0.537		0.927	-0.513		1.09	0.799	-0.287	-0.172	0.0086	0.597	-1.65	0.037				0.529	0.567		0.653	1.55	1.13	-0.556	-0.596	-0.157	-0.44	0.0832	-2.73	-0.719	-1.19	0.393
SCRUFL1119H08.g	0.145	-0.418	-0.42	0.423	-0.355	-0.679	0.138	-0.0181	0.969	0.0208	0.893	-0.00889	0.106	0.412	-0.282	0.113	0.0551	-0.0919				-0.338	0.181		-0.0845		-0.244	0.0422	0.0139		0.398	2.51	-0.117	-0.867	-0.239	-0.406
SCSBFL1044A08.g	-0.194	-0.685	-0.476	0.0285	-0.195	0.935	-0.189	-0.585	-0.311	-0.0214	0.195	0.137	0.375	0.689	-0.0944	1.4	-0.801	-0.145				-0.316	0.343		-0.275		-0.482	-0.492	0.0857		0.515	1.33	-0.537	-0.904	-1.08	-0.153
SCBGLR1112B03.g* (unknown162)	0.816	1.02	0.259	-0.155	-1.09	-0.93	1.21	1.85	0.75	1.31	-0.583	-0.627	-0.997	-0.82	0.591	-1.85	0.947	0.773			-0.357	-0.253	-1.86		0.599		0.575	0.364	-1.66		-0.975	1.45	0.0824	1.11	0.355
SCBFAD1067F08.g	-0.214	1.01	0.529	0.456	-0.53	-1.45	0.734	0.394	0.629	0.798	-0.435	-0.354	-0.641	-0.592	0.637	0.983	1.21	0.945					0.537		1.23		0.421	0.161	-1.06	-1.13	-0.996	-1		0.483	0.276	0.00259
SCBGLB2014E10.g	0.595	-0.318	-0.484	0.277	-0.319	-0.649	-0.373	0.185		-1.75	0.0481	-0.256	0.284	0.393	0.0881	-0.0603	0.312	-0.0543					0.955		-0.27		-0.0531	0.224	-0.0332	3.09	0.455	0.142	-0.354	-0.438	-0.325	0.329
SCCCCL6001D06.g		-0.198	-0.522	4.16	0.993	0.844	-0.849	-1.53		-0.597	0.64	0.659	0.672	0.621	-0.234	2.41	0.348	-0.0388				0.352	0.979			0.521	-1.08	-0.245	0.558	-0.227	0.536	2.97	-1.96	0.0416	0.0622	-0.108
SCCCSD1001D01.g	-0.305	0.0425	0.00625	-0.0247	0.328	0.2	-0.128	-1.37	-2.22	-0.0557	0.601	0.133	0.67	0.446		0.233	0.0527	-0.24					-0.102		0.148		0.0665	0.145	0.987	0.224	0.797	0.617	0.0326	0.385	-0.0669	-0.382
SCCCSD1003H09.g	0.113	0.39	0.233	-0.296	-0.0905	-0.266	0.985	0.0221	-0.179	0.803	-0.52	0.0563	-0.205	-0.266		-0.583	0.28	-0.128					-0.148		0.689		-0.208	0.598	-0.156	-0.0712	-0.133	-0.217	0.219	0.685	0.547	-0.0562
SCEPAM1053C01.g	0.636	0.555	0.803	-0.186	-0.541	0.245	1.44	0.937	0.607	0.557	-0.762	-0.0941	-1.13	-0.919	0.636	-0.416	0.624	0.787			-0.336				1.19	-0.911	-0.102	-0.0518	-1.8	-0.561	-0.676	-1.32		0.67	0.686
SCEPSD1007A12.g	0.875	-0.266	-0.02	0.591	-0.0938	0.513	-0.55	0.871	1.34		0.23	-0.719	0.159	-0.447		-0.723	0.282	-0.262			-0.472		-1.75		-0.366		0.634	0.092	-0.61	3.72	0.436	0.4	0.432	-0.0261	-0.573	-0.52
SCMCRZ3064C08.g	-0.634	0.241	0.249	0.114	0.507	0.791	-0.0945	0.0971		-3.62	0.225	0.754	0.707	0.649		1.39	0.192	0.22					1.02		1.46	0.0832	-0.117	-0.01	0.935	-0.4	0.359	0.156	0.373	-0.00889	0.156	-0.0742
SCSBFL1108D11.g	0.0981	-0.557	0.684	-0.293	0.532	0.0821	0.339	-2.62	-2.99	-0.46	0.0749	0.0736	0.65	0.143	0.163	-0.252	0.172	0.217					0.328		-0.139		-0.176	0.352	-0.599	-0.178	-0.241	6.63		-0.417	-0.0735	-0.31
SCSGFL4C07H09.g	-0.326	0.026	-0.41	-0.374	-0.154	0.0108	-0.262	-6.77		-1.74	0.733	0.399	0.734	0.602		1.35	0.366	-0.198					0.7	0.958	-0.489		-0.711	0.0988	0.357	0.509	0.492	1.67	-2.98	-0.461	-0.291	-0.948
SCBFAD1067C08.g	-1.43	-0.057	0.384	-0.222	-0.716	0.152	0.41		1.58		-0.373	-0.503	-0.527	-0.55	-0.0363	1.3	-0.669	0.641					-0.375	0.447	0.153		0.916	-0.399	-0.25	2.67	1.33	-1.04		0.281	-0.78	0.802
SCBFSD2038H10.g	-0.243	1.1	0.533	-1.03	0.773	-0.812	0.438			1.38	1.29	-0.139	-0.378	-0.448	-0.00613	0.612	-0.803	0.305				-0.909	-0.709		0.632		0.83	0.381	-1.29	-1.46	-0.227	-1.6		-0.211	0.401	-0.353
SCCCFL3001G08.g	-0.645	0.0597	-0.238	-0.0878	0.495	0.129	-0.15			-0.942	0.259	0.0808	0.399	0.894		2.35	0.287	-0.0749					1.39		0.268	0.231	-0.945	-0.198	0.542	0.228	0.0978	1.35	-3.13	-0.0456	0.0715	-0.265
SCCCSD1092G06.g	0.569	-0.431	0.143	0.142	-0.0812	-1.02	-0.298	-1.07		0.151		-0.0593	0.286	1.1	-1.3	2.07	-0.441	-0.374					-0.662		-1.04		-2.16	-0.0807	0.0791	0.00648	0.407	-0.0217	-0.939	-0.359	-0.112	-0.308
SCRLFL1006B06.g	0.353	-0.906	-1.13	-0.299	-0.771	-1.96	0.146	0.434		1.88	0.539	-0.548	-0.513	-0.415	0.568	0.394	0.861	0.541					2.12		5.75		-0.117	-0.02	0.652	-1.15	0.0862	-0.141		0.0644	0.0725	-0.856
SCRULB2065G10.g	0.226	2.67	0.179	-0.267	0.149	2.08	0.32	-1.12		0.219	-0.0602	-0.197	-0.0123	0.0864		0.132	0.505	0.3					0.872		0.297		0.0516	0.642	-0.978	-0.168	0.215	0.436	-0.612	0.119	0.286	-0.021
SCRURZ3080F11.g	-1.3	-0.252	-0.27	0.0197	0.617	0.196	1.41	-2.4		0.905	0.482	-0.314	-0.72	-0.8	0.876	1.5	0.18	1.21					3.62			-1.18	-0.114	-0.0944	-0.429	-1.84	-0.957	-1.46		0.19	0.727	0.216
SCSBSB1051A09.g	-0.372	-0.0517	1.99	-0.789	1.79	4.92	0.0345			-2.48	0.631	-0.3	0.256	-0.0484	-0.193		-0.548	-0.512			-0.197	-0.148	-0.0842		-0.99		-0.985	0.719	0.156		-0.429	1.85	0.0869	-0.776	-0.026	-2.32
SCSBSD2030B04.g	-1.06				-0.44			-1.25	-2.42	-1.46	3	0.555	0.297	-0.123	0.116	1.59	-0.346	-0.286	-0.0872		0.893	-0.478	0.652	-0.22	0.0411		-0.267	0.7	0.992	-0.176	0.495	1.39		-2.55	-0.921	-0.878
SCSGHR1069A08.g	-0.528	0.694	0.304	0.239	0.292	-0.409		-1.33	-2.43	-0.268	2.02	1.23	1.04	1.78		1.62	-0.941	-0.897					1.26		-0.367		-1.48	-0.533	0.181	6.44	0.316	1.99	-1.03	-2.18	-1.64	-0.568
SCAGFL1089G08.g* (unknown85)	0.261	0.548	0.106	0.493	-0.85	-0.684	0.772	-0.308	0.217	0.535	-0.663	-0.454	-1.12	-0.673	1.42	-0.267	0.78	1.07			-0.128				1.16	-1.19	0.704	0.371	-1.62		-0.845	-0.651		1.26	0.266
SCCCSD1092A08.g	-0.885	-0.56	0.856	-0.628	-0.0705	-0.756		0.677		0.905	0.766	-0.0945	-0.206	-0.431	-1.15	-0.246	-0.337	0.861					0.165		0.185	-3.53	-0.0076	0.482	0.395	-0.407		-0.307		-0.0408	-0.0129	-0.769
SCEZAD1C05B08.g	-0.309	-0.285	-0.255	-0.88	-0.215	0.621	0.728			-0.862	0.132	-0.466	-0.478	-0.721		0.759	0.342	0.115					1.37		2.5	-1.04	0.67	-0.22	-1.35	-0.514	0.502	0.599		-0.2	-0.109	0.177
SCEZAM2058F12.g	-3	-1.92	0.967	1.87	1.81	2.2	-0.792	-3.3		-2.78	1.3	0.711	0.245	0.381			-0.0351	-0.435					0.893		2.53	-0.71	-0.57	-0.763	1.25	0.895	0.956	1.27		-0.542	-0.212	-1.01
SCJFRZ3C07B08.g	-2.77	-1.01	-0.628	-0.11	0.159	0.431	0.1		-5.62	-0.512	0.487	0.284	0.57	0.402			-0.0346	0.388					0.527			-1.09	-0.427	0.328	1.03	0.0638	0.178	-0.152	-1.24	0.00252	0.23	-0.381
SCSGFL5C07F07.g	-0.097	-0.272	-0.319	-0.813	0.107	-0.663	0.7			0.655	-0.143	-0.569	-0.539	-0.942	-0.0772	0.792	-0.343	0.117					1.02		-0.306		-0.243	-0.473	-1.06	-0.0295	-1.09	-0.678		-0.687	0.0222	-0.287
SCSGHR1066D09.g	0.361	0.565	0.201	-0.124	-0.161	-0.51	-0.0268	-3.32		-1.39	0.268	0.0969	-0.0514	0.247		0.552	0.509	0.0731					1.09		0.232		-0.152	0.27	0.0701	-0.429	0.121	0.597		-0.0815	0.0418	-0.383
SCUTSD2025B05.g	0.0606	-1.05		-0.829	-0.427	-2.5	0.264	-1.38	-0.902	1.48	0.882	-0.606	-0.388	-0.123	-0.0172	0.552	-0.137	0.46			0.428		0.168		0.535		0.542	0.299		-0.893	0.648	-1.98		-0.316	-0.119
SCJFHR1034H08.g			-0.804		1.97	-0.317	-0.414	-0.637	-5.04	-1.7	0.605	1.01	-0.0802	0.223		1.42	-0.145	0.268					0.846		2.19	0.741	-1.32	-0.601	0.931	-0.554	0.412	-0.155		0.47	0.461	-0.543
SCRFAD1117A04.g		-2.07	-0.259	0.567	-0.595	0.525	1.13	1.94		0.0644	0.121	-0.463	-0.423	-0.304	0.716	-0.717	0.656	1.15					0.768			-2.11	-1.01	-0.288	-0.672	0.038	-0.994			0.0401	1.19	-0.00111
SCRFLB2056A06.g	-1.04	0.359	0.002	-0.464	0.233	0.183	0.428			0.278	0.448	0.231	0.548	0.12		2.33	0.286	0.321					0.0396		-0.162		-0.0926	0.443	-0.019	-0.039	-0.36	-0.162		-0.0516	0.401	-0.61
SCRUFL4020D05.g	-0.0755	-1.13	-0.71	-0.156	-0.641	0.0394	0.696				0.315	0.311	1.44	0.522		0.00199	0.407	-0.0883					-1.07		-0.354		-0.415	-0.626	-0.235	2.23	-0.334	1.02	-0.847	-0.363	0.0228	-0.318
SCSBLB2037F08.g					0.302	0.718	-2.18	-0.717	-0.305	-1.27	0.917	1.24	0.748	0.373		1.72	-0.065	0.171					-0.161		0.271	2.14	-0.3	0.437	1.32	0.724	1.4	0.846	-4.24	-0.336	0.196	-0.664
SCUTAM2114F04.g	-0.489	-1.63	-1.16	-1.47	-0.499	-0.116	-0.274			-2.12	1.33	0.0609	0.184	0.812	0.108	2.07	-0.503	-0.106					0.564		-0.93		-1.06	-0.615	0.15			0.986	0.502	-0.14	-0.0543	-0.273
SCCCLR1024E05.g			-1.07		2.46	3.76	-0.635	-3.13	-2.87	-1.51	0.409	2.14	0.71	0.379	0.247		-0.203	-0.182							3.05	-1.06	-0.731	-1.58	2.43	-0.098	1.45	1.9		-0.0646	0.353	-0.154
SCCCSD1091H03.g	0.208	-0.0844	-0.001	-0.343	-0.57	-0.647	0.841			-0.402	0.577	0.0272	-0.0236	0.34		2.52	-0.105	-0.157					-0.466		-0.58		-4.28		0.674	-0.783	-0.722	-0.676		0.338	0.209	-0.0287
SCEPAM2015C06.g	0.315	0.912	-0.0349	0.277	-0.639	-0.625	1.42	0.847	0.327	1.17	-0.227	-0.765	-1.25	-1.11		-0.571	2.13	0.901					2.14			-1.71	0.361	0.0468	-1.85		-1.31			0.222	0.812
SCEPSD2004H09.g		-0.829			-0.543		0.878	0.396	0.713	1.54	-0.106	-0.134	-0.592	-0.189	-0.471	-0.364	0.153	1.16					0.542		1.41		0.372	1.85	-0.0539	-0.207	-0.995	-0.389		0.361	0.178	-0.448
SCQSFL1121D08.g	0.327	-0.106			-1.06		-2.15		-0.834	-0.151	2.04	0.763	0.751	0.425		1.28	-1.77	0.912					1.25		0.737	1.52	1.26	-0.0831	-0.00679	-2.13		-1.82	-2.77	-0.686	-1.56	-0.595
SCVPFL1134F08.g		-5.55	1.28		1.98	1.19	-1.69			-1.95	0.936	0.963	0.618	0.832		3.3	-0.219	-0.246					0.865		0.169	0.306	-0.72	0.073	1.64	0.954	0.773		-1.91	-0.279	-0.117	-0.724
SCEPSD1005C03.g	-0.113	1.13	0.918	-1.02	-0.536	-0.425	-0.097				1.61	-0.132	0.337	0.619	-0.99	-0.41	-0.295	1					0.37				0.034	0.856	0.7	0.491		-1.17		-0.793	0.376	-0.473
SCMCLB2084B08.g	0.055		0.515		-0.048	0.964	-1.51				0.482	-0.041	0.645	0.409			-0.521	-0.448					-0.915		-0.891	0.441	0.129	0.383	0.876	0.861	0.444	-0.0155	-1.14	0.164	-0.309	-0.652
SCSBLB2040A01.g	-0.714		-0.318	0.305	-0.457	1.98		-6.75	-4.11	-3.03		0.335	1.52			2.56	-0.686	-0.881					0.584		-0.469		-1.59	-0.0954	1.08		1.11	4.74	-0.339	-2.09	-1.31	-0.321
SCVPAM1055G12.g	-0.102	-1.19			0.189		0.538	2.38	1.34	0.344	0.647	0.0468	-0.035	0.4	-0.583		-0.483	-0.0695					2.13		-0.683		0.115	0.157	2.82		0.752	0.764	-0.865	-0.869	-0.248
SCACHR1036B12.g	1.36	1.55	0.656	-0.519	-1.17	-0.617					0.584	-0.403	-0.703	-0.316			-0.161	0.374					-1.6		-0.197	-2.68	-0.853	0.478	-0.514	2.79		0.2		0.153	0.163	-0.875
SCBGFL5080E06.g	-0.46	-0.53	-0.414		0.593	0.321	-0.523			-0.557	0.452	0.342	0.808	0.509			-0.29	-0.567					0.503		-0.815		-1.74	0.322	0.938		0.155		-0.648	-0.311	-0.667	-0.327
SCCCSD2003F01.g	0.505		-2.59		-0.213				-1.72		2.63	0.405	0.462	1.88	-1.03	2.65	-1.05	0.37					2.99		-0.453	5.02	-0.303	0.184	0.143	-0.44		0.572		-2.43	-1.59	-1.22
SCMCAM1101G01.g					0.45		-0.153			-1.84	1.29	0.203	0.176	0.0978		1.09	0.0969	0.334					1.14		0.689	-1.07	-1.29	0.496	1.09	0.308	0.703	0.876	-0.989	-0.485	-0.401	-0.635
SCMCFL5024E11.g	0.63	-0.385			-0.298		-0.0711	2.03	1.44	-0.386	1.74	0.263	2.34	0.273			-1.39	-0.0384					0.736		-0.245		0.668	0.742	0.749	1.84	0.75	-0.18			0.237	-2.28
SCQGAM2028C09.g					0.469	0.488	-0.0475			-0.412	0.264	0.205	0.266	0.742	0.897		0.0522	0.555					3.4		1.19	-0.494	-0.0414	0.169	1.13	0.412	-0.103	1.25		-0.0875	1.17	-0.301
SCQSFL1121B01.g		1.31	-1.26		0.361	1.36	0.265			0.148	0.123	1.22	-0.759	0.146	0.738	1.7		0.806					1.9				-1.73	-0.849	1.31	-0.402	-0.049	-0.521		-0.352	-0.229	0.31
SCSFHR1045G08.g	0.163	-2.13	-0.0974	-0.592	-0.615	0.282	-0.867			0.589	1.34	-0.101	-0.856	-0.43			-0.618	0.167							-0.372		1.01		-0.855		1.61	-0.76	-0.823	-0.32	0.0253	-0.24
SCUTFL3071H01.g	0.427	0.869	1.17	-0.328	-1.09	-0.714	-0.367		0.0475	0.0836	1.27	-0.492	-0.316	-0.586		0.192	0.288	0.979									0.757	0.387	-0.323	-1.37		-1.41		0.248	0.662
SCVPAM2066C10.g			-1.25		1.4	2.36	-0.0409			-1.4	0.371	0.166	0.982	1.25		2.29	0.352	0.703					0.618			-0.381	-3.15	0.074	0.574	-0.0659	0.601	0.462		0.162	0.306	-0.497
SCEQAM2036B02.g	0.585	0.928	0.0122	0.741	-0.445	-0.518		-0.912				-0.181	0.831	-0.566			-1.15	0.606					0.727		-0.0961		-0.03	0.0035	1.25	0.354		0.798		-0.637	-0.779	-1.35
SCRUFL1120E08.g			-1.08	0.155	0.375	1.38	-0.438			-1.01	-0.198	0.313	0.662	0.658			0.295	0.341					1.48			-2.09		0.0829	0.795	0.0756	0.226	1.23		0.367	0.169	-0.219
SCSGFL5C07D04.g	0.433	-0.032	-0.324	-0.521	-1.18	-0.443	0.103				2.31	-0.173	-0.0722	-0.983			0.0143	0.675					1.02		0.63		0.585		-0.758	-0.802		0.252		-0.263	-0.997	-0.0199
SCUTRZ3072A08.g					2.29		-2.03	-0.721		-0.69	1.09	0.387	0.368	0.384			-0.631	-0.494					0.122		-2.02	-0.826	-0.633	1.11	2.98	-0.33	1.16	0.878		-0.703	-0.332	-0.593
SCAGFL1089G08.g* (unknown88)	1.06	0.727	0.202	0.213	-1.01	-0.486	1.42	-0.365		0.592	-0.696	-0.778	-0.228	-0.646		0.21	0.396	1.41								-0.953	0.649		-2.07		-1.48			1.24	0.759
SCCCLR1C01C04.g					0.02		-1.14	-0.275			0.823	0.157	0.229	-0.202		1.1	-0.179	0.389					0.863		3.31		0.017	0.747	-0.00141	-0.444	0.0663	-1.99		-1.03	0.166	-0.532
SCQGSD2044C08.g	-1.13	-0.366			0.873		-1.79		-5.18	-1.51	0.612	-0.239	0.405	0.795			0.275	-0.0594					0.0474				0.408	0.695	1.52	-0.729		-0.884		-0.585	0.0979	-0.882
SCSGFL1084H07.g					1.93		-1.67	-1.48		-2.75	0.643	1.77	1.34	1.07			-0.218	0.181					0.417			-0.854	0.259	0.566	1.7	0.061	1.47	0.567		-0.438	1.2	-0.595
SCSGFL5C08C02.g					1.72	0.481				-0.685	0.8	0.817	1.07	0.482		2.73	-0.23	0.0125					1.28		1.64	1.4	-0.748	0.0131	1.59	0.799	0.693			-0.129	-1.42	-0.255
SCRLFL1008A07.g* (unknown238)	-1.49	-2.36			0.861		0.561				1.43	0.0954		0.485	-0.542		-1	-0.866					1.02		-0.255		-1.4	-0.2	1.22		0.484	0.974	-1.8	-0.858	-1.15	-0.327
SCCCSD1002G03.g	-0.416				0.215			2.57	2.14	-0.073		-0.0785	1.27	0.583	0.323	5.22	-1.19	-0.00806					0.421		-0.349		-0.313	0.736			0.14	1.46			0.123	-0.653
SCCCSD1093C10.g	0.79				-0.5		-6.93			0.343		0.259	0.775	2	-0.225		-1.32	-0.0122					1.14		-1.19		-2.02	0.881	1.84	6.2		0.0467		-0.756	-0.465	-1.59
SCACSD1017G07.g			-4.58	1.29	0.43	0.739			-1.94	0.116		2.51	1.02			1.95	-0.72	-2.94					0.129		-0.22		-1.33		2.19			1.76	-1.91		-1.98	-0.419
SCSBFL4064C02.g	0.599	-1.8			-0.332	1.43						0.131	0.706	1.37			-0.222	-0.451					0.563		-1.14		-2.48	0.12	1.34	8.03		2.76		-1.09	-0.693	-2.75
SCAGSD2041A11.g	0.162		1.45		-0.511	4.54					0.946	-0.456	-0.84	-0.782	-0.146	0.0729	-0.708	0.255							-1.11		-0.844		-1.01			-1.21		-0.0926	0.634
SCRUFL3062C08.g	1.45	1.86	0.742		-1.78		-1.18				1.27	-0.543	-1.24	-0.765			0.421	0.785							0.74		1.26	0.72	-1.27			0.541		-0.374	0.0358
SCCCLR1C03E01.g					2.41						1.08	0.848	-0.0519	0.329			0.515	0.488					1.08		0.651	0.25	-0.0815		0.807	-0.956		1.46		-0.00896	0.723	-0.511
SCEZAD1C05D07.g	-1.58		-5.84	1.18	0.205	0.397	-0.0599		-2.85			-0.0903		-0.968			-0.749								-0.704		0.253		0.271		-1.47			-0.338	-0.0125	-0.482
SCRFLR1034B12.g					1.73					-2.14	3.31	0.538	0.479	0.394			-0.683	-0.62					0.728		-0.601		-0.895		1.46	1.16		-0.228		-0.375	-0.123	-0.408
SCBGLR1115D10.g	0.00935	0.331	0.307	0.311	0.0734	0.255	-0.148	-0.898	-1.37	0.513	0.835	-0.174	0.0593	-0.184	-0.217	-0.277	-0.0261	-0.149	0.184	0.434	1.21	-0.338	0.331	-0.457	0.161	0.301	0.0521	0.322	0.293	-0.0456	-0.515	0.458	0.388	0.0286	0.141	0.492
SCCCCL3001F04.g	-0.575	-0.0973	-1.36	2.05	-0.0129	-1.46	0.504	-0.0532	-0.211	-0.319	-0.103	0.11	-0.172	-0.0606	0.38	0.452	1.7	-0.131	0.129	-0.00204	-0.261	-0.0309	-0.261	-0.266	0.372	1.31	-0.793	-0.794	-0.0361	0.161	-0.367	-0.00326	0.179	0.286	0.221	0.0333
SCEQSB1C10G02.g	-0.107	0.444	0.279	-0.212	0.345	0.219	-0.063	-0.635	0.345	-0.254	-0.173	0.163	0.144	-0.201	-0.133	-0.062	-0.118	-0.34	-0.326	0.137	0.243	0.527	-0.464	0.0109	0.000822	0.135	0.0247	0.112	0.415	0.192	-0.257	-0.505	0.465	0.00106	-0.919	-0.134
SCEZHR1086C08.g	0.116	0.0646	0.871	0.0367	0.264	0.261	0.0117	-0.589	-0.772	-0.541	-2.48	-0.201	-0.11	-0.352	0.003	-1.41	0.193	0.33	0.227	0.75	0.122	-0.238	-0.256	-0.505	0.0428	-0.153	0.495	0.438	-0.228	-0.399	-0.295	-2.21	1.12	0.156	0.291	0.959
SCJFHR1033B03.g	-0.0907	0.475	-0.629	-0.291	0.139	0.147	0.492	0.0167	-0.175	0.192	0.029	-0.0499	-0.538	-0.371	0.0022	0.0672	0.216	-0.125	-0.014	-0.106	-0.0479	0.0597	0.131	0.147	-0.0656	-0.0052	0.173	0.057	0.279	-0.162	-0.0533	-0.116	-0.0105	0.025	1.15	0.336
SCMCAM2084G01.g	0.144	0.25	-1.09	-0.708	-0.427	-1.54	0.193	0.184	0.638	1.01	-1.94	-0.26	-0.434	-0.65	-0.154	-1.36	-0.104	0.167	0.0401	-0.347	0.486	0.186	-0.691	0.4	-0.171	2.09	-0.0678	-0.0475	-0.328	-1.5	-0.223	-2.03	0.367	0.225	0.231	1.72
SCRLLR1111D02.g	-0.168	-1.27	-0.358	-1.04	-0.459	-0.23	-0.0498	0.0664	0.521	-0.0349	-0.211	0.112	-0.0324	-0.0251	0.353	-0.023	-0.384	0.127	-0.158	-0.147	1.68	-0.0351	0.363	0.977	-0.587	1.78	-0.248	-1.03	-0.189	0.237	0.466	0.277	-0.49	0.0412	-0.248	0.0537
SCRLST3166F11.g	0.515	0.0524	-0.358	-0.533	-0.0428	-0.0199	0.015	0.523	0.897	0.522	-0.266	-0.0703	0.0458	0.339	-0.178	-0.285	-0.764	-0.0291	-0.383	-1.24	-0.558	-1.09	-0.148	0.121	0.334	1.23	-0.251	-0.305	-0.583	-0.115	0.319	0.344	-0.498	-0.0206	-0.0492	0.854
SCRUFL1022F09.g	-0.227	0.0501	0.248	-0.0378	0.273	0.476	0.111	-0.186	-0.488	-0.361	-0.351	0.0729	-0.00172	-0.362	0.252	-0.322	-0.147	0.0998	-0.0326	0.262	-0.0428	0.486	-0.54	-0.138	-0.0672	-0.55	0.121	-0.0045	0.323	-0.194	-0.47	-0.00508	0.537	0.324	0.239	0.0569
SCRURZ3083B05.g	-0.202	0.131	-0.163	0.0125	0.123	0.224	0.0315	-0.104	-0.308	-0.316	-0.0661	0.00448	0.145	0.0475	0.116	0.0817	0.11	-0.0497	0.0693	0.0503	-0.0587	0.285	-0.164	0.0753	-0.167	-0.0726	0.124	0.168	0.421	-0.12	-0.282	-0.0226	0.134	0.0546	0.0238	-0.0855
SCSBFL1036A08.g	-0.385	0.225	0.0035	0.237	0.369	0.202	0.186	-0.00536	-0.232	-0.197	-0.0208	-0.0427	-0.801	-0.689	0.0385	-0.0782	0.28	-0.0136	0.0853	0.0614	0.136	-0.0896	-0.0176	-0.0416	-0.219	-0.0552	0.278	0.153	0.259	-0.201	-0.0569	-0.0279	0.0685	-0.00351	0.0361	0.226
SCSFFL4015E12.g	-0.095	-0.909	-0.489	-0.277	0.0314	0.336	-0.131	0.587	0.6	0.326	0.162	0.151	0.245	0.42	0.069	0.139	-0.434	-0.0409	0.293	-0.351	-0.611	-0.329	0.413	0.286	-0.0177	0.804	-0.0777	-0.311	-0.368	-0.176	0.481	0.144	-0.942	-0.369	-0.814	0.193
SCSGCL6071D03.g	-0.496	0.107	0.00775	0.0025	0.312	0.264	-0.0203	-0.547	-1	-0.623	0.0729	0.0825	0.235	-0.0694	0.138	-0.359	-0.192	-0.0225	-0.0836	0.289	0.339	0.0714	0.171	-0.115	0.15	-0.0886	0.111	0.196	0.553	0.0848	-0.214	-0.144	0.132	0.0385	-0.2	-0.155
SCVPCL6042D07.g	-0.0434	0.139	0.229	-0.022	0.157	0.35	-0.866	-0.281	-0.209	-0.0908	-0.231	0.123	0.0909	-0.159	-0.0632	-0.0524	-0.201	-0.146	-0.0909	0.431	0.297	0.135	-0.388	-0.0857	-0.0186	0.212	0.103	0.236	0.214	-0.149	-0.0455	-0.672	0.461	0.0197	0.0284	-0.125
SCCCAM2004C02.g* (unknown120)	-0.339	-0.255	-0.276	0.497	0.321	0.353	-0.175	-0.7	-0.818	-0.545	-0.12	0.17	0.301	-0.101	0.0786	0.198	0.46	-0.127	-0.245	0.345	0.22	0.591	0.366	-0.114	0.146	1.32	-0.746	-0.103	0.786	0.124	-0.206	0.00662	-0.0751	0.0939	0.126	0.185
SCEZLB1013D01.g* (unknown134)	-0.0971	0.066	-0.379	0.303	0.228	0.162	-0.105	-0.107	-0.369	-0.21	-0.261	-0.135	-0.208	-0.0819	-0.00895	-0.374	0.307	0.026	0.0917	0.178	0.0431	0.00205	-0.109	-0.104	-0.159	-0.0644	0.354	0.339	0.0778	-0.127	-0.164	-0.428	0.206	0.0388	-0.847	-0.0729
SCSBSB1051F08.g	-0.12	-0.345	-0.108	0.0982	-0.277	0.003	0.367	0.337	0.406	0.0554	-2.26	-0.307	-0.534	-0.136	0.203	-1.48	0.214	0.369	0.329	0.0184	-0.345	-0.266	-1.3	-0.0967	0.352		0.207	-0.0267	-1.13	-2.19	-0.41	-3.1	1.71	1.21	-0.0255	1.24
SCEZLB1013D01.g* (unknown130)	-0.117		-0.473	0.358	0.196	0.132	-0.0491	-0.102	-0.39	-0.199	-0.272	-0.16	-0.0997	-0.0399	-0.00585	-0.464	0.401	0.0997	0.122	0.114	0.0379	-0.112	-0.121	-0.114	-0.105	-0.0574	0.431	0.349	-0.0383	-0.0963	-0.164	-0.314	0.147	-0.0124	0.0285	-0.109
SCBGFL3095D08.g	0.327	0.376	0.831	-0.159	0.0875	0.514	0.419	0.153	0.562	0.312	-2.53	-0.22	-0.819	-1.14	0.451	-2.51	0.958	0.436	0.102		-0.433	0.0862		-0.276	0.418	-0.011	0.691	0.163	-2.38	-2.32	-0.652	-1.4	1.35	0.773	0.801	0.963
SCSBFL1109B05.g	0.219	-0.28	-0.536	0.402	-0.346	-0.549	-0.216	0.248	1.05	0.0165	0.348	0.0333	0.188	0.373	-0.0466	-0.192	0.0487	-0.166	0.298		0.0703	-0.248	0.177	0.0334	-0.238		0.0852	-0.109	-0.238	2.23	0.273	-0.371	0.315	-0.486	0.102	0.128
SCJFST1009H11.g	0.143	-0.248	-0.805	-1.51	-1.21	0.188	0.158	1	2.6	0.0614	-0.746	-0.155	-0.832	-0.235	-0.249	-1.1	-0.925	-0.141			-0.0903	0.228	-0.236	-0.0315	0.523	0.708	0.119	-0.564	0.057	-1.93	-0.0718	-2.43	2.16	1.2	0.105
SCCCAM2C06F03.g	-0.0533	-0.429	-0.0124	-0.893	-0.0671	0.436	-0.0755	-1.16	-0.762		0.401	0.145	0.286	0.13	-0.372	-0.112	-0.144	-0.156				0.11	0.702	-0.151	0.19	2.35	0.000288	-0.0499	-0.0657	1.33	0.0124	1.05	0.671	-0.232	-0.875	-0.352
SCAGSD2042G08.g	0.71	0.354	1.07	-0.206	-0.136	0.196	-0.215			-0.304		-0.339	0.0367	-0.141	-0.0708	0.13	-0.339	0.569	0.194	0.98	0.712	-0.408	0.309	-0.634	0.0529	-0.0045	1.3	0.807	-0.778	-0.759	-0.797	-0.473		0.554	0.385
SCCCSD1091H06.g	0.308	0.721	-0.0345	-0.104	-0.924	0.118	1.2	1.21		1.33	-1.39	-0.733	-0.334	-0.837		-0.999	0.191	0.827	-0.204		-0.0826	0.358	-1.35	-0.387	1.77		1.5	-0.047	-1.92		-1.66	-2.2		1.1	0.348
SCRUAD1061E03.g		-0.0837	0.219	0.341	-0.574	-0.617	1.01	0.905		0.946	-0.945	-0.658	-1.03	-0.213	0.772	-0.0417	0.992	1.16				0.712	0.339		2.49	-0.136	0.765	0.204	-1.54	-1.26	-0.519	-1.29		0.966	0.155	-0.117
SCUTRZ3073F11.g	0.204	-2.65	-0.411	-0.517	-0.0929	-1.48	-0.17	-1.61		-0.45	0.387	0.331	0.227	0.658	0.78	0.965	0.0817	0.565					-1.21		0.301		0.113	0.192	0.663	0.849	0.18	1.08	-1.63	-0.0922	0.105	-0.602
SCUTSD2025B04.g	-0.408	-0.33	0.161	-1.29	-0.469	-0.248	0.695	1.71	0.477	0.304	-0.676	0.0366	-0.137	0.181	0.428	-1.75	0.507	0.19					-0.753		0.386		0.224	0.0721	-0.737	-0.131	-0.3	-0.254		0.919	-0.134	0.299
SCCCFL4003A04.g				0.479	1.08	0.934	-0.937	-2.29	-4.63	-1.38	0.737	0.599	0.291	0.367		5.12	-0.318	-0.252					0.884		1.12	1.4	-0.557	0.282	1.55	0.7	1.52	1.62	-4.66	-0.324	-0.416	-0.584
SCRUFL1117C08.g	0.591	0.176			-0.761			0.738	-1.02	1.2	5.63	0.631	-0.61	-0.175	-1.06	1.2	-1.34	-0.372			0.623	-0.589	0.549		0.155		0.191	-0.135	0.948	-0.295		0.794	-3.09	-0.686	-0.958	-0.486
SCCCSD2003E03.g	0.832	1.04	0.895	-0.339	-0.921	-0.543	1.32	0.0269	0.89	1.7	-1.32	-0.667	-0.773	-0.953		0.144	0.641	1.14						-0.442			1.27	1.09	-1.18		-1.7	-2.33		0.754	0.0128	0.764
SCEQFL5048F07.g		1.72	1.34	-0.302	2.15	1.85	0.207	-1.07		-0.919	0.396	0.243	-0.256	-0.124			0.198	0.435					0.576		0.765	-1.79	-0.214	-0.392	0.128	-0.283	0.295	0.717		0.000435	0.395	-0.169
SCRFAM1028E08.g	-0.02	-0.134	-0.828	0.415	0.16	0.077	0.007			1.82		-0.0867	-0.431	-0.327			0.661	0.0416					0.0786		-0.399		-0.237	-0.145	-0.531	6.86	0.397	0.437	-2.84	-0.508	0.446	-1.17
SCRUSB1063F08.g	-4.98	-1.3	0.984		0.927		0.589				2.36	0.14	1.32	1.14	-0.294		-0.657	-0.0409				1.56	0.113		-0.929		-0.86	0.208	1.04	3.57	-0.21	0.862		-0.78	-0.6	-0.268
SCJFRZ3C03E10.g			-0.401		0.908	2.79	-0.0124	-0.749	0.253	-0.044	0.0209	0.366	0.164	0.27			-0.0577	0.916					-0.17		1.08		-0.539	0.621	0.411	0.395	0.0927			0.324	0.119	-0.373
SCRUFL1112H08.b	-0.163		-0.11		-0.254		-1.08			-0.563	1.5	0.944	1.65	0.138		1.25	0.229	0.3					0.567				-0.785	0.841	0.708	0.228	0.367	-0.209		-1.01	-0.186	-1.2
SCBGLR1096E06.g	0.574	-0.538	-0.833	1.03	-0.455	-1.19	-0.169	0.627	0.717	0.277	-0.357	-0.413	-0.258	0.534	-0.168	-0.187	1.18	0.0829	0.234	-0.566	-0.355	-0.381	0.0702	0.586	0.0431		-0.0409	0.0423	-0.393	-1.66	0.671	-2.09	-0.217	-0.0509	-0.0896	1.36
SCCCLR1072A05.g	-0.258	0.057	-0.101	0.244	-0.279	-0.0915	0.266	0.0216	-0.16	0.12	-0.519	-0.502	-1.05	-1.04	0.451	-2.41	1.49	0.253			-0.507		0.831		0.268	-0.316	0.544	-0.235	-1.44	-0.615	-0.0357	-0.691		0.906	1.09	0.392
SCQGSD1045H12.g	-0.245	0.0748	0.505	0.132	0.585	0.171	-0.116	-0.374	-0.852	-0.636	-1.73	0.012	0.0751	-0.274	0.0368	-1.22	0.302	0.122	-0.00499	0.526	0.248	-0.0482	-0.256	-0.26	-0.087	0.0267	0.263	0.29	0.279	-0.127	-0.185	-0.786	0.409	-0.0116	0.186	0.157
SCCCRZ2002C09.g	-0.695	-0.74	-0.617	-0.756	-0.885	-2.26	-0.158	-0.034	0.394	0.277	-1.65	-0.0977	-0.524	0.21	0.343	-0.453	-0.453	0.326	0.468	-0.155	0.555	-0.388	0.441	0.058	-0.509	-0.604	-0.191	-1.13	0.151	-0.274	0.451	0.449	0.108	0.0999	-0.303	1.45
SCUTLR1037F04.g	0.0441	-2.37	0.123	0.132	-0.163	-0.681	-0.0634	0.27	1.07	0.36	0.363	-0.0969	-0.194	-0.194	0.00915	0.0619	-0.298	0.0581			0.046	-0.485	-0.355		-0.432		1.33	0.268	-0.228	1.88	0.132	2.64	0.0832	-0.437	-0.105	0.25
SCCCLR1C07G09.g	0.295	-0.784	0.454	-0.142	-0.185	0.127	1.17	1.39	0.902	0.734	-0.19	-0.391	-1.12	-0.745	-0.0959	-1.47	0.432	0.235	0.288		-0.381	-0.204	-1.12		1.67	-0.874	-0.424	-0.297	-1.6	-0.34	-0.636	-1.05		0.455	0.434	-0.387
SCCCLR1072A03.g	-0.307	0.19	0.0797	0.0553	0.228	-0.0246	-0.104	-0.128	-0.25	-0.0395	-0.0682	0.04	0.249	0.17	0.013	0.145	-0.00313	-0.139	-0.0073	-0.0132	0.112	0.0216	-0.0108	-0.0923	-0.00723	-0.0037	0.165	0.0764	0.29	0.0556	-0.114	0.068	0.147	-0.103	0.17	0.00917
SCSFSB1104D07.g	0.291	0.209	-0.151	0.0898	-0.342	0.222	0.384	-0.24	-0.204	1.64	-1.11	0.0919	0.148	-0.0952	0.00065	0.354	0.0128	-0.123	-0.12	0.225	0.23	0.0902	-0.137	-0.109	0.107	0.734	0.0617	0.337	0.357	0.172	-0.367	-0.143	0.328	0.0536	0.932	0.172
SCVPRT2073F09.g	-0.948	-0.526	-0.0717	0.345	0.4	-0.645	0.626	0.677		-0.423	0.395	-0.023	0.347	0.0922	-0.354	1.91	-1.13	-0.0541				-0.331	0.001		0.189	0.335	0.062	-0.339	0.0835	1.41	0.0105	0.78	-0.269	-1.37	0.0869	-0.244
SCCCCL4002E02.g	0.292	-1.24	-0.404	-1.33	-0.543	1.35	0.0074	0.337	0.301	0.199	-0.00222	-0.00563	0.333	0.43	0.277	0.12	-0.278	0.179	0.157	0.0406	-0.353	-0.147	0.695	-0.142	-0.091		-0.102	-0.202	-0.5	0.404	0.233	-0.206	-0.74	-0.135	0.0172	0.0023
SCCCLR1001A06.g	0.715	-1.18	-0.757	1.15	-0.966	-0.972	0.0477	0.46	0.267	0.18	-2.07	-0.391	-0.478	0.396	-0.306	-0.475	1.09	0.0318	0.848	-0.0943	-0.186	-0.138	0.599	0.247	0.565		-0.44	-0.0437	-0.449	-0.538	0.334	0.35	0.386	0.123	-0.00634	1.23
SCCCLR1022F10.g	-0.238	0.408	0.485	-0.368	-0.129	-2.72	-0.651	-0.877	-0.828	-0.0364	0.0124	-0.00173	0.0882	0.206	-0.196	-0.248	0.277	0.339					0.0405		-0.402	2.37	0.0929	-0.579	0.681	0.537	0.574	0.213	0.497	0.075	-0.0458	0.149
SCCCLR1C07B07.g	0.329	-0.0836	-0.837	-1.56	-1.93	0.65	0.106	0.987	1.11	0.736	-0.302	-0.211	-0.0362	0.365	0.171	-0.111	-1.23	0.0201	0.523	-0.0575	-0.212	-0.692	0.837	0.171	0.0721	-0.849	0.0238	-0.225	-0.517	-0.269	0.142	0.0958	-0.568	0.106	-0.456	0.7
SCJLLR1105A08.g	0.151	0.194	-0.261	0.109	0.00205	0.372	-0.0854	-0.341	-0.184	-0.0313	-0.0613	-0.0163	0.0689	-0.107	0.128	-0.018	0.281	-0.0393	-0.232	0.142	0.187	0.203	-0.15	0.0222	-0.265	0.0111	0.0373	0.147	0.264	0.107	-0.265	-0.0292	0.216	0.0617	-0.0614	0.0785
SCEPSD2004C09.g	0.538	-0.246	0.23	-0.319	-0.611	0.485	0.378	0.57	2.29		4.3	0.0603	-0.585	-0.0903	-0.165	-0.401	-0.813	0.207					0.358		-0.203		-0.466	0.0786	-0.801	-0.284	-0.236	-1.38		-0.425	0.527	-1.5
SCCCLR2004B02.g	-1.2	-1.65	-0.0869	-0.378	-0.375	0.204	-0.223	-0.636	-0.992	-0.178	-0.214	0.0518	0.102	-0.0911	0.239	-0.855	0.227	0.124	-0.083	0.429	2.1	-0.065	-0.121	-0.333	0.00495	0.69	-0.0644	0.172	-0.0665	0.007	-0.333	-0.601	0.319	0.627	0.344	0.477
SCAGFL1093A07.g	-1.08	0.379	1.94	-0.495	1.06	0.913	-0.352	-1.31		-0.469	-0.13	0.0536	0.788	0.15	-0.0892	1.21	-0.116	-0.069					0.59		0.448		-0.209	0.132	-0.0095	0.156	-0.192	0.0748	-0.855	-0.085	-0.0579	0.0984
SCCCLR2002E04.g	-2.04	-0.204	-1.06	0.0571	-0.115	-1.06	0.378	0.18	0.805	1.23	-1.36	0.12	-1.19	-1.07	0.282	-0.236	0.241	0.648					1.24		-0.823	-0.952	-0.304	-0.885	-0.819	-0.344	-0.404	-0.0949		0.546	0.291	-0.141
SCCCHR1004H09.g	0.454	0.954	-0.0343	-0.261	-0.316	0.33	0.201	0.934	0.819	-0.0601	-1.12	-0.216	-0.588	-0.338	-0.0779	-1.96	-0.104	0.043	0.32		-0.76	0.171	-1.14	-0.456	0.418		0.0881	0.207	0.0102	-0.761	-0.141	-1.88	1.72	0.933	0.346	0.51
SCAGFL1094C08.g	-0.022	-0.0745	0.169	-0.312	0.0417	-0.0051	0.433	0.394		0.922	-0.355	-0.371	-0.0071	-0.067	0.398	-1.42	0.778	0.226	0.223			-0.753	1.3	-0.717	0.53		0.546	0.204	-0.5	-0.205	-0.362	0.154		0.561	0.423	0.197
SCJFRT1009E11.g	0.775	1.08	0.758	-0.715	0.024	-1.25	-0.246			1.54	1.4	0.0655	-0.538	-0.995	-0.056		-0.365	0.712							2.63	-0.272	0.626	0.219	-0.544		-1.11	-1.25		0.335	-0.17	0.633
SCCCCL4008D12.g	0.0502	0.464	0.392	-0.287	0.526	0.516	0.137	0.216	-0.0771	-0.0505	-1.16	-0.565	-0.543	-0.568	-0.0787	-0.78	-0.799	-0.257	0.162	-0.696	-0.538	0.0189	-0.185	-0.044	-0.0202	0.021	0.0659	-0.0543	0.0678	-0.156	0.206	-0.933	0.699	0.0735	-0.0192	0.413
SCJFRZ2005E03.g	-0.138	0.108	0.157	0.0675	0.205	0.174	-0.244	-0.0135	-0.0191	-0.799	0.0203	0.0883	-0.0562	0.173	-0.106	0.0733	-0.337	-0.21	0.063	0.00745	0.235	-0.121	0.303	0.0142	0.0501	0.0578	0.189	0.0899	0.139	-0.0884	-0.174	0.229	0.0644	-0.0287	-0.646	0.0499
SCVPLR2005G05.g	-0.00125	0.261	-0.265	-0.283	-0.203	-0.211	0.497	0.895	1.87	0.873	-1.23	-0.146	-0.609	-0.958	-0.0741	-0.888	-0.697	0.327	-0.0751		-0.344	0.475	-1.3	-0.188	0.0631	-1.21	0.00275	-0.173	-0.778	-0.103	-0.371	-0.349	1.94	0.829	0.407	1.72
SCEPAM2013C04.g					0.487		-0.0715	-3.1	-1.2	-2.12	0.55	0.33	0.434	0.221			0.179	0.283					0.522		0.555	-0.905	0.0385	0.238	0.857	1.46	0.621	1.82		0.0394	-0.112	-0.432
SCCCCL4004A10.g	0.1	0.139	0.805	-0.243	1.11	1.81	-0.15	-4.4		-0.52	0.15	-0.411	-0.255	-0.242	-0.0327	0.121	-1.15	-0.0811			-0.252	0.414	0.199	-0.277	-0.0703	-0.523	-0.621	-0.0115	0.208	-0.267	0.0414	-0.104	0.732	0.416	0.186	0.477
SCBGLR1002A11.g	-0.187	0.284	-0.259	-0.113	-0.0655	0.0722	-0.069	-0.0813	-0.147	-0.181	0.0947	0.214	0.115	0.0616	0.07	0.0664	0.345	-0.238	-0.00544	0.0176	-0.0193	0.0261	-0.00702	0.0108	-0.0287	-0.0129	0.000925	-0.0609	0.0401	0.0034	0.167	0.139	0.0623	-0.0886	-0.0986	-0.142
SCBGLR1002E09.g	0.109	0.0804	0.114	-0.39	0.118	0.252	0.291	0.835	0.631	0.256	-0.989	0.107	-0.171	-0.114	-0.0922	-1.15	-0.152	-0.00624	0.499		-0.27	-0.126	-0.0943	0.00725	0.86	0.0313	-0.131	-0.271	-0.406	-0.591	-0.0535	-0.189	0.381	1.05	-0.718	0.769
SCCCLR1C04H09.g	0.287	0.568	1.03	-0.126	0.893	0.163	0.898	0.723	0.905	0.328	-1.54	-0.218	-0.0274	0.414	-0.283	-0.913	-0.346	-0.374	-0.131	0.0892	0.185	-0.305	-0.501	0.0524	0.394	0.823	-0.059	-0.141	-0.312	-0.913	-0.394	-1.72	0.137	0.0676	-0.114	1.56
SCEPFL3081A02.g	-0.575	-0.0367	0.00821	0.0905	0.263	0.795	0.0442				1.7	-0.032	1.36	0.104	-0.687	4.4	-1.61	-0.641					1.89		-0.181		-0.249	-0.0865	0.661		0.666	4.31	-0.127	-1.33	-1.18	-0.405
SCCCRZ2001H03.g	-0.335	0.369	-0.0913	0.036	0.464	0.21	-0.11	-0.0605	-0.314	-0.259	0.0446	-0.0349	-0.716	-0.452	0.0854	-0.0829	0.176	-0.111	0.14	0.0322	0.034	-0.145	0.0223	-0.116	-0.135	0.00343	0.256	0.142	0.269	-0.0434	-0.0597	-0.113	-0.0123	-0.00968	0.0945	0.358
SCQGHR1010D02.g			-0.264		0.714		-0.745				0.862	2.48	1.85	1.67	0.394		-0.00418	-0.0281					1.48		1.53	2.81	-2.32	-0.576	1.82	0.22	1.44	2.01		0.358	-0.0242	-0.423
SCSBFL4062G06.g	-0.524	-0.229	1.71	-0.533	2.32	5.79	-0.0113			-0.219	0.401	-1.24	-0.437	-0.763	0.596		1.01	-0.427							0.595	-1.01	0.105	-0.0113	-0.403	0.0255	1.88	0.869		0.102	0.571	0.246
SCCCRZ2004A05.g	0.287	-0.914	-0.291	-1.66	-0.762	-2.26	0.679	0.543	1.38	1.45	0.199	-0.111	-0.601	-0.638	0.655	-1.09	-0.403	0.367	0.116			-0.0158	0.221	0.251	0.962	0.824	-0.0788	-0.0683	-1.26	-0.67	-1.28	-0.835	1	0.658	0.0682	0.501
SCRUFL1112F04.b	0.542	-0.136	-0.778	-0.879	-1.82	0.154	-0.0094	1.08	1.08	0.462	0.0555	0.133	-0.0124	0.452	0.317	-0.155	2.55	0.352	0.797	0.231	-0.467	-0.752	0.844	0.157	-0.1	0.115	0.195	0.0924	-0.86	0.362	0.288	-1.09	-1.06	-0.323	-0.218	0.0691
SCCCRZ1002H08.g	0.364	0.362	0.0588	0.0965	0.164	0.519		1.44	0.836	0.946	0.156	-0.147	-1.22	-0.16	-0.369	0.0342	-0.0929	0.21	0.0529	-0.288	-0.129	0.0408	-0.195	0.298	0.232	2.23	-0.0238	0.0158	-0.417	0.581	0.136	-0.0169	-0.535	-0.177	-0.473	-0.0448
SCJFRZ2034D04.g	-0.0524	0.226	0.164	1.54	-0.0741	0.789		1.26	1.15	-0.184	-0.172	-0.0689	-0.643	0.256	2.02	0.6	0.234	1.12	-0.182		0.052	0.407	-1.38	-0.0723	0.7		0.102	1.34	-0.313	0.763	-0.328	-0.14	1.49	-0.2	-0.0416	-0.299
SCQGST1033F06.g	0.137	0.0975			-0.948				-0.984	-0.969		0.805	0.731	1.69		1.12	-1.7	-0.0636					-0.409		0.0174	4.08	-0.00935		-0.553		0.485	-1.73	-2.54	-1.4	-1.63	-0.357
SCMCLR1123E10.g	0.0443	-0.777	-0.203	-0.384	-0.382	0.696	-0.0919	0.595	0.779	0.52	-1.34	0.233	0.122	0.632	0.174	-0.00459	-0.437	0.0149	0.424	-0.0321	-0.23	-0.48	0.349	0.18	0.0698	2.79	-0.167	-0.191	-0.507	-1.69	0.12	-1.73	-0.875	-0.0551	-0.169	0.563
SCCCLR1C01H06.g	0.303	1.29	1.46	0.0405	0.832	2.42	1.02	1.44	0.926	0.929	-0.0916	0.0476	-0.569	-0.233	-0.118	-1.39	0.472	0.212	0.308	0.365	0.00572	-0.00955	-0.668	-0.102	0.297		0.304	0.227	-2.2	-0.681	-1.08	-1.63		0.476	0.505	0.894
SCEQRT2090H11.g	0.345	-0.345	0.398	-0.0714	-0.196	0.528	1.18				-0.214	-0.217	-0.442	-0.503	-0.299	-0.646	-0.306	-0.121					0.992		-0.038		-0.486	-0.254	-0.259	1.89	0.0376	0.454	0.493	0.0105	-0.066	0.346
SCSBAD1084C01.g	-0.72	-0.771	-0.589	-0.902	-0.994	-2.14	-0.0948	0.0259	0.384	0.369	-1.77	-0.164	-0.555	-0.0672	0.314	-0.318	-0.365	0.369	0.563	-0.146	0.395	-0.47	0.567	-0.0945	-0.513	-1.35	-0.244	-1.21	0.0995	-0.451	0.443	0.301	0.191	0.0909	-0.19	1.32
SCRFAM1028C05.g					0.0842	0.195	0.21	-1.45		0.187	0.593	-0.272	-0.249	-0.386		1.84	0.552	0.623				-0.209	0.305		2.42	1.74	0.422	0.533	-0.678	0.532	-0.389	0.632		-0.176	0.431	-0.226
SCEPLB1043F03.g		-2.72			-0.0324	-0.386	-0.65			-1.15		0.107	0.828	0.786			-0.527	-0.251					0.585		-1.25		-1.28	-0.84	0.228	1.57	-0.173		-2.57	-1.21	-0.529	-2.01
SCCCRZ2C04B04.g	-0.485	0.0912	0.199	0.117	0.375	0.321	-0.0147	-0.273	-0.406	-0.41	-0.262	0.0845	0.191	-0.0884	0.0587	-0.187	0.0794	-0.0321	-0.0814	0.35	0.0639	0.16	0.0147	-0.0557	-0.013	-0.134	0.141	0.159	0.3	0.0975	-0.256	-0.024	0.293	0.0639	0.076	-0.0261
SCRFLB1054C10.g	1.31	2.65	0.562	-0.683	-0.5	-0.865	0.446	-0.865		-0.303	-0.263	-0.834	-0.0284	-0.628		-0.287	0.807	0.767								-2.1	0.603		-0.899	-1.43		-0.574		0.739	1.03
SCRFLR1012F12.g	-0.207	-0.0767	-0.862	-0.259	-0.633	-1.6	-0.103	-0.189	0.197	0.683	-0.358	0.053	-0.349	0.0878	0.0193	0.592	-0.0642	0.0755	0.0471	0.0465	0.281	-0.513	-0.078	0.0562	0.0711	1.32	-0.074	-0.372	-0.161	-0.108	0.0968	-0.607	0.132	0.069	-0.925	-0.0628
SCEPLR1051C09.g	0.0665	0.616	0.0908	-0.0558	0.148	0.236	0.0253	-0.0181	0.235	0.0922	-2.38	0.0445	0.0841	-0.064	-0.115	-1.24	-0.0472	-0.00611	0.00731	0.215	0.0306	0.264	-0.396	-0.0585	0.0736	-0.062	0.153	0.211	0.23	-0.13	-0.107	-1.07	0.498	0.175	0.0581	0.813
SCEQAM1037D01.g	0.0661	-0.343	0.167	0.269	-0.0125	0.0007	0.0839	0.767	-0.333	-0.237	-1.28	-0.212	-0.207	-0.346	0.0476	-1.44	0.204	-0.0297	0.295	0.979	-0.14	-0.317	0.207	-0.76	0.119	0.0786	0.41	0.315	-0.476	-0.983	-0.0829	-0.398		1.08	0.658	1.06
SCCCSD2C03G12.g	0.615	0.795	0.781		-0.843	0.281	0.0275				0.559	-0.358	0.124	0.0171			-0.272	0.334							-0.509				-0.264			-0.965		0.875	0.521
SCVPLR2019B03.g	0.264	0.225	-0.326	-0.494	-0.488	-0.115	-0.0668	1.63	0.98	0.43	-0.029	-0.138	-0.207	-0.293	0.18	-0.688	-0.368	-0.13			-0.48	0.0642	-0.298	0.254	-0.329		0.0235	-0.0843	-0.293	-1.24	-0.0325	1.65	0.98	-0.281	-0.363	0.27
SCSFAD1125C08.g	0.278	0.0795	-0.564	0.37	-0.413	0.66		0.391	0.254	-0.59	0.793	0.119	0.0863	-0.507	0.252	0.48	-0.0207	-0.177				0.34	-0.066		0.12		-0.448	-0.0917	-0.143	0.518	0.143	0.795	1.16	-1.05		0.166
SCRUAD1063C06.g	-0.772		-0.232	0.067	0.368	-0.121	0.629	0.0647		0.241	-0.591	-0.23	-0.347	0.173	0.32	-1.08	0.616	0.217					-0.278		0.142		0.0124	0.0973	-0.275	0.733	0.019	0.237		0.224	0.431	0.16
SCEQRT1024H10.g	-0.274	0.544	1.18	-0.185	0.559	0.601	-0.0391	-0.111	-0.419	-0.239	0.0584	0.215	0.115	0.0423	0.0485	0.169	0.143	-0.0512	-0.0475	-0.0937	0.0324	0.185	0.151	0.104	-0.0333	0.00945	0.197	0.303	0.436	0.0546	-0.0245	-0.0424	0.136	-0.126	0.202	-0.171
SCEZRZ3098G10.g	0.0553	0.239	0.598	0.138	-0.0262	0.334	-0.0641	-0.441	0.0571	0.0227	-2.01	0.116	-0.0156	-0.241	0.047	-1.4	0.181	-0.0821	0.0766	0.497	0.273	-0.317	0.286	-0.123	0.404	0.125	0.0508	0.276	0.085	-0.73	-0.513	-1.71	0.511	0.108	-0.394	0.23
SCSGFL4C02G01.g	0.0711	0.275	0.228	-0.189	0.0114	0.181	-0.0348	-0.0978	-0.203	0.249	-0.453	0.141	0.0126	-0.0368	-0.0296	-0.26	0.241	0.0898	-0.052	0.298	0.127	0.216	0.0707	-0.00783	0.344	0.115	0.219	0.196	-0.00195	-0.143	-0.514	-1.1	0.206	0.0562	0.0018	0.0401
SCCCSD1003E02.g	1.02	-0.949	3.63	-0.16	-0.906	-0.0515	0.65		1.48	-0.944		0.0745	-0.361	-0.0774	-0.374	-1.11	-0.00794	0.151	0.396		0.0272	0.846	-0.181	1.42	-0.0238	2.86	-0.557	2.06	-0.986	-0.758	0.0157	1.35	0.186	-1.06	-0.253	0.28
SCCCSD2001E05.g	0.682	-0.814	2.83	-0.365	-1.11	-0.489	0.855	1.81	3.19	1.94		-0.0488	-1.53	-1.23	-0.364	-0.583	0.58	0.473	0.461	-0.0869	-0.103	0.821	0.571	1.34	0.211		0.984	1.78	-1.54	-0.398	-0.208	0.0352		0.00074	0.95	-2.03
SCJFRZ3C01D07.g	-1.12	-0.717	0.408	0.585	0.933	0.475	-0.246			-1.13	0.314	0.584	0.989	0.683		2.24	-0.0836	-0.302							0.193		-0.357	0.138	0.706	1.11	-0.0497	1.29	-2.31	0.0066	0.202	-0.179
SCAGLR1064D07.g	0.279	-0.181	0.0274	-0.247	-0.685	0.375	0.00399		-0.498	-0.0886	0.807	-0.0919	-0.0159	0.612	-0.229	0.784	-0.861	0.0359					0.448		-1.01		-0.692	-0.19	0.198	3.13	0.357	3.58	0.0406	-0.571	-0.117	-1.03
SCJFRT1061E08.g	-0.414	0.0736	0.139	0.267	0.462	-0.152	0.0209	-0.163	-0.482	-0.554	0.0128	0.026	0.116	-0.108	0.189	-0.00193	0.138	0.0103	-0.0437	0.2	-0.0311	0.163	-0.0319	0.0122	-0.0707	-0.118	0.176	0.158	0.457	-0.0672	-0.241	0.09	0.299	0.0775	0.232	-0.0425
SCSBSB1054B08.g	-0.246	-0.0594	0.224	-0.0557	0.203	0.22	-0.105	-0.137	-0.225	-0.0484	0.0409	0.0645	0.169	0.0191	-0.0985	0.0551	-0.0588	-0.14	-0.125	0.0261	0.221	-0.055	0.159	-0.042	-0.0397	0.0745	0.0844	0.176	0.288	0.0214	0.406	-0.095	0.266	0.0388	-0.0869	0.0977
SCJLAM1062C02.g	-0.466	-0.365		0.416	-0.422	0.0125		-0.603	-2.5	-0.197	1.51	0.72	0.35	1.15		2.3	-1.82	-0.47					0.67	1.07	0.0517		-0.0797	0.007	0.2	2.21	0.694	1.72	-0.325	-1.66	-1.07	-0.483
SCRLAM1005D08.g	-1.8		-1.36	-0.32	0.476	1.08	-0.57				2.07	0.238	0.27	0.871			-0.128	-0.192					3.35		-0.625		-2.09	-0.0554	0.648	2.26	0.0596	1.12	-1.36	-1.01	-0.735	-0.727
SCACAD1036D05.g	-0.755	0.648	0.633	0.166	0.413	0.973	-0.00764	-2.42		-1.26	0.226	-0.0275	0.443	0.477			0.435	-0.0362							-0.697		0.14	-0.311	0.372	0.348	0.417	-0.664	-0.0218	0.0266	-0.303	-0.846
SCJFST1012A03.g	0.383	0.431	0.428	0.484	-0.897	0.0568	-0.561	0.736	0.876		-0.267	-0.501	-0.0841	-0.331	-0.0294	0.413	0.487	0.586			-0.295	0.747	1.01		0.202	0.379	-0.377	0.415	-0.136	1.02	-0.89		1.98	0.272	-0.329	0.66
SCJFST1017E10.g	1.46	1.48			-0.973	-0.143	-0.51			0.222	-0.147	0.000355	-0.642	-0.463		1.52	-1.1	1.42			0.316	0.782	0.822	0.696	0.638	-0.0811	-0.426	0.141	-1.05	-2.67			0.423	-0.37	-2.36	-4.76
SCSFHR1043A07.g	0.464	0.18	-0.479	-0.713	-0.594	0.197	-0.794		1.32	1.05	0.357	-0.0624	0.668	0.307	0.0286	0.648	-0.0355	0.057							-0.264		-0.0225		-0.429	4.22	0.15			-0.627	-0.377	-0.258
SCVPCL6038A02.g* (unknown196)	-0.0303	0.235	-0.303	0.208	0.0085	0.0904	0.499	-0.801	-0.0395	0.288	0.0133	-0.687	-0.606	-0.0547	-0.0936	0.027	-0.00271	-0.116	0.0408	-0.169	0.319	-0.0578	0.202	0.0328	0.227	0.0394	0.182	0.179	0.188	-0.0365	-0.501	-0.0322	-0.0297	-0.0697	-0.697	0.0479
SCBFRZ2049F07.g* (unknown289)		0.055			0.205	0.0465	0.284	-0.104		0.628	-0.37	-0.342	-0.579	-0.708			0.565	1.03							1.25	0.298	0.287	0.757	-0.496	0.099	-0.422	-0.207		0.262	-0.459	-0.0807
SCJFLR1074E02.g	-1.39	1.03	0.33	-0.224	0.0745	0.357	0.208				0.581	-0.0323	-0.155	-0.632	-0.113		-1.53	-0.906					-0.363		-0.37		0.329	0.251	-0.358		-0.423	0.0497		-0.0761	0.0894	0.0447
SCMCRT2102E02.g	-0.0277	0.145	0.355	0.137	0.209	0.352	0.0731	-0.53	-0.379	-0.192	-0.809	-0.0741	0.047	-0.23	0.0533	-0.675	0.123	0.0573	-0.0463	0.215	0.074	0.0857	-0.139	-0.133	0.149	-0.0142	0.273	0.221	0.219	-0.0525	-0.371	-0.686	0.359	0.109	0.212	0.141
SCSFSD2066G04.g	-0.737	-0.135	0.656		-0.0525				0.756		1.48	0.289	-0.487	-0.0303			-1.05	-0.765							-0.916			0.0401	1.6		-0.539	-0.441		-0.614	0.0913	-0.775
SCRLLV1049C01.g	0.0145				-0.163	0.914	-0.769					0.0189	0.593	0.614			0.153	0.0961					0.247		-0.955		-1.43	0.526		3.84	-0.0815			-1.14	-0.319	-4.17
SCVPLB2C02E09.g					1.19		-0.991			0.18	2.62	0.155	0.799	1.14	-0.0786		-0.389	-0.168					0.723		-0.668		-2.72		2.44		2.4			-0.569	0.154	-0.398
SCJLRT1013F04.g			-0.861		1.07	2.99	-0.0746	1.43			0.898	0.717	0.968	1.05			-0.267	-0.31					0.185		-0.335		-0.381	0.375	1.29	0.397	0.212	2.05		0.163	0.0395	-0.426
SCVPLB2087A07.g	1.27	0.642	0.436	-0.399	-0.34	0.31	0.28		0.532	-0.591		-0.806	-0.895	-0.859	-0.398	-0.203	-0.503	0.226	0.055		-0.177	-0.0165	-0.606	-0.439	0.724	-3.43	-0.353	-0.49	-0.818	-1.23	-1.47	0.514	-0.267	-0.189	-0.145	0.475
SCVPRT2081F09.g	-1.34	0.167	0.0376	0.1	0.312	0.748	-0.1	-0.473		-0.845	-0.379	0.26	0.3	-0.224	0.307	-0.463	0.0386	0.0562	-0.163		0.764	0.256	-0.929	-0.349	0.0597	-0.0007	0.272	0.331	0.559	0.0566	-0.16	-0.326	0.256	-0.0186	-0.0976	-0.152
SCSGLR1045B05.g	0.0115	0.027	0.377	-0.936	-0.0314	0.24	-0.187	-2.22		0.123	0.206	0.125	0.309	0.119	0.216	0.928	-0.845	-0.0474				0.574	-0.505		-0.575	-0.27	-0.473	-0.0834	0.304	0.324	-0.029	0.156	-0.874	-0.203	0.103	-0.224
SCQGAM2108A06.g	-0.0962	0.0736	0.199	0.183	0.0852	0.208	-0.0477	-0.0586	-0.316	-0.121	-0.0798	0.05	0.0546	-0.0432	-0.0835	-0.44	-0.0274	-0.246	0.089	0.17	0.247	-0.0234	-0.0905	-0.0485	0.141	0.0922	-0.0005	0.18	0.3	0.104	-0.274	-0.395	0.23	-0.01	-0.02	0.0518
SCACSB1121F03.g	-0.12	0.0776	0.112	-0.118	0.265	0.296	-0.0454	-0.468	-0.655	-0.31	-0.226	-0.145	0.0785	-0.0395	-0.0541	-0.0653	0.333	-0.0321	-0.0845	0.22	0.133	0.17	-0.232	-0.195	-0.0693	-0.0333	0.226	0.202	0.404	0.318	-0.205	-0.335	0.286	0.0213	0.162	0.00701
SCQGRT1040E10.g	0.558	0.97	0.198	0.213	-1.14	-0.558	1.45			0.716	-0.113	-0.333	-0.98	-0.912		-0.451		1.34					0.312			-0.825	-0.185	-0.178	0.824		-1.59	-1.53		0.245	1.47	0.432
SCJLAM1060A06.g	0.773	-0.853	-0.178	0.125	-0.389	-0.112	0.0004	-1.81	-0.387	0.898	-0.909	0.0577	0.175	0.0637	0.0283	1.28	-0.184	-0.27	0.247			0.728	-0.058	0.0908	-0.401		-0.31	-0.152	0.263	-0.514	-0.304	1.12	-0.205	-0.186	-0.226	0.105
SCEQAM1036D01.g	-0.18	0.54	-0.0096	-0.306	0.0699	-0.573	0.904			-0.139	2.06	-0.202	-0.697	-0.827	-0.1	0.749	-0.565	-0.0723				0.163	-1.31	0.277	-0.574		0.12	-0.0628	-0.0277	1.59	0.0822	1.9	0.0885	-0.426	-0.134	0.372
SCVPRZ2035H07.g	0.949	-0.555	-0.892	-0.0712	-0.794	-2.33	-0.0349		1.49		0.312	0.193	-0.0378	0.468	-0.88		0.245	-0.468					-1.59		-0.675		-0.228	-0.267	0.891	1.88	0.235	0.621		-0.224	0.431	-0.554
SCMCRZ3068F07.g							-0.599					0.444	0.961	1.12			-0.583	-0.358					0.792		-1.63		-2.18	0.192	0.678	-1.59	1			-0.724	-0.476	-0.582
SCSBLB2037B07.g	0.286	-0.915	-0.488	-0.73	-0.13	-0.485	0.0997	1.41	1.28	0.72	-0.279	-0.0244	-0.0552	0.201	-0.0729	-1.14	0.435	-0.111			0.298	-0.136	0.516		0.257		-0.0109	0.246	-0.255	0.308	-0.0393	0.224		0.251	0.142	-0.206
SCRULB2063B12.g	-0.125	-0.688	-0.422	-0.19	-0.044	-0.525	0.3	-0.282	0.0103	0.0561	-0.259	0.0321	-0.458	-0.211	0.0155	-1.08	0.176	0.0361				-0.291	-0.789		0.347		0.0768	-0.206	-0.215	0.631	-0.0126	0.888		0.313	0.237	-0.28
SCVPRZ3030B06.g	0.863	-0.464	-0.0882	0.365	-0.533	-0.158	0.578	-2.49	-1.08		1.73	-0.316	0.357	2.47	-0.362	0.265	-0.178	-0.0354					-0.497		-0.107		-0.0045	0.03	-0.41	-0.0684	-0.181	0.485	-4.28	-2.1	-0.317
SCCCLR1065F03.g	0.0792	-0.236	-0.956	0.824	-0.736	-0.219	-0.181	0.495	0.661	0.0235	-0.0754	-0.229	-0.367	0.829	1.56	0.221	-0.0721	0.901	0.301	1.06	0.0297	-0.183	-0.338	0.272	1.47	1.1	0.0413	0.866	-0.689	-1.34	-0.0583	-2.53	-0.343	-0.08	-0.221	-0.199
SCEPCL6021B03.g	-0.147	0.219	0.133	0.0263	0.0869	0.536	0.124	-0.291	-0.511	-0.0778	-0.239	-0.0732	0.0565	-0.21	0.119	-0.17	-0.0661	-0.000136	-0.0649	0.257	-0.0183	0.438	-0.0344	0.0738	-0.0604	-0.0968	0.0726	0.236	0.288	-0.0837	-0.421	-0.00383	0.255	0.177	0.214	0.141
SCEQLR1029B03.g	-0.00195	0.352	0.111	-0.241	0.0825	0.262	0.281	-0.096	-0.211	-0.195	0.397	0.0978	0.177	0.0301	-0.176	0.495	-0.169	-0.295	-0.208	0.167	0.412	0.21	-0.0509	0.00848	-0.404	0.723	-0.0779	0.0496	0.658	0.048	-0.33	0.244	0.0463	-0.271	0.0873	-0.441
SCEQRT2098H06.g	-0.409	-0.362	-0.567	2.02	0.844	0.56	0.378	-0.11	0.0613	-0.294	0.119	0.0312	-0.153	0.322	2.11	0.562	1.25	1.02	-0.0106	0.929	-0.0829	0.198	-0.519	0.126	0.976	-0.212	0.178	1.03	-0.0729	0.0479	-0.178	-0.023	0.445	-0.124	-0.402	-0.456
SCEZRZ3051C11.g	0.509	-0.533	0.132	0.311	-0.134	-1.37	-0.108	-0.687	-0.952	-0.548	0.079	0.268	0.36	-0.129	0.224	0.781	0.2	-0.131	-0.22	0.445	0.276	0.626	0.0101	-0.11	0.175	1.47	0.135	0.138	0.398	0.0904	-0.336	-0.0385	0.3	0.214	0.311	0.34
SCJLFL3014C10.g	-0.146	0.177	0.134	0.167	0.202	0.294	-0.0889	-0.2	-0.474	-0.33	-0.304	-0.0407	0.148	0.027	0.143	-0.444	0.229	-0.143	-0.0506	0.179	0.163	0.0823	-0.0839	-0.0332	-0.101	-0.0571	0.15	0.215	0.287	-0.0674	-0.174	-0.431	0.298	0.117	0.308	0.0484
SCRFAM2131G06.g	-0.00015	0.332	0.35	-0.775	0.499	0.408	-0.0266	-0.472	-0.379	-0.177	-0.292	0.194	0.404	-0.0765	0.00881	-0.142	-0.189	-0.0895	-0.431	0.0502	-0.188	0.261	-0.161	-0.283	-0.0245	0.577	0.194	0.225	0.443	0.282	-0.329	0.328	0.692	0.125	-0.492	0.313
SCSBAD1052H02.g	-1.62	-0.145	-0.0823	-0.000555	0.683	0.825	0.0148	-0.443	-0.757	-0.456	0.554	0.215	0.305	-0.166	0.331	0.414	0.143	0.00788	-0.00721	0.389	-0.102	0.222	0.158	0.0239	-0.11	-0.288	0.244	0.133	0.59	0.126	-0.176	0.0651	0.231	0.056	0.307	-0.465
SCSBFL1041H04.g	-0.171	0.0883	0.172	0.0951	0.123	0.494	-0.0372	-0.406	-0.4	-0.135	-0.0946	-0.108	0.0869	-0.199	0.0605	0.123	-0.00737	-0.138	-0.157	0.192	0.107	0.281	0.0372	-0.0119	-0.213	-0.0405	0.0712	0.203	0.265	0.0576	-0.343	0.11	0.34	0.117	0.105	0.123
SCSBLB1034C04.g	-0.603	-0.039	0.156	0.255	0.6	0.624	0.128	-0.0993	-0.298	-0.338	-0.0872	0.173	0.233	0.0196	0.171	-0.0778	0.0815	0.0156	0.0919	0.0763	0.00119	0.0953	0.0749	-0.05	-0.106	-0.169	0.177	0.117	0.388	-0.174	-0.27	0.103	0.409	0.124	0.144	-0.0264
SCCCCL4013C10.g	0.73	-0.0354	0.391	-0.126	-0.767	0.152	0.589	-0.175	-1.14	0.661	-1.4	-0.482	-0.444	-1.29	-0.0338	0.223	1	0.587		0.501	-0.191	0.706	0.114	-0.122	0.751	0.819	-0.0372	0.25	-1.08	-1.41	-1.08	-1.37	2.07	1.19	0.252	1.3
SCMCLR1010D09.g	-0.286	-0.0956		-0.0785	-0.356	-0.107	-4.99	-1.14	-1.98	-0.317	1.77	0.659	0.495	0.222	-0.142	1.95	-0.225	-0.369	-0.159	-0.00103	0.258	-0.098	0.751	-0.149	-0.38	2.69	0.187	-0.075	1.31	0.164	1.36	0.219	-0.621	-1.97	-3.33	-1.17
SCSGAD1006H08.g	-0.0541	-0.232	0.321	0.45	0.644	0.0898	-0.238	-0.301	0.046	-0.293	0.572	-0.0732	0.0156	-0.156	-0.552	0.282	-0.0518	-0.709	-0.145	0.042	0.054	0.308	-0.135	0.194	-0.363		0.295	0.691	0.401	0.378	-0.314	-0.178	-0.357	-0.291	-0.172	-0.384
SCJLAM2092G01.g	-0.016	-1.08	-0.145	-1.02	-0.496	0.972	-0.0753	-0.343	-0.528	-0.45	-0.237	0.282	0.433	0.312	0.0647	-0.0927	0.0392	0.0599			-0.492	-0.307	0.304	-0.336	-0.403	-0.962	-0.218	-0.364	-0.342	-0.155	0.127	-0.0268	-0.399	0.202	-0.295	0.289
SCJLRZ1019B10.g	-0.349	-0.728	-0.15	0.202	-0.371	0.453	0.185	-1.59	-1.23	-1.19	0.432	0.121	0.316	0.3	-0.336	2.06	-0.146	-0.573			-0.00744	1.44	0.178	0.149	-0.434	5.38	-0.505	0.0175	0.401	2.85	-0.166	0.529	-0.242	-0.421	-0.0838	-0.452
SCQSRZ3038H06.g	0.179	0.121	0.0145	0.31	0.0659	0.265	1.83	2.05	2.28	1.36	-0.576	-0.00268	-0.732	-0.538	-0.0258	-0.431	-0.398	0.198	-0.157		-0.807	-0.24	0.128	-0.975	-0.0902		0.0492	-0.11	-0.45	0.993	-0.409	0.973	0.613	0.141	0.127	0.254
SCAGSB1087E03.g	-0.0606	0.112	-0.0085	-0.104	-0.326	0.15	0.0831	-0.805		-0.0835	0.0236	-0.138	-0.0757	-0.436		0.56	0.26	0.0774				0.776	-0.0381	-0.108	0.109	1.47	0.185	0.644	-0.407	-1.13	-0.573	-0.873	1.38	0.352	0.554	0.394
SCRLAD1098H03.g	0.383	1.68	0.354	-0.436	0.176	0.38	-0.24	0.14	0.461	-3.06	0.998	0.187	0.304	0.0915	-0.413	0.634	0.0972	-0.333				-0.0122	0.416		-0.161		-0.292	-0.144	-0.113	2.64	1.29	0.224	-0.421	-0.942	-0.296	0.0533
SCACCL6009G07.g	-1.09	-1.46	-1.02	0.547	0.668	1.43	-1.38	-2.71	-0.932	-0.752	1.01	0.453	0.631	0.579	0.308	1.25	0.222	-0.141					0.58		2.49		-0.406	0.0926	0.614	1.08	1.06	6.67	-2.01	-0.449	-0.685	-1.27
SCCCLR2C01A06.g	-0.619	0.305	1.68	0.135	1.22	0.471	-0.245	-1.71	-1.93	0.383	0.77	0.643	0.434	0.645	-0.079	1.48	0.088	-0.213					0.151		1.1	-0.348	-0.129	0.00973	0.327	0.369	0.318		-2.18	-0.224	-0.401	-0.88
SCVPLB1015C04.g	-0.839	0.127	-0.292	1.3	0.455	-0.697	-0.115	-0.366	-0.0503	0.367	0.235	0.365	0.427	0.238	0.154	1.48	0.644	-0.0479					-0.045		-0.33	0.79	-0.588	0.347	0.814	-0.022	0.102	2.15		-0.952	0.163	-0.53
SCJLRT1016E09.g	0.165	-0.359	0.082	0.0385	-0.753	0.575	-0.201		-3.75	-0.162	-0.121	0.11	0.115	0.0236	-0.276	0.764	0.103	-0.219					-0.378		-0.32		-1	-0.053	0.156	0.757	0.1	1.09	-1.17	-0.43	0.0158	-0.0722
SCRUFL1024D04.g	0.122	0.0421	-0.183	0.513	0.96	-0.651	-0.382			-1.92	0.622	0.552	0.814	0.408	-0.01	1.76	0.0122	-0.497					0.93		-0.537	1.29	-0.345	0.283	0.988	1.1	0.506	0.928	-1.95	-0.45	-0.445	-0.54
SCUTSB1033E12.g	0.533	0.244	0.24	-0.109	-0.197	0.032	-0.333	-1.91	-0.313	-0.913	0.855	0.517	0.894	0.705	-0.287	1.45	0.12	-0.234					0.0589		-0.433		-0.375	-0.059	0.845	2.64	0.482		-1.36	-1.15	-0.741	-1.12
SCEQRT1032C08.g	-0.851	0.138	0.123	0.272	0.261	-0.011	-0.935	-6.23		-2	0.845	0.323	0.639	0.473			0.0769	-0.35					-1.05		1.24	-2.94	0.466	0.323	1.05	0.0477	0.528	-0.0224	-1.6	-0.496	0.0072	-0.259
SCEZAD1081F12.g	-1.14	-0.508	-0.27	-0.305	-0.113	-0.559	0.166			1.22	-0.0662	0.133	-0.154	0.0623	0.309		0.314	0.129					-0.45		0.598	-0.84	-0.488	-0.0544	-0.218	-0.729	-0.498	0.38	0.212	0.318	0.305	0.0354
SCEZFL4043A06.g	0.198	-0.521	-0.356	-0.189	-0.259	-0.7	0.53	1.71	0.938	0.295	-1.4	-0.301	-1.07	-0.524	0.216	-1.95	0.957	0.211			-0.6		-2.05		0.582	0.0935	0.564	0.0963	-1.58		-0.117			0.633	0.691
SCRLAM2052G11.g			0.118	0.00757	-0.361	0.457	-0.119			-1.18	0.0127	0.385	0.0939	0.336	0.271	1	-0.0193	0.171			0.159		1.14		0.339	-0.015	0.074	0.25	0.21	0.469	0.424	1.21	-0.882	0.282	-0.107	-0.464
SCSGFL1084H04.g	0.306	0.908	0.342	-0.0157	-0.789	-0.761	0.641			1.12	1.32	-0.569	-0.383	-0.55	0.0298	2.95	0.451	0.299					-0.0673		0.009		0.198	0.238	-0.507	2.32	-0.887	0.939	-0.247	-0.14	0.0219	-2.57
SCCCST1C05C08.g	0.282	-0.337	0.269	0.215	-0.335	0.237	-1.94			-1.77		0.581	0.628	0.496	-0.0198		-1.15	-0.489					0.487		-1.33	-2.21	-0.514	0.182	0.452	-0.0295	0.762	0.153	-1.58	-0.449	-0.547	-0.515
SCEZRT2015H08.g		-0.5		1.37	1.14	0.597	-0.772	-0.443		-1.19	0.292	0.607	0.375	0.565		2.93	-0.4	0.146					0.304		0.616	0.123	-0.0206	0.429	0.629	0.655	0.181	1.01	-1.19	-0.474	-0.0776	-0.51
SCBGLB2015F04.g	1.21	0.716	0.563	0.32	0.0395	-0.749	-0.185	-6.14				-0.258	-0.169	0.291	-0.126	2.45	-0.51	-0.228			-0.253		-1.3		-0.406	-2.71	0.692	0.433	-0.633		-0.265	0.203		0.192	0.665
SCCCCL3080A08.g	0.554	0.485	-0.531	2.94	-1.35	-1.64	0.708				-1.61	-0.498	-0.526	-1.46		-0.462	4.02	0.842			-0.156	1.19		-0.206	0.659	-1.02	0.0665	0.253	-2.1		-0.472			1.32	0.405	-0.165
SCQGSB1140F12.g		-1.08	0.61	2.59	1.04	-0.629	0.994			0.79	-0.0673	-0.0192	-0.165	0.541	0.147	0.422	0.00661	0.23							0.198	-5.64	0.555	0.359	-0.28	-0.285	-0.594	-0.286		0.0649	0.271	-0.136
SCSBAD1126D07.g			0.483	0.779	0.786	0.483	-0.336			-2.33	0.484	0.671	0.108	0.641		2.92	0.908	-0.00658					0.704		-1.09	-0.363	-2.74	-0.142	2.24	0.251	0.316	0.685	-3.47	0.0353	-0.254	-0.35
SCVPAM2068A01.g	0.835	-0.022	0.0708		-0.711	1.18	-1.23	-2.04	-3		1.09	0.661	1.15	1.96		1.12	-0.494	0.0225					1.5		0.0539		0.0045	-0.318	1.12	-0.366		3.48	-1.9	-2.01	-0.659	-0.231
SCCCAM2002B02.g			0.204		0.461		-1.9	-1.64		-2.14	0.329	1.1	0.34	0.535		3.53	0.318	-0.0402					0.797		5.27	-1	-1.55	-0.388	1.42	0.309	1.4	1.57	-2.8	-0.209	-0.0434	-0.311
SCCCFL5062E01.g					0.561		0.176	-3.46		-2.24	0.521	0.266	0.349	-0.0874	0.195		-0.306	0.671					0.184	-0.256	1.62	-0.609	0.442	0.349	-0.0475	-0.0663	-0.255	-0.132	-3.38	0.0364	0.243	-1.29
SCCCLB1026E10.g	-2.58			1.71	0.346	4.17		-2.01	-2.35		1.88	0.995	1.21	2.65		3.12	-0.607	-1.31			-2.72		0.353		-0.479		-0.866	0.0556	0.896		0.831	2.68	-1.58	-2.22	-1.46	-0.449
SCQSHR1021F08.g	-0.746	-0.9	0.43	0.0677	0.385	0.513			2.07		4.59	0.216	0.823	0.557	-0.0848		-0.85	-0.427					1.01		-0.635		-0.0957	0.305	0.571		-0.0774	2.93	-0.289	-0.635	-0.896	0.664
SCJFRZ2014A03.g* (unknown71)				3.24	0.266	-0.266					-0.136			-0.0433	1.49		5.45	0.02	0.0487	4.57	0.0122	1.04	-1.76	0.142	-0.456	2.08	0.0238	0.637	-0.584	0.564	-0.0598	-1.32	0.597		0.245	1.06
SCEQRT2091B08.g	-1.87	-1.6	-4.06		0.161			-0.77	-1.87	-1.96		2.46	1.4	1.67		2.35	-2.08	-1.17					0.843		-0.81	1.53	-1.24	-0.397	0.281	2.21		0.175	-0.634	-1.87		-0.5
SCEQSB1C01F10.g	-4.21		-0.0938		0.443	0.427	-0.391			-0.569	0.966	0.162	0.23	0.0375		2.66	-0.173	0.0234					0.856		1.45		0.444	0.0375	1	0.284	0.319	0.16		-0.504	-0.0491	-1.51
SCEZLB1013E06.g	1.11	0.942	0.627	1.12	-1.02	-0.438	0.494				0.0205	-0.265	-0.396	-0.46			-0.638	0.388					-0.309		-0.158		-0.101	0.271	0.0284	0.163	-1.32	-0.349		0.113	0.118	-0.199
SCBFAD1089A09.g	0.95	-0.651	1.14	0.016	-1.42	4.48					1.54	0.484	1.25	1.02			-0.376	-0.854					0.871		-1.33		-1.56	0.379	2.15	4.22	0.386		-1.87	-1.18	-0.5	-1.27
SCRLLR1038D09.g					1.25	1.31	-0.206			-1.25	0.614	0.542	0.733	0.641			0.127	-0.1					0.973		0.683	1.06	-0.268	0.0215	0.613	-0.09	0.388	0.623	-2.33	-0.488	-0.228	-0.948
SCJFRZ2028H04.g					0.0488			-0.559	-3.55	-2.55	1.31	1.2	0.424	0.287			-0.143	-0.463					0.446		1.55	-1.94	-0.00849	-0.361	1.58	0.299	1.08	0.195		-0.572	-0.175	-0.303
SCVPHR1091E12.g	1.02	1.33	0.3		-1.54		-1.84	-0.485		0.129	1.33	-0.639	-0.484	-0.786		1.17	0.175	0.713							1.63		0.771	0.334	-0.24	-0.898		-1.99		-0.177	-0.172
SCEQLB1064A11.g	-0.363	-2.58	-0.0115	0.463	-0.3	-0.152					1.86	0.529	-0.184	-0.325			-0.757	-0.545							-0.145		0.485		0.227	1.67		1.52	-2.44	-0.628	-1.98	-0.89
SCMCSB1107H02.g	-4.69	-3.5		1.6	0.538	0.0315				-0.0104	0.72	2.08	1.74	1.06			-0.365	-0.653					0.164		-0.226				0.833		3.01	1.55	-1.45	-0.654	-0.212	-0.243
SCACLR1126F06.g	0.247				-0.223		0.046			-0.649	1.8	0.164	1.17	0.887			0.0755	0.117					1.63		-0.0872		0.738		0.726	-0.0577	-0.841	0.389		-0.558	0.161	-0.699
SCAGAM2124A05.g	-0.437				0.531		0.064				1.2	0.232	-0.678	-1.07			-1.57	-0.612					0.0847		-0.503		-0.944	-0.047	1.11	1.24	1.46		-5.62	-0.794	-0.683	-0.299
SCCCLR1C04F01.g							-0.663	-0.108		-1.82	1.17	-0.54	-0.406	-0.564		1.23	-0.481	0.754					1.63		1.11		0.112	-0.293	-0.0159	0.426		1.26		-0.148	-0.00177	-0.27
SCCCLR1C05D10.g	-1.76				-0.165	-0.715					2.52	0.827	-0.111	-0.277			-0.36	-1.59			-0.35		-3.62		-0.801		-0.866		0.167			0.722	-2.24	-0.28	-0.305	-0.667
SCRLFL1014B12.g					1.66						1.15	0.433	1.23	1.17	-0.292		-0.251	-0.63					0.838		-1.09		-3.97	0.732	2.22	3.12	2.13	1.56		-1.44	-0.787	-3.14
SCUTRZ3102B07.g					0.0681	2.43	-0.337	-0.358			0.238	0.561	0.459	1.31			-0.103	0.245							2.12		-0.762	-0.134	0.857		0.841	3.59		0.154	-0.105	-0.572
SCEZRZ3095D02.g	-0.296	-0.048	-0.0179	-0.0441	0.521	0.287	0.0741	-0.0434	-0.33	-0.177	0.0702	0.247	0.185	0.131	0.248	0.0438	0.231	-0.144	0.0121	0.0084	0.0169	0.102	-0.171	-0.0307	-0.153	0.0535	0.204	0.094	0.397	-0.0903	-0.168	-0.0909	-0.0886	-0.00875	-0.0843	-0.0471
SCJFRZ3C03H08.g	-0.553	-0.264	-0.387	1.23	0.705	0.536	0.28	-0.0151	0.402	-0.204	0.00665	-0.0165	-0.215	0.51	2.41	0.377	1.21	0.569	0.0523	1.29	-0.0823	0.123	-1.02	0.105	0.852	-0.0458	0.233	0.987	-0.209	-0.00714	-0.119	-0.122	0.373	-0.164	-0.385	-0.542
SCSGFL4036C05.g			0.312		-0.0811		-0.955			-1.02	0.625	0.377	0.238	0.357	0.4	3.08	0.228	-0.0724					0.216		0.295	-1.12	-1.21	-0.0544	1.07	0.679	0.722	1.69	-0.665	-0.0268	-0.755	-0.432
SCSGHR1070E01.g	1.73	1.33	0.698	0.256	-1.56	-0.313	0.904				-0.907	-1.19	-0.858	-1.75			1.31	1.18			-0.316				0.643	-0.178	2	1.03	-2.25		-1.83			1.11	0.598
SCBGLR1023D05.g	0.216	-0.96	-1.06	-1.34	-1.12	-2.28	-0.654	-0.644	-0.355	1.02	0.148	0.00465	0.233	0.481	0.0246	1.02	-0.655	0.132	-0.255	-0.394	0.661	0.372	0.287	0.981	-0.857		-0.26	-0.47	-0.0023	1.03	0.161	-0.406	0.694	-0.248	0.225	-1.36
SCQSRT1036D03.g	0.153	0.15	-0.115	-0.379	-0.593	0.519	0.279	0.459	1.25	1.43	-1.66	-0.0282	-0.0515	0.438	0.328	0.375	0.779	0.457	-0.509	-0.0845	-0.0325	-0.0671	0.408	0.383	0.719	2.6	0.0612	0.0711	-0.534	-1.14	0.578	-0.397	-0.475	0.101	-0.169	1.2
SCCCLR2C01H03.g	0.12	0.328	0.517	0.129	-0.0664	0.0242	-0.0942	-0.127	-0.0284	0.0971	-1.69	0.0116	-0.0641	-0.314	0.0403	-2.86	0.136	-0.0837	-0.165	-0.0432	0.19	-0.17	-0.602	-0.184	0.352	-0.0332	0.226	0.215	0.13	-2.89	-0.536		0.658	-0.048	0.0975	0.278
SCEQRT1028C03.g	-0.125	1.71	0.42	-0.533	-0.736	0.26	0.276	0.247	1.38	1.52	-1.01	-0.193	0.0156	0.261	0.393	0.575	0.728	0.695	-0.754		-0.0112	0.137	-0.0168	0.534	0.0472		0.0391	0.244	-0.3	-1.3	0.683	-0.375	0.637	0.259	-0.132	0.538
SCMCCL6055H06.g	-0.22	-0.237	-0.0117	-0.0882	-0.165	-0.439	0.118	-0.268	-0.271	-0.119	0.0321	-0.0124	0.048	0.127	0.679	0.322	0.3	0.188	-0.199	0.306	0.1	0.498	-0.0425	0.154	0.178	-0.145	-0.0043	0.0404	-0.0821	0.179	-0.0745	0.174	-0.061	0.0156	-0.0192	-0.116
SCCCRZ2003C11.g	0.313	0.39	0.357	-0.0721	-0.0693	-0.939	0.192	1.15	0.442	0.732	-0.231	-0.666	-0.813	-0.449	0.0112	-2.25	-0.448	0.229	-0.109		-0.22	-0.0182	-1.85	0.184	0.26	0.142	0.264	-0.413	-0.416	-1.76	-0.205	-1.89	0.987	0.886	0.372	1.57
SCEPLR1030B03.g	0.322	-0.161	-0.0268	0.0446	-0.0503	-0.972	0.051	0.472	-0.0194	-0.152	-0.291	-0.454	-0.74	-0.623	0.00119	-0.385	-0.692	-0.0211	0.0328	-0.418	0.252	0.194	0.116	1.11	-0.126		-0.0455	-0.128	-0.621	0.163	0.0705	-0.216	0.116	-0.202	-6.35e-05	0.777
SCMCSD1062A02.g	0.404	0.687	0.82	-0.00435	-0.0186	-0.116	-2.38					-0.0714	-0.399	0.0301			-0.337	0.209					-0.211		-1.03		0.0869	0.899	-1.27	0.128	-0.051	-0.397		0.223	-0.216	-0.548
SCEQRT1033F01.g* (unknown70)	-0.224		2.41	2.54	0.156	-0.628		0.278	0.462	0.0389	0.064	-0.0356	-0.973	-0.0545	2.99	0.338	1.85	0.0231	-0.182	3.11	0.158	0.166	-1.46	0.241	-0.26	0.477	0.0198	0.617	-0.363	0.389	-0.0617	-0.412	0.366		0.126	-0.434
SCACRZ3036E03.g	0.0195	0.17	0.335	0.407	0.0029	-0.0458	0.155	-0.377	-0.0897	-0.0877	-0.881	-0.148	-0.121	-0.271	-0.091	-0.867	0.00171	-0.0578	0.2	0.464	0.23	-0.3	-0.387	-0.332	0.195	0.0571	0.0865	0.289	0.103	-0.887	-0.258	-1.17	0.274	0.0099	0.0527	0.414
SCVPRT2075A12.g	-0.106	-0.4	-0.66	0.675	-0.384	-0.896	-0.11	-0.765	-1.97	-0.564	-0.394	-0.0412	-0.0669	0.0881	-0.227	-0.526	0.603	-0.289					-0.0288		0.364	-0.295	-0.394	-0.254	0.0927	0.439	0.215	1.68	-0.431	0.0573	0.201	-0.0122
SCCCLR1C04E07.g	0.0959	0.437	0.332	0.188	-0.192	0.192	-0.271	-0.452	-0.358	-0.0576	0.0226	-0.0124	0.346	0.407	-0.151	0.732	-0.0176	-0.105			0.607	0.582	-0.283	0.379	-0.145		0.047	0.172	0.325	1.05	-0.0229	1	-0.792	-0.229	0.0933	-0.151
SCSGAM2075E08.g	-0.415	-0.419	-0.749	0.954	0.284	0.298	0.131	-0.708	-1.15	-0.562	0.579	0.0388	0.254	-0.256	0.415	0.139	0.379	0.557	-0.155	0.603	0.123	0.202	0.488	-0.0871	0.0376	-0.855	-0.125	0.203	0.282	0.033	-0.151	-0.127	-0.0565	0.182	0.419	-0.423
SCSGAM2075E08.g* (unknown298)	0.262	-0.185	-0.597	0.292	-0.235	0.143	0.482	0.0442	0.255	0.459	-0.451	-0.102	-0.0239	-0.175	-0.0271	0.00158	0.38	0.387	-0.103	0.387	-0.00447	0.111	-0.38	-0.0285	0.271	0.177	0.081	0.251	0.512	-0.587	-0.29	-2.9	0.954	0.00958	0.0916	0.0337
SCEQRT2099H01.g	0.275	-0.223	-0.0675	0.107	-0.0982	-1.05	-0.0372	0.947	0.0367	-0.0475	-0.2	-0.518	-0.78	-0.661	-0.0327	-0.311	-0.386	0.0985	-0.0462	-0.59	0.145	0.0601	0.295	0.922	0.104	1.22	0.197	-0.0238	-0.812	1.3	0.1	-1.39	0.691	0.0704	0.153	0.34
SCJFLR1013F07.g	0.0147	-0.0634	0.261	-0.21	-0.00899	0.259	-0.0672	-0.154	-0.491	-0.235	0.0341	0.201	0.14	0.0245	-0.0859	0.413	-0.0717	-0.372	-0.115	0.0785	0.406	0.121	0.388	0.0344	0.0849	0.211	0.129	0.0241	0.355	-0.0818	-0.347	-4.39	0.0996	-0.0647	-0.0424	-0.0546
SCJLLR1108E02.g		-0.0543	3.61		-0.265	-0.163	-0.218	-2.35		-0.646	0.453	0.292	0.195	0.053		2.79	-0.0916	-0.0132					-0.0216		0.0451	-0.204	0.022	-0.241	0.719	0.946	-0.0221	1.14	-1.12	0.0433	-0.256	-0.357
SCQSLR1018F05.g	1.01	-0.243	-0.793	-0.0985	-1.3	-0.724		0.101	0.304			-0.714	-1.38	-1.26	0.115	-0.481	0.325	0.0917			-0.436	0.3	-0.641	-0.313	0.612		0.546	0.254	-0.186	1.74	-0.255	2.99	0.713	-0.74	-0.393
SCMCCL6052D11.g		-0.738	-0.439	0.454	0.821	0.657	-0.193	-0.85		-0.586	0.0981	0.477	0.428	0.355		2.19	0.0229	-0.292				0.799	0.34	-0.35	0.41	1.58	-0.178	0.274	0.873	0.109	-0.14	0.377	-0.106	-0.000758	0.108	-0.211
SCCCLR1024H03.g	0.603	-0.61	-0.607	1.33	-0.202	-0.324	-0.167	-0.333	-1.84	-0.35	0.0826	-0.196	0.0743	0.351	0.0133	0.0791	0.621	-0.156	0.0928		-0.329		-0.501		0.122	-0.228	-0.206	0.0315	0.103	0.43	0.502	-0.225	-0.66	-0.182	0.355	0.216
SCCCLR2C02G01.g	0.0496	-0.497	0.278	0.286	-0.63	0.556	-0.0195	-0.151	-0.392	-0.158	-0.287	-0.424	-0.0893	-0.433	-0.0898	-0.692	-0.143	-0.428	-0.15	0.402	0.195	0.174	-0.903	-0.0655	-0.193	0.03	-0.0727	0.344	0.184	-1.06	-0.336	-1.31	0.179	0.01	0.162	0.0517
SCEQRT1027E02.g	0.198	0.0177	-0.191	0.23	-0.325	0.267	0.151	0.285	0.404	-0.216	-2.78	-0.246	-0.548	-0.384	0.526	-1.68	0.996	0.57	-0.0454	0.603	-0.246	0.0819	-2.2	-0.462	0.1	0.735	0.543	0.299	-0.754	-1.8	-0.467	-2.95	1.15	0.194	1.51	1.29
SCCCRZ2001B02.g	1.34	0.91	1.59	-0.0649	-0.917	-1.62	0.668	2.01	1.02	1.02	-0.37	-1.43	-0.368	-0.816	-0.0149		0.303	0.298			-0.729		-4.35		0.615		1.13	0.604	-2.37		-1.4			0.771	1.43
SCJFLR1073E05.g	1.34	0.134	0.459	0.0178	-0.432	-1.16	0.594			-0.663	0.336	-0.333	-1.06	-0.291		2.62	-0.617	0.505			-0.488	-0.649	-1.53		-0.0658			-0.431	-1.17		-1.03			0.0811	-0.502	0.326
SCVPAM1055A12.g	0.773	-0.11	-0.356	1.47	-0.157	-0.601	0.0436	0.519	0.0345	0.286	-2.1	-0.528	-0.446	0.209	-0.0907	-1.16	1	0.0318	0.0563	-0.283	-0.302	-0.54	-0.147	0.158	0.00112	1.01	0.206	0.566	-0.628	-1.02	0.349	-2.16	1	0.515	0.252	1.74
SCCCCL3001A02.g	0.502	0.43	0.554	0.0962	0.631	-0.146	0.281			1.08	-0.714	-0.514	-0.296	-0.604	0.0824	-0.759	0.534	-0.0156			-0.198				0.584	0.283	-0.099	-0.236	-1.2	-0.768	-0.504	1.1		0.957	0.839	0.502
SCCCRZ1001E02.g	-0.019	0.0239	-0.709	-0.997	-0.417	0.269	-0.0473	0.174	0.172	0.141	0.43	0.173	-0.000612	0.00463	0.0179	0.0973	-0.522	-0.126	0.199		-0.769	-0.157	-0.462	-0.209	-0.621	0.694	-0.361	-0.317	0.147	-0.13	0.325	-0.21	-0.742	0.0139	-0.241	0.153
SCEZRZ1015G02.g* (unknown316)	-0.195	0.146	-1.31	-0.654	-0.0634	-2.45	0.582	0.956	1.01	0.838	-2.16	-0.231	-0.469	-0.22	0.327	-2.27	0.345	0.268	-0.514	-1.15	-1.58	-0.957	-0.665		-0.108	0.0387	0.843	-0.356	-2.06	-0.456	-0.0929	-2.21	1.61	1.34	-0.357	1.68
SCEZRZ1015G02.g	0.622	0.86	0.856	0.544	-0.236	0.198	0.488	0.244	-0.25	0.477	-1.06	-0.566	-0.864	-0.405	-0.0809	-1.53	0.978	0.163	0.159		-0.351	-0.551	-0.942	-0.215	0.182	0.234	0.159	0.19	-0.614		-0.0655	-2.51	1.1	1.25	0.275	1.75
SCEQRT2096B11.g* (unknown293)	0.565	0.325	-0.028	0.0881	0.178	0.158	0.042	0.702	0.188	-0.275	-0.934	-0.0114	-0.422	-0.0803	-0.231	-0.776	0.543	-0.231			-0.739	-0.0118	-1.13	-0.308	0.34	0.399	0.329	-0.277	-0.443	0.201	0.0729	-0.196		0.546	0.0865	0.316
SCCCLR1C04G08.g	-0.267	-0.528	-0.0325	0.265	-0.267	-0.89	1.08	0.763	0.392	0.426	-0.834	-0.373	-0.643	-0.0177	0.212	-1.84	1.18	0.254	0.176		-0.25	-0.58	-1.63	-0.162	0.873	-1.71	0.0324	-0.179	-1.46	-0.347	-0.75	-1.18		0.835	0.439
SCCCCL3004A09.b	0.619	-0.319	-0.196	0.517	-0.266	0.035	-0.281	1.61	1.33	0.291	-0.63	-0.205	-0.773	0.0461	-0.287	-1.1	0.584	-0.125	0.00241	0.164	-0.364	-0.428	-0.875	0.271	0.838		0.34	-0.0199	-0.814	0.0199	0.017	0.0788	0.0349	-0.134	-0.751	1.06
SCCCLR1079B11.g	-0.075	0.0325	0.37	0.559	0.771	-0.529	0.074			-0.17	0.45	-0.101	0.358	0.465	0.0348	0.256	0.596	-0.285					0.25		0.0518	2.25	-0.148	-0.235	-0.171	2.16	-0.211	0.0273		0.344	-0.89	-0.127
SCVPRZ2038C09.g* (unknown283)	0.0965	0.0968	0.454	0.763	0.152	-0.134	0.494		1.89	-0.162	1.06	-0.383	-0.333	-0.471	-0.167	0.254	0.762	-0.335			0.363	-0.228	-1.26		-0.0708		0.121	0.113	0.228	2.76	-0.246	0.656	0.047	-0.341	0.221	0.733
SCSFHR1042G09.g	0.327	0.428	0.176	-0.0385	-0.0055	0.168	0.506			0.994	0.408	-0.267	-0.585	0.625	-0.177		0.000584	-0.102			-0.222		-1.42		-0.473	-1.23	0.711	-0.383	-0.823	-0.317	-0.419	0.0362		0.142	0.198	-0.894
SCJFRZ2031E11.g	0.334	-0.44	0.329	0.357	0.341	-0.0023	0.033		1.64	2.35	0.417	-0.116	-0.45	0.258	-0.518	-0.127	0.26	-0.226			0.363		-0.0595		-0.15		-0.122	0.239	-0.485		0.346	0.496	0.301	-0.691	0.578	0.163
SCUTRZ2023G06.g	0.509	0.647	0.396	-0.298	0.0756	-1.1	0.455	0.854	-0.0601	0.69	0.208	-0.239	-0.102	-0.387	0.0466	-0.532	0.223	0.00653	0.0145		-0.126	-0.198	-0.223	-0.745	0.405	1.91	-0.0763	0.171	-0.102	-0.253	-0.488	-0.971		0.392	0.444	-0.19
SCCCCL4017C03.g	-0.128	0.156	0.164	-0.384	0.531	-0.767	0.671	0.517	-0.107	0.197	-0.621	0.304	-0.0186	-0.0162	0.04	-0.354	-0.327	-0.0611	-0.241		-0.048	-0.0312	-1.12	0.0345	0.553	0.96	-0.0492	-0.187	0.0182	-0.338	-0.207	-0.253	0.244	0.563	0.2	0.159
SCQSLR1090A06.g	0.717	0.0171	-0.143	0.51	-0.136	0.738	-0.284	-0.112	-0.153	-0.775	-0.667	-0.287	0.066	0.337	-0.257	-0.667	0.186	-0.064	0.056		-0.18	-0.0636	0.294	0.323	0.359	6.82	0.496	-0.0345	-0.195	-0.12	0.397	0.572	-0.404	-0.354	-0.443	1.11
SCQGLR2017D05.g	0.46	0.187	0.00971	-0.327	-0.18	-0.496	-0.0215	0.358	0.625	0.27	-0.553	0.107	-0.245	-0.0199	-0.136	-0.528	-0.0635	-0.0441	0.0665		-0.0599	-0.305	-1.01	0.0692	-0.345		0.0686	0.0196	-0.102	1.67	0.0154	-0.0615	0.468	0.0101	-0.532	0.249
SCQSAM2099F03.g	-0.501	0.143	0.273	0.517	-0.0505	0.422	-0.932	-0.462	-1.03	-0.402	1.13	0.561	0.263	0.0351	-0.0461	1.97	-0.0903	-0.706	-0.272	0.238	0.511	0.185	0.154	-0.0951	-0.251	2.41	-0.187	-0.0453	0.777	0.221	1.14	-1.67	-0.159	-1.46	-0.748	-1.12
SCEPLB1044E07.g				0.18	0.65	0.759	-0.284	-2.57		-0.602	0.764	0.318	0.294	-0.482	0.364	1.68	0.577	0.209	0.284			-0.344	0.0749	-0.632	0.636	0.249	0.39	0.202	-0.462	-1.73	-0.0246	-0.531		0.263	0.43	-0.126
SCVPRT2074E06.g	0.13	-0.582	-0.485	-0.0221	-0.188	0.561	0.098	3.07	1.76	2.12	-0.581	-0.116	-0.129	0.0944	0.136	-0.629	-0.166	0.0402	0.328		-0.169	-0.141	-1.75		0.42		0.741	-0.198	-0.772	0.488	-0.0562	-1.25	0.841	0.287	-0.437	0.76
SCJFRZ2011A04.g	0.765	0.777	-0.316	0.303	-0.286	-1.44	0.753			0.2		-0.5	-1.13	-0.513	-0.0734	-1.22	0.195	0.0776			-0.718	-0.593	-0.697		0.117		0.628	0.439	-1.59	-0.561	-0.52	-0.409		0.229	-0.242
SCACLR1057G03.g	0.833	0.0365	0.642	0.174	-0.202	0.461	1.28	0.593	1.04	0.0655	0.328	0.0821	-0.672	0.115	0.422	-0.953	0.587	0.195			-0.868				0.394	0.477	0.249	-0.392	-1.23	-0.29	-0.407	0.882		0.594	0.314	0.404
SCEPRZ3086D11.g	0.195	0.437	0.139	0.256	-0.0435	0.0094	0.364	2.11	0.206	0.162	-0.598	-0.43	-0.769	-0.437	0.304	-1.33	0.86	0.341			-0.207		-1.58		-0.0685	-2.07	-0.542	-0.0557	-1.11	-0.675	-0.2	-0.956	0.678	0.681	0.816	0.299
SCCCLR1022H07.g	0.301	0.701	-0.025	-0.356	-0.573	-1.7	0.239			0.895	0.27	-0.364	-0.655	-0.401	0.184	-0.296	0.134	0.278			-0.191		-1.05		0.224	1.22	0.293	0.168	-0.901	-1.09	-0.249	-2.71		0.517	0.257	1.12
SCCCLR2003F06.g	0.165	0.116		0.0317	0.399	0.0505	-0.232	-0.483	-0.104	-0.408	0.319	0.4	0.27	0.279	-0.221	0.447	-0.161	-0.147			0.131	-0.224	0.0871		1.5	0.359	0.221	-0.0668	0.0315	0.785	0.114	2.14	0.174	-0.00637	-0.102	-0.25
SCQGRT1042H04.g	0.181	-0.0839	-0.121	0.0745	0.116	0.109	0.0385	-0.0917	-0.412	-0.287	-0.152	0.199	0.0227	-0.0863	0.071	0.0496	0.315	-0.0156	0.0354	0.0345	-0.0397	0.216	-0.353	-0.0875	0.00872	-0.192	0.143	0.224	0.353	-0.0705	-0.019	0.163	0.291	0.0672	-0.292	0.0392
SCRFRZ3057H04.g	0.612	-0.426	-0.559	0.397	-0.558	-0.559	-0.162	2.36	0.409	0.33	-1.64	-0.403	-1.24	-0.6	0.0774	-0.738	0.807	0.0232	0.133	-0.278	-0.167	-0.14	-1.25	0.3	0.133	0.505	-0.0632	0.198	-0.406	-0.39	0.361	-0.706	1.07	0.319	-0.159	1.7
SCBGLR1096C08.g				-0.0065	0.292	-0.205	0.208	0.416	-0.5	-0.179	0.564	-0.524	-1.02	-1.09	0.772	-0.87	-0.199	0.589					-0.0319		0.148	-1.79	0.217	-0.653	-1.59	-0.662	0.526	0.155	1.86	0.752	0.213	0.483
SCJLAM2094D05.g	-0.0925	0.27	-0.347	0.269	-0.153	0.369	0.129	0.179	-0.612		0.993	-0.246	-0.318	-0.277	-0.0546	-0.587	-0.298	-0.0266	0.173		0.167	0.0424	0.631	-0.345	0.219		-0.146	0.0409	-0.0946	-0.844	-0.547	1.07	0.592	-0.111	-0.0596	0.0884
SCVPRT2081G05.g	0.641	-0.213	-0.626	-0.158	-0.8	-1.4	0.537		1.08	1.9		-0.727	0.0481	-0.522	0.074	-0.0671	0.527	0.241					-0.693		0.0799	0.475	0.773	0.237	-1.34	2.18	-0.55	0.889		0.268	-0.173	-0.911
SCRFLR1055G12.g	0.11	0.294	-0.742	0.561	-0.625	0.227			-1.24		1.64	0.716	-0.337	0.843			-0.906	-0.509							0.0563		0.601		-0.0748	1.84		2.04		-1.51		0.264
SCJFRZ2015D01.g	0.101	0.168	0.48	-0.114	0.202	0.339		-0.0482	-0.302	-0.0146	-0.509	0.0985	0.0138	-0.216	-0.154	-0.0658	-0.0343	-0.227	-0.152	0.263	0.126	0.274	-0.784	0.044	0.243	-0.216	0.236	0.133	0.0995	-0.883	0.407	-2.69	0.336	-0.0236	0.127	-0.0511
SCRLFL1012B10.g	0.398	-0.425	-0.489	0.446	-0.0913	-0.0697	0.0201	0.794	0.24	-0.0888	-0.972	-0.114	-0.0618	0.285	-0.0562	-0.478	0.746	-0.0794	0.0704	-0.318	-0.216	-0.132	-0.696	0.354	0.269	2.45	-0.211	-0.0917	-0.373	-0.449	0.418	-0.589	0.636	0.114	0.0911	1.1
SCJFLR1073B02.g	0.388	1.4	0.075		0.223	-0.382	0.344	0.792		-0.896	-0.186	-0.0401	0.174	0.706	0.622	0.478	0.741	0.395			0.613				0.57		0.601	-0.583	-0.387	-0.197	-0.253	1.28		0.656	0.217	-0.282
SCACLR1057B10.g	0.281	-0.133	-0.399	0.666	-0.105	0.382	-0.056	-0.326	-0.489	-0.207	0.0385	-0.178	0.177	-0.0369	0.009	0.0746	0.0871	-0.249	-0.0498	0.128	0.138	0.128	-0.256	-0.0385	-0.243	0.316	-0.0723	0.15	0.352	0.092	0.132	-0.251	0.185	-0.0277	0.46	0.0631
SCCCLR1C03E03.g* (unknown204)	0.445	0.448	0.894	0.172	-0.282	-0.704	-0.0599	-0.0204	-0.000438	0.0604	-0.0477	-0.108	-0.0377	-0.127	-0.28	0.0452	0.123	-0.0483	0.0662	-0.339	0.054	0.0165	-0.0384	0.0956	-0.0243	0.13	-0.0957	0.101	-0.11	0.058	0.0517	-0.0577	0.0965	0.0215	0.00781	0.0851
SCQGLR2032C05.g	-0.205	0.603	0.324	-0.408	0.385	1.05	-0.109			0.0512		-0.134	-0.11	-0.194	-0.189		-0.586	-0.255	-0.0192			0.273	-0.937	-0.324	-0.478	0.148	0.271	-0.277	0.0337	2.04	0.0147	0.117	-0.964	-0.881	0.469	-0.18
SCCCLR1065B08.g* (unknown343)	-0.139	-0.0199	0.372	0.0154	0.444	0.445	0.099	-0.193	-0.615	-0.369	-0.162	0.0664	0.118	-0.164	0.136	-0.278	0.236	0.0172	0.0271	0.218	-0.144	0.25	-0.254	-0.0915	-0.0604	0.00036	0.221	0.15	0.356	-0.0182	-0.242	-0.0632	0.4	0.0925	0.2	-0.102
SCCCLR1068G04.g* (unknown309)	-0.125	0.507	0.563	-0.613	0.718	-0.0779	-0.136	-1.01		0.292	-0.465	0.236	0.0999	-0.206	0.127	1.05	-0.049	-0.126					-1.42	-0.0567	0.121		-0.25	0.32	0.0457	0.602	-0.56	0.397		-0.12	-0.129	0.148
SCAGFL3021H01.g* (unknown312)	0.542	0.31	0.863	-0.0476	0.24	0.228	0.117				0.668	0.0139	-0.381	-0.0162	-0.409	3.16	0.36	0.0269					-0.519		-0.812		-0.26	-0.0571	-0.463	1.2	-0.218	0.361		-0.256	-0.457	-1.78
SCBGFL5081D07.g* (unknown302)	0.866	0.488	1	0.552	-0.181	0.0691	1.22			0.616	0.116	-0.812	-1.12	-0.827	0.0671		1.11	0.558			-0.597	0.396	-1.44	-0.544	0.17		0.249	0.345	-1.11	1.82	-1.14			0.437	0.949	0.61
SCCCRT2002G11.g	0.0824	-0.751	-0.203	-0.494	-0.17	0.106	-0.233	0.315	0.169	-0.177	-0.09	0.24	0.0896	0.319	0.0406	0.0932	-0.486	-0.0253	0.226	-0.116	-0.455	-0.203	0.24	-0.0159	-0.181	1.72	0.0358	-0.181	-0.504	-0.0659	0.464	-0.347	-0.822	-0.318	-0.461	0.0782
SCEZLR1031G10.g* (unknown22)	-0.0877	0.033	-0.128	-0.901	-0.865	0.272	0.904	0.913	0.571	0.508	0.103	-0.764	-0.841	-0.939	0.169	-1.83	-0.475	0.381					-1.14		0.663		0.738	-0.343	-1.66	-1.07	-0.161	-0.311		0.385	0.0564	0.599
SCEZLB1007B11.g	0.146	0.0849	0.722	0.0737	0.824	0.988	-0.241	-0.502	-0.837	-0.484	-0.34	-0.218	0.244	-0.138	-0.154	-1.13	-0.152	-0.44	-0.312	0.183	0.22	0.066	0.232	-0.253	-0.0435	0.231	-0.254	0.183	0.444	0.0313	0.231	0.071	0.414	-0.00131	-0.552	0.333
SCCCLR2C03C04.g	-1.41	-0.747	-0.601	0.868	0.585	-0.179	-0.273			0.757	0.874	0.08	0.62	1.42	0.206	1.5	0.346	-0.207					1.53		2.1	-1.13	-0.568	-0.322	0.0401	-0.292	0.239	0.547	-1.47	0.0833	0.371	-0.222
SCRLFL4029H04.g	0.358	-0.603	0.142	-0.386	0.236	0.609	-0.403		0.805	-3.94	0.78	0.0521	0.497	0.65	-0.443		-0.601	-0.387					0.633		-1.18		-1.1	-0.745	0.772	4.16	0.218	0.888		-0.666	-0.734	-1.89
SCCCCL4001E05.g	0.639	0.403	-0.626	0.345	-0.757	-1.33	0.905				0.428	-0.509	-0.725	-0.928	0.000122	1.01	1.14	0.33			-0.397	0.0844	-1.17		-0.259		1.25	-0.345	-1.43		-0.514			0.73	-0.0424
SCAGLR1021H12.g	0.0467	0.357	0.901	0.811	0.144	0.12	0.0791	0.103	-0.087	0.0868	-0.146	-0.0809	-0.207	-0.0483	-0.339	-0.118	0.0754	-0.192	-0.213		-0.352	-0.328	-0.704	-0.49	0.00149	0.0433	0.222	-0.0602	0.134	-0.1	-0.0325	-0.381	-0.681	-0.282	0.0594	-0.108
SCJLRZ1027E02.g	-0.0062	-0.387	-0.1	-0.032	0.0168	0.0405	-0.199	-0.363	-0.429	0.371	0.396	0.059	0.17	-0.0614	-0.0754	0.587	-0.212	-0.264	-0.0463	0.446	0.366	0.227	-0.0215	-0.0211	-0.139	1.78	0.294	0.12	0.191	0.148	-0.295	-0.295	0.156	-0.169	0.322	-0.0831
SCVPRZ2036C02.g	0.605	1.32	0.0125	0.915	-1.53	-1.4	1.13			2.24	-0.918	-0.545	-1.34	-1.16	0.396	-1.11	1.72	0.67			-0.112	0.498			1.25		0.851	0.822	-1.73		-1.14			1.14	-0.0672
SCCCRZ1C01G06.g	0.158	0.159	1.47	0.213	-0.0347	0.0566	-0.0084	-0.198	-0.347	0.0323	-1.37	-0.0377	-0.0579	-0.00333	-0.047	0.226	0.196	0.157	0.0409	0.404	0.188	-0.217	-0.095	-0.0964	0.516	0.368	0.047	0.035	-0.0759	-0.286	-0.286	-1.02	0.293	0.0603	-0.858	1.35
SCEQRT2099H09.g	0.369	-0.641	-0.34	0.537	-0.149	-0.337	-0.0319	0.908	0.887	-0.158	-0.925	-0.118	-0.206	-0.16	0.0449	-0.28	0.383	0.15	0.243	-0.517	-0.663	-0.19	-0.35	0.241	0.0811	3.06	-0.0318	-0.149	-0.222	-0.625	0.351	-0.543	0.0686	0.283	-0.246	1.39
SCCCST2002B08.g	0.813	-0.439	0.15	-0.461	-0.662	0.0439	-0.233	0.302	-0.0678	0.849	0.803	-0.213	-0.164	0.157	-0.379	-0.548	-0.627	-0.188	0.326		-0.267	-0.00301	0.431	0.019	-0.0694	1.09	-0.357	-0.167	0.27	0.315	-0.0378	1.49	0.0653	-0.488	-0.0151	0.0712
SCBFLR1083G06.g					1.78	0.866	-0.709	-2.31			0.592	1.19	0.108	-0.479			0.0618	0.108							0.328		-1.58	-0.12	-0.312	-0.23	-0.16	-0.359		0.251	0.459	-0.337
SCCCLB1001F06.g	-0.248	-0.198	-0.192	0.682	0.677	-0.22	-0.15			-2.98	1.82	0.00928	0.336	0.551			-0.551	-0.206			0.06		0.94		-1.3		-0.454	0.0104	0.166	2.3	-0.127	2.69	-0.963	-0.909	-0.698	-2.43
SCJLRT2049F12.g		0.849			0.71	0.0361	-0.384	-1.96		-0.681	0.189	0.152	0.782	0.147		1.78	-0.144	-0.452					0.928		0.106		-0.155	0.0658	0.209	0.392	0.0495	0.0705	-1.12	-0.101	-0.182	-0.267
SCMCSB1108H04.g	-1.66	-3.81	0.085	0.828	1.2	1.45			-4.71	-3.87	0.878	0.287	0.97	0.813			-0.611	-0.503					0.608		-1.17		-1.81	0.0799	0.36		0.263	2.55	-0.916	-1.03	-1.17	-1.2
SCCCRT1001F08.g	0.467	-0.0765	0.617		0.158		0.034	1.73	1.4	1.63		0.0512	0.995	0.829		2.92	-0.652	-0.079							0.1		0.689	-0.237	1.28	2.01	-0.3	-0.329		-1.38	-0.375	0.0962
SCAGLR1043E12.g	-0.082	0.344	-0.065	-0.432	0.278	0.251	0.224	-1.18		-0.211	0.438	-0.201	-0.0389	1.32	-0.408	-0.836	0.3	-0.193					-0.942		1.01		0.185	-0.22	0.221	0.193	-0.341	-1.03	0.241	0.403	0.262	-0.891
SCCCNR1001B12.g	-0.283	0.103	0.157	0.147	0.199	0.262	-0.00969	-0.111	-0.217	0.0141	-0.0128	0.0457	-0.398	-0.363	0.00198	0.156	0.27	-0.232	-0.145	-0.117	0.108	0.00408	0.0846	-0.0571	-0.0386	0.029	0.0783	0.0772	0.325	0.0377	-0.176	-0.0712	0.0962	-0.00256	-0.119	-0.0206
SCJLRT1017B11.g	0.0533	0.2	0.146	-0.694	0.402	0.278	-0.181	-0.415	-0.458	-0.253	0.503	0.162	0.244	-0.0665	-0.109	0.437	-0.316	-0.426	-0.315	0.206	0.325	0.224	0.0703	-0.0711	-0.514	0.489	-0.0921	0.261	0.546	0.153	-0.274	0.0286	-0.108	-0.271	-0.282	-0.364
SCSBLB1032B03.g	-1.67	-0.198	0.228	0.738	0.214	0.162	-0.908	-1.62	-4.11	-0.85	0.567	0.613	0.486	0.514	0.265		0.102	-0.392					0.45		0.055	-0.709	-0.247	-0.246	1.01	0.691	0.204	2.54	-2.18	0.168	-0.0293	-0.599
SCEZST3149C01.g	0.444	-1.43	0.19	0.23	-0.694	-0.65	-1.38	-1.71	-1.19	-1.26	-0.836	-0.29	-1.03	-1.23	-0.209	0.556	-0.0625	0.0845			-0.135	1.79	0.156	0.549	-0.226		-0.346	0.266	-0.708	0.0415	-0.274	-0.283		-0.561	-0.456
SCQSAM2099A11.g* (unknown315)	0.0805	0.905	-0.308	1.15	0.896	-1.84	-0.0845		1.76	-0.176	0.123	-0.347	-1.08	-0.931	-0.153	0.75	0.0653	-0.182			-1.34	0.0236	-1.42	-0.866	0.349		0.399	-0.241	-0.484		0.487	1.28	-0.202	-0.113	0.19	0.332
SCEZRZ1014F04.g	-0.267	0.253	0.192	0.509	0.425	0.375	-0.0537	-0.123	-0.268	-0.204	-0.0217	0.0279	0.198	0.152	0.164	-0.0123	0.134	-0.0251	-0.0128	0.0101	0.0562	0.122	0.0551	0.0203	-0.000307	-0.0164	0.0183	0.0922	0.371	-0.0683	-0.177	0.0653	0.354	0.129	0.148	0.00797
SCSGRT2064G11.g	0.0741	-0.312	0.149	0.139	0.129	-0.798	-0.405	-1.45		-1.06	0.515	0.206	-0.00462	0.0137		3.54	0.0365	0.216					-0.596		0.849	-1.8	-0.427		0.309	0.182	0.492	0.0189		-0.136	-0.0726	-0.59
SCCCLR1067H01.g	0.269	0.526	0.133	0.197	0.308	-0.542	-0.206	-0.571	1.12	0.596	0.38	0.291	0.493	0.883	-0.638		0.432	-0.375			-0.278	-0.00329	0.847	0.0936	-0.15		-0.0788	-0.0917	0.258		-0.137		-0.569	-0.393	0.291
SCSGLR1084B06.g	-0.076	0.621	0.659	0.161	0.0292	0.18	-0.109	-0.402	-0.789	-0.104	-1.54	-0.0235	0.128	-0.186	-0.258	-0.916	0.316	-0.772	-0.175	0.28	0.275	0.26	-0.00961	0.133	0.484	0.521	0.0366	-0.0889	-0.0265	-0.0236	-0.437	-0.481	0.381	0.0457	0.209	0.51
SCEPLR1030H10.g	0.226	1.7	0.469	0.261	0.427	0.602	0.164	0.197	0.631	0.344	-1.52	-0.178	-0.243	-0.266	-0.212	-1.59	0.125	-0.135	-0.0473	0.278	-0.0307	0.223	-1.09	0.207	0.329	0.122	0.0233	0.266	-0.113	-0.619	-0.145	-2.48	0.296	0.231	0.167	0.836
SCRFAD1022C07.g* (unknown299)	-0.912	-0.366	0.139		1.05	-0.258	-0.191			-0.62	1.12	0.313	0.6	0.384	-0.0877		0.158	0.263					1.73		-0.156		-0.549	0.0753	0.253		-0.244	0.438		-1.71	0.062	-1.2
SCQGLR2017B03.g	0.0821	0.167	0.51	0.312	-0.0629	-0.8	0.0218	0.0314	0.583	-0.0905	-2.45	0.117	-0.097	-0.308	-0.12	-2.95	0.687	0.104	-0.0366	0.434	-0.134	0.329	-2.05	-0.2	-0.0485	-0.288	0.187	0.181	1.12	-0.837	-0.679	-4	1.27	0.375	0.307	0.938
SCJLRT1014C12.g	0.238	-0.98	-0.527	-0.277	-0.408	0.472	0.106	0.692	0.798	0.327	-2.06	0.124	0.121	0.365	0.127	-0.589	0.187	0.175	0.125	-0.0959	-0.677	-0.547	-0.907	-0.191	0.385	2.65	-0.003	-0.0242	-0.635	-2	0.237	-2.5	0.257	0.282	0.186	1.6
SCEQRT1030A09.g	-0.274	0.173	0.185	0.0508	0.599	0.393	0.0193	-0.613	-0.997	-0.696	0.0347	0.119	0.254	-0.231	0.193	0.129	-0.0277	-0.0817	-0.169	0.352	0.254	0.585	-0.344	0.0351	0.162	-0.151	0.0577	0.154	0.588	0.214	-0.214	0.142	0.186	0.00538	0.0656	-0.0499
SCRLRZ3040C05.g	-0.704				0.102	-1.19	-0.431			0.437	0.647	0.136	0.85	0.00431	0.298		-0.151	-0.171					-1.21		0.318		0.381	0.00963	0.913	0.0045	0.303	0.467		-0.654	0.202	-0.037
SCSBAM1084E01.g	0.37	-0.483	-0.138	0.629	-0.859	0.482	0.443	-0.348	-3.3	-0.64	-0.451	-1.46	-1.85	-2.04	0.0682	-1.53	0.061	-0.574			-0.35	0.53	-0.615	0.591	0.475		0.055	0.315	-0.809	-0.58	-0.68	-2.15		0.398	-0.125	0.309
SCVPCL6042B11.g* (unknown345)	0.0265	0.0463	-1.11	0.924	0.0173	-0.744	-0.204	-1.44	-0.724	-0.0921	1.2	0.14	-0.0487	0.42	-0.165	1.39	0.481	-0.131			-0.272	0.65	0.215	0.903			0.575	-0.136	-0.481		0.0656	4.48	-0.327	-3.01	-0.454	0.352
SCCCHR1003D05.g	0.554	0.319	0.351	0.532	-0.269	-0.17	0.295	0.641	-0.336	-0.747	0.0366	-0.347	-1.43	-1.28	-0.237	-2.05	0.121	-0.413	0.393		-0.543	0.425	-0.346	-0.0769	-0.0208	0.188	0.135	0.214	-0.845	-1.14	-0.0025	-0.475		0.468	0.262	-0.077
SCCCRZ1003E02.g	0.412	0.269	0.319	0.99	0.0117	-0.0674	-0.19	-0.347	-0.982	-1.07	1.78	-0.283	-0.44	-0.902	-0.287	0.197	-0.25	-0.554			-0.416	0.461	0.293		-0.999		-0.27	-0.109	0.13	2.58	0.22	-0.195	-2.48	-0.573	-0.345	-0.54
SCCCRZ2C04F05.g* (unknown305)	0.315	0.27	0.102	0.153	-0.203	-0.0349	0.0294	-0.166	-0.901	0.00926	0.301	-0.479	-0.543	-0.589	-0.0804	-1.51	0.0246	-0.183	0.113	0.459	-0.0094	0.338	-0.171	0.0262	0.625	0.796	0.248	0.153	-0.716	-0.972	-0.451	-0.33	1.2	0.151	-0.297	1.12
SCCCLR1072C05.g	-0.227	0.418	-0.0025	-0.664	0.0128	-0.304	-0.147	-5	-3.67	-0.642	2	-0.325	0.377	0.124	-0.185		-0.438	-0.127				0.417	-0.484		-0.957		-0.638	-0.138	0.096	1.01	0.17	0.835	-0.437	-0.615	0.171	-0.258
SCCCCL4002H05.g	0.499	-0.679	-0.442	1.13	-0.0964	0.413	-0.184	-2.06		-0.432	-0.0925	-0.0443	0.286	0.577		0.0844	0.344	-0.0969							0.104		-0.147	0.372	0.361		0.455	2.03	-1.63	-0.000948	0.682	-0.108
SCACLR2029C10.g	-1.65	-1.07	-0.155	-0.241	-0.355	-1.3	-0.0932	-0.538	-3.27	-0.233	0.157	0.365	0.0219	0.0405	-0.156		-0.0596	0.0706					-0.536		0.883	0.304	0.219	-0.292	0.494	1.76	0.187	1.06	-4.91	0.0545	0.000881	-0.454
SCEQAM1041G09.g					0.11	-0.437	0.58			-0.101	0.454	-0.22	-0.684	-0.483		1.03	0.294	0.488					-0.398		0.963	-1.45	-0.347	-0.0997	-0.156	-0.865	-0.294	0.648	1.11	1.07	1.03	0.599
SCAGCL6013F06.g	-0.771	0.571	0.613	0.0203	0.599	1.23	-1.66	1.68	1.19	0.0443	1.28	0.0982	0.256	0.341	-0.553	3.35	-0.485	-0.523					0.984		-0.484		-0.307	0.162	0.418		-0.389	2.41	-0.817	-1.49	0.0791	-0.368
SCCCLR1069C08.g	0.351	0.433	0.795	0.475	-0.242	-0.558	0.29	-0.963	-1.96	-0.82	0.0928	-0.14	0.397	0.236			0.201	0.438			-0.0671		0.58		0.695		0.0627	0.372	0.993	-0.224	-0.991	2.42	-2.32	0.388	0.322	-0.205
SCSGAM1094H06.g		-0.657	0.4	0.492	0.908	0.265	0.0432	-1.7		-0.502	-0.677	-0.317	-0.0849	-0.522	0.215	-1.95	0.166	0.282	0.0705	0.949	1.73	-0.0399	0.222	-0.556	0.066	-0.298	0.225	0.355	0.0563	-0.172	-0.358	-0.428	2.09	0.347	0.386	0.944
SCQSLR1089G03.g	-0.219	0.078	0.53	0.707	0.534	0.563	-0.0816	-3.34			0.0124	0.109	0.147	-0.218	0.779	-0.0694	0.199	0.123					-0.142		0.686	0.962	0.0578	0.368	-0.174	-0.091	-0.0663	-0.218	0.515	0.813	0.504	0.269
SCBGLR1117D09.g	0.0344	0.115	0.169	0.272	0.271	0.199	-0.0337	-0.597	-1.32	-0.441	-1.08	-0.113	0.144	-0.156	0.118	-1.66	0.0963	0.0109	-0.127	0.482	0.323	0.00602	-0.0902	-0.215	0.0384	0.0119	0.19	0.232	0.289	0.0194	-0.229	-0.423	0.848	0.181	0.127	0.819
SCJFRT1008D02.g	1.19	0.724	1.82	0.217	-0.513	-0.354	-0.84			0.457	0.314	-0.444	0.47	0.826	-0.383		-0.346	-0.144							-0.288		0.214	0.897	-0.2	0.434	-0.254	-0.623	-0.537	-0.243	0.287	0.185
SCJLRT1014C03.g	-0.933	0.00585	0.752	1.24	0.664	-0.497	-0.442	-0.00815	-0.714	-0.415	0.351	-0.189	-0.0343	-0.298	-0.0322	1.15	0.0731	-0.216			-0.891		0.327		0.225	0.459	-0.455	-0.0478	0.682	0.036	0.348	0.771	-1.37	-0.398	-1.75	-0.559
SCRLAM1014B03.g			-0.775	1.11	1.01	0.785	-0.731	-3.93		-0.715	1.56	0.295	0.17	0.297	0.28	2.56	0.314	-0.274					0.33		1.63	-1.55	0.0577	-0.689	1.69	-0.107	0.793	1.71		-0.378	0.0682	-0.901
SCEZLR1009B06.g					-1.01	-1.02	0.823				0.164	-0.757	-0.189	-0.0573			0.0769	1.08							0.961	-2.41	0.688	0.249	-0.00299	-0.752	-0.482	-1.06		-0.101	0.654	-0.295
SCCCLR1C01H09.g	0.259	0.652	-0.33	0.281	-0.228	0.7	0.234	0.243	-0.223	0.0297	-2.83	-0.413	-0.452	-0.744	-0.115	-3.16	1.02	0.264	0.0629	0.886	-0.224	0.297		-0.406	0.358	0.828	1.09	0.507	-1.61	-2.07	-0.845	-2.93	1.32	0.586	0.595	1.31
SCCCRZ3004E09.g	0.522	0.743	1.65	0.041	-0.931	-0.329	0.056			-3.18	0.507	-0.0505	-0.39	-0.462		0.469	0.138	0.031					0.531		-1.19		-0.51		1.67	-0.0841	0.109	-0.13		0.0177	-0.267	-0.313
SCCCLR1C06E11.g	0.218	1.47	0.999		0.559	0.353	0.644	-1.74		0.393	3.07	-0.271	-0.205	-0.268	0.111		-0.243	-0.242			-0.0803		-0.242		-0.539	-0.29	-0.109	0.354	-0.521	0.563	-0.572	1.54	0.397	-0.553	0.0475	-1.85
SCEQRT1028B04.g	-1.97	-0.173			0.0679	-0.316	-0.386			0.0195	0.42	0.217	0.442	0.297			0.419	-0.00595					0.465		0.897	-0.227	0.675	-0.439	-0.178	0.119	0.00155	2.48		-1.03	-0.184	-0.827
SCCCLR2003E06.g					0.287		-0.593	0.00658		-2.84	0.388	0.718	0.915	0.8			0.0392	0.313					1.01		1.1		-0.189	-0.11	1.04	0.375	0.499	1.36		-0.29	0.133	-0.783
SCJLHR1026C05.g	-0.291		-0.164		-0.0995	-0.318	0.248			-0.235	-0.314	-0.24	0.101	-0.194	0.499	1.74	0.75	0.271			0.216	0.0257			0.328		0.361	0.0985	0.247	-0.316	-0.283	0.356		-0.216	-0.921	-0.552
SCJLST1025H09.g	-0.399	0.797	-0.136	-0.00775	0.897	-0.249	-0.132			0.0246	-0.00667	0.401	0.38	0.595		1.53	0.0353	-0.126					-0.747		0.376	0.395	-0.084	-0.0297	1.84	-0.219	0.886	0.825	-2.38	-0.00045	-0.276	-0.272
SCVPCL6042B07.g	0.158	-0.188	0.129	0.428	-0.397	-0.496	-0.355	0.0254	-0.321	-0.428	-0.606	-0.173	-0.0675	0.436	0.0442	0.474	-0.307	0.00387	0.248	-0.123	-0.155	-0.146	-0.582	0.658	0.0395		-0.253	-0.0449	-0.243	0.0935	0.461	1.1	-0.479	-0.449	-0.114	1.38
SCJLRT2049D02.g		-0.863		0.589	0.139	-0.397	-0.247			-1.61	0.461	0.443	0.487	0.719	-0.0423		-0.0555	-0.639					1.11		-0.174		-0.436	0.388	0.706	1.02	0.18	1.3	-2.23	-0.435	-0.297	-0.595
SCRULR1020B06.g	0.159	0.179	0.0709	0.542	0.347	-0.614	-0.271	0.439	0.552	0.547	0.0666	-0.0127	0.25	-0.0373	-0.062		0.117	-0.0292			-0.173	3.6	-0.654	0.34	-0.324	-0.166	-0.084	-0.0791	0.0326	1.34	0.112	-0.459	-0.388	0.0924	-0.449
SCEPAM1020A03.g	-0.606	0.577	0.159	-0.31	-0.0949	-1.13	0.787	1.45		0.0424	0.818	-0.802	-1.12	-1.3	-0.411	0.437	0.276	-0.0226			0.404		-0.282		1.14	-1.38	0.66	0.117	-1.02	-0.791	-0.901	-1.42		0.181	-0.333	-0.211
SCJLLR1101B02.g		-0.539			0.28	-0.849	-3.08	-0.311		-0.934	1.07	0.233	-0.112	-0.423		0.792	0.614	-0.978					1.06		1.68	-1.3	0.33	-0.62	-0.017	0.0355	-0.0198	1.58		-0.278	-0.024	-2.52
SCEQRT1024B02.g	-0.0415	-1.04	-0.563	-0.719	-0.712	0.777	-0.497	-0.399	-0.49	0.287	0.172	0.152	0.287	0.643	-0.00125	-0.801	-0.44	-0.0553			-0.275	-0.0643	0.199	0.248	-0.17		0.622	-0.3	-0.541	2.19	0.303	2.09	-0.579	-0.627	-1.26	0.282
SCQGLB1029B05.g	-2.24	-0.454	0.433	-0.0799	-0.0395	0.0863	0.357			0.298	0.316	-0.249	-0.292	-0.633	0.337	-0.127	0.509	0.389	0.194		0.816	-0.648	-1.41	-0.532	0.145	1.28	0.142	0.117	-0.836	-0.857	-0.307	-0.889		0.333	0.594	0.238
SCCCAM1073G01.g		-1.61			-0.31	-1.28	0.0903			0.935	0.0982	-0.272	-0.287	-0.299		9.03	0.463	0.0997					-0.318		0.604		0.267	-0.121	-0.418	-0.566	-0.328	0.155		-0.142	-0.278	-0.616
SCMCFL5011B04.g	-0.0035	0.237	0.538	-0.332	-0.0558	0.46	-0.007	0.0502	0.301	-0.871	-1.57	0.132	0.0117	-0.189	0.138	-1.96	0.329	-0.0201	-0.19	0.72	0.148	0.191	-1.28	-0.27	0.0426	0.179	0.357	0.622	-0.303	-0.443	-0.515	-1.27	1.82	0.0203	0.588	1.17
SCEZRZ1012E04.g	-0.124	0.0494	0.0103	0.231	0.207	0.512	-0.0449	-0.161	-0.172	-0.0796	0.13	0.0163	0.238	0.0637	-0.123	0.141	-0.0366	-0.084	-0.309	-0.0425	0.0565	0.247	0.0578	0.00959	0.00543	0.134	0.184	0.21	0.317	0.0932	-0.29	0.18	0.255	0.0574	0.254	0.0136
SCCCST1004C05.g* (unknown311)	-0.231	-0.51	-0.446	0.17	-0.816	-0.888	0.119	0.169	0.0328	0.123	-1.53	-0.113	-0.34	-0.208	0.155	-0.655	-0.282	0.469	0.125	0.439	0.0154	0.292	-1.3	0.0889	-0.226	0.71	-0.0813	-0.372	-0.0175	-0.869	-0.132	-2	0.458	0.378	0.165	0.786
SCCCCL1002G04.b	-0.661	0.38			0.462	-0.228	-0.403	-1.79	-1.96	-0.0424	0.178	0.349	0.644	0.278	-0.0987	1.07	-0.0906	-0.211					-0.27	2.04	-0.227		0.578	0.093	1.21	0.616	0.707	1.43	-2.5	-0.529	-0.301	-0.695
SCVPST1060B01.g	0.666	-0.189	-0.43	0.702	-0.465	-0.792	-0.0255			0.754	-1.8	-0.432	-0.325	-0.514	0.065	-1.77	0.921	0.147	-0.0135	0.0145	-0.294	-0.36		0.247	0.124		0.538	0.698	-0.665	-0.234	0.251	-1.35		0.74	0.677	1.42
SCBGLR1023A11.g	0.485	0.265	0.43	0.179	-0.172	-0.511	0.368	1.23	0.336	-0.106	-0.636	-0.664	-0.542	-0.579	0.05	-1.87	0.612	-0.0153	0.462		0.206	-0.211	-0.704	-0.389	1.09	-0.0435	0.315	-0.0921	3.58	-1.79	-0.44	-2.12		0.853	0.577	0.0723
SCVPRZ2042C11.g		-0.806			0.392	0.169	-5.12			-0.563	0.534	0.772	0.535	0.141		4.95	0.397	-0.0757					-0.206			-0.563	1.04	-0.262	-0.0785	0.123	0.513	0.774	-1.09	-0.00874	0.269	-0.489
SCEQRT1030D10.g	0.318	-0.625		-0.779	-0.218	0.0766	-0.162			-0.0814	1.73	0.536	0.707	0.377	-0.0872	1.41	-0.0636	-0.0772					-0.653		0.6		0.323	0.297	0.66	-0.493	-0.485			-0.401	0.0346	-0.695
SCMCLR1053D03.g	0.314	0.785	0.972	0.118	0.634	0.679	-0.157	-4.48		0.211	1.32	0.328	1.34	0.641	-0.444	2.33	-0.109	-0.252			0.488		-0.125		-0.137		-0.0459	0.201	1.04	0.995	0.764	3.24	-1.83	-0.44	-0.565	-0.541
SCACLR2022A05.g	-0.971	-0.903	-0.0706	0.095	0.614	0.399	-0.695	0.0779	-2.76	-0.995	0.841	0.333	0.665	0.437	0.534	1.58	-0.149	-0.212					0.56		0.451	0.498	0.008	0.14	0.699	0.62	0.662	3.97		-0.0709	0.0485	-0.953
SCSFSB1072E02.g	-1.05	-0.317	-0.0808	0.362	0.416	-0.269	-0.287	0.207			0.366	0.264	-0.538	0.18	0.403	0.675	-0.00789	0.28							0.494	1.34	0.105	0.23	0.368	1.29	0.64	0.646	0.968	0.214	-0.254	-0.457
SCUTST3092B09.g	-0.0646	0.0577	2.04	-0.34	0.0407	0.307	-0.0045	-0.344	-0.51	0.0345	-0.549	-0.0177	0.0924	-0.206	-0.0691	0.0201	-0.173	-0.247	0.114	0.306	0.091	0.189	-0.384	0.051	0.136	1.72	0.193	0.142	0.326	-0.0135	-0.448	0.806	0.504	0.0119	0.129	-0.211
SCCCLR1079F12.g	0.0341	0.19	0.349	-0.0533	0.165	0.301	0.0569	-0.422	-0.482	-0.397	-0.691	0.0341	0.116	-0.333	0.296	-0.888	0.276	0.0459	-0.219	0.535	0.0349	0.549	-0.784	-0.163	0.116	-0.217	0.833	0.331	0.133	-0.157	-0.448	-0.788	1.07	0.23	0.448	0.104
SCEPSB1136D04.g					0.258	-1.39	-0.574	-1.99	-2.28	-1.25	1.13	0.625	0.742	0.861	0.108	1.83	-0.247	-0.272					0.712		-0.225	-1.97	-0.176	-0.308	0.153	0.303	0.309		-1.37	-0.744	-0.0312	-0.556
SCEPRZ1010F11.g	-0.946	-0.199	-0.0342	0.019	0.625	-0.033	-0.387	0.582		-0.76	0.299	0.113	0.266	0.0328	0.394	1.96	0.164	0.0213				-0.251	0.226		0.562	1.33	0.0202	-0.339	0.244	0.277	0.309	0.591	-3.55	0.193	-0.00161	-0.171
SCJFRT1010C12.g	0.246	2.27	2.15	-0.878	2.04	2.36	0.578			0.928	0.251	-0.28	-0.224	-0.351	-0.299	0.39	0.0775	0.108			0.117	0.219		0.409	0.166		1	0.529	0.976	-0.175	-0.27	-0.323		-0.105	0.203	-0.631
SCEQRT2026H12.g* (unknown303)	1.34	-0.366	-0.113	0.0531	-0.366	0.083	0.185	2.16	1.29	-0.0595	-0.645	-0.311	-0.674	-0.398	0.0227	-1.45	-0.564	-0.0432		0.246	-0.532	0.0557	-1.97	0.232	0.135		0.201	0.138	-0.496	0.726	0.194	-0.771	0.22	0.268	0.65	0.966
SCJFST1009G05.g	-0.243	0.365	-0.172	0.412	-0.228	-2.08	-0.165	-0.523	0.026	-0.213	0.184	-0.213	-0.622	-0.249	0.134		-0.233	0.0203			0.203	0.0583		1.41	-0.366		0.195	-0.0706	0.446		-0.386	3.81	-0.219	-0.421	-0.199	-0.691
SCSFST3073C11.g	0.0326	-0.178	0.0065	0.518	-0.54	-0.568	-0.0184	0.698	-0.0539		0.0936	-0.728	-0.546	-0.313	0.178	-0.402	1.04	0.356			-0.0454	-0.105	0.992	0.353	0.312	-0.562	0.87	0.284	-0.822	0.645	-0.216	-0.188	-0.247	0.0478	0.25	0.538
SCQSRT2032F03.g	0.352	0.482	0.592	-0.352	-0.155	0.261	-0.0689	0.456	1.89		-0.159	-0.249	-0.0844	-0.299	0.096	1.78	0.626	0.232	-0.0377		0.193	0.105		-0.285	-0.015	2.22	0.989	0.179	-0.334	-0.228	-0.508	-0.673		0.3	0.756	0.252
SCEZAM1079G04.g	0.32	0.639	0.369	0.17	-0.185	0.245	0.207			0.92		-0.533	-0.14	-0.518	0.327	-1.23	0.101	0.42	-0.0472		0.116	-0.413	-0.523	-0.666	0.387	-0.12	0.885	0.452	-0.112	-1.3	-0.479	-1.92		0.49	0.591	0.622
SCRFLB1056D11.g		0.145			-0.0996	-0.425	-0.225	-0.123		-0.0973	0.278	1.34	0.0234	-0.117			-0.176	-0.0951							0.807	1.25	0.324	0.229	0.277	0.239	-0.155	-0.409		-0.206	-0.682	-0.452
SCMCRT2102F12.g* (unknown307)	0.493	0.496			-0.363	-0.541			-0.955			0.899	-0.279	1.44		1.42	-1.95	-0.865				-0.393	-0.191		0.712		0.0581	-0.768	-0.148		1.07	0.389	0.525		-1.56	0.303
SCJFST1015D08.g	-2.22	1.14	0.432	-0.29	0.151	-0.383	0.257			0.558	-0.441	-0.0666	-0.41	-0.365		1.06	0.148	0.206							0.73		-0.058	0.409	-0.936	-0.446	-0.268	0.227		-0.048	0.342	-0.0147
SCJLRZ1026F03.g	-0.587	-0.931	0.335	-0.043	0.115	-0.479	0.389	0.797	0.943	-0.104	-0.115	0.376	-0.443	-0.278	0.0966	-0.341	0.0874	-1.23	0.0795			-0.464	-1.13	-0.214	1.19	1.05	0.44	-0.149	-0.342	-0.217	-0.162	-0.0845		0.424	-0.0658
SCMCRT2108E08.g* (unknown313)	0.602	0.0085	-0.288	0.36	-0.578	0.0525	0.412	1	0.29	1.54	-0.242	-0.274	-0.467	-0.243	0.401	-0.124	0.322	0.289	0.0161		0.0668	0.764	-0.732	0.31	0.504		0.904	0.154	-0.93		-0.317	-0.0817		-0.391	-0.55	-0.525
SCCCRZ2C01G11.g	0.188	-0.779	-0.283	-0.362	-0.458	0.267	0.291	0.616	0.647	0.361	-1.76	-0.00704	-0.272	0.0555	0.0233	-1.71	-0.326	0.197	0.222	-0.0452	-0.607	-0.394	0.205	-0.034	0.285	0.81	0.00135	-0.169	-1.35	-1.16	-0.0205	-3.1	-0.153	0.204	0.307	2.15
SCQGST1034G10.g	0.515	-0.42	-0.504	0.235	-0.45	-1.02	-0.144	0.598	0.987	0.601	-1.11	-0.271	-0.286	0.436	-0.0796	-0.0372	0.415	0.0568	0.249	-0.314	-0.102	-0.211	0.17	0.734	-0.128		0.544	-0.00634	-0.485	0.664	0.47	-0.235	-0.101	-0.371	0.136	1.23
SCEZRZ3016C11.g	0.0667	-1.29	-0.06	-0.456	-0.899	-0.459	-0.762		-1.02	-2.15		0.0979	-0.459	0.00424			-0.529	-0.459					0.159		-1.02		-0.029	-0.0701	0.488	5.73	0.107	0.0702	-1.2	-0.535	0.116	-0.227
SCSFAD1069F07.g	-0.539	-0.967	0.248	0.39	-0.974	-2.02	0.487	1.34	0.294	0.484	-0.394	-0.37	-1.19	-0.552	0.12	0.926	1.95	0.244					1.32		0.405		0.728	0.144	-0.787		0.761			0.296	-0.586	0.568
SCACLR1130D02.g	0.232	-0.502	-0.531	-0.591	-0.477	-1.01	0.519	1.49		0.0649	-1.91	-0.222	-0.36	-0.319	0.459	-2.95	1.22	0.546			-0.564				0.734	0.859	0.427	0.0294	-0.788		-0.356			1.41	0.133	1.29
SCCCRT2001E07.g	-0.224	-1.4	-0.489	0.313	-0.233	0.639	0.103	0.433	-0.897	-0.395	-1.24	-0.0234	-0.337	-0.33	0.357	-0.367	-0.43	0.142			-0.281		0.137		0.807		-0.284	-0.229	-0.274	-0.288	0.168	-1.23	0.306	1.1	0.291	0.905
SCCCCL5071E03.g	-0.393	-0.647	-0.354	-0.0045	-0.211	-0.796	0.00745	0.732	0.377	-0.12	-0.153	-0.893	-1.47	-1.37	-0.177	-0.874	0.934	-0.0495					-1.82		0.651	-0.109	0.917	-0.0913	-1.1	-0.764	0.0194	3.23		0.205	0.727	0.615
SCEZRZ1015D09.g	0.119	-0.992	-0.802	0.0895	-0.656	-0.543	0.0291	0.106	0.244	0.0687	-1.18	-0.276	-0.0411	-0.0025	-0.476	-0.895	0.692	0.0414	0.206	-0.254	-0.23	0.0189	-0.501	-0.151	0.176	0.605	-0.217	-0.184	-0.483	-0.693	-0.0418	-2.26	0.398	0.314	0.404	0.649
SCJLRT1021D01.g	-0.151	-0.342	0.106	-2.51	-0.205	-0.069	0.103	0.293	0.326	0.378	-0.431	0.203	-0.0259	0.141	-0.192	-0.484	-1.32	0.139	-0.595	-0.625	0.139	0.344	0.213	0.733	0.0515	0.508	0.079	-0.38	-0.00885	-0.0015	-0.0124	0.293	-0.224	0.141	0.386	0.2
SCACLR1036G11.g	1.12	-0.469	-0.687	0.232	-0.859	-0.689	0.576	1.1	0.68	0.587	0.783	-0.492	-0.732	-0.109	-0.0405	-1.86	0.057	0.134	0.174		-0.383	-0.296	-0.74	0.385	0.438		0.275	-0.3	-0.841		0.0636	0.223	0.854	-0.449	0.781	1.13
SCBFFL4117E02.g	-2.21	0.0349	0.605	-0.00145	0.0464	0.462	0.276	0.887		0.213	-2.61	-0.199	-0.125	-0.749	0.609	-2.91	0.595	0.674	-0.0376	0.678	-0.1	0.515		-0.412	0.879	-0.487	0.568	0.299	-1.55	-0.607	-0.788	-3.33	1.34	0.725	0.53	0.917
SCRLLR1038D11.g					0.723		-0.111			-0.262	0.238	0.729	-0.088	0.528		1.35	0.0119	0.63							0.776	0.035	0.171	-0.579	1.07	0.0685	0.102	0.384		-0.185	0.0541	-0.132
SCJFRT2059H09.g	0.468	0.0161	-0.186	0.523	-0.207	-0.407	0.248		0.955	0.709	-1.32	-0.208	-0.285	-0.307	0.0584	-2.15	0.628	0.302			-0.185	0.105	-0.873	0.0855	0.594	0.191	0.197	0.166	-1.19	-0.936	0.0154	-1.95	1.5	1.09	0.0472	0.917
SCSGST1068A11.g	0.358	0.523	0.46	0.833	-0.139	-0.226	1.01	1.32	1.24	0.946	0.263	-0.473	-1.08	-0.637	-0.0888	-0.316	0.691	0.361			-0.275		-1.2		-0.00422		0.517	0.233	-0.881	3.26	-0.1	-1.17		-0.113	-0.103	0.274
SCJLLR1101D07.g* (unknown304)	0.508	0.661	-0.126	1.25	-0.785	-1.19	0.76	0.422	0.42	0.323	-0.887	-0.302	-1.35	-0.988	0.817		1.21	0.912							1.97	-0.605	-0.0446	0.421	-0.863		-0.701	-0.919		0.395	-0.0729	-0.713
SCMCST1049H07.g	0.658	0.341	-0.21	-0.352	-0.518	-0.432	-0.193	-0.629	-1.28	-1.52	1.78	-0.149	-0.151	0.986	-0.228	1.55	-0.924	0.385				-0.191	0.628		-0.266		0.284	-0.643	-0.132	-1.33	-0.128	2.14	0.204	-1.48	-1.46	-0.575
SCBFRZ2046D07.g	-0.466	0.479	0.577	-0.994	-0.0409	-0.343	0.662	1.06	1.01	0.235	0.233	-0.0723	-0.578	-1.14	0.126	0.233	-0.0488	0.366					-0.508		3.44	-0.449	0.526	-0.0656	-0.144	0.218	-0.305	-0.0396		-0.0164	-0.107	-0.507
SCSBFL1107D07.g	0.199	-1.34		-1.02	-1.05	0.689	0.703			0.339	2.69	-0.493	-0.551	-0.914	-0.173	1.66	-0.00512	0.131			-0.0711	1.14	-1.1		1.05		0.437	0.0683	-0.752	-0.297	-1.06	-0.99		0.0738	0.178	-0.491
SCJFRZ3C06G01.b	0.181	0.16	0.395	0.357	-0.144	0.102	-0.2	-0.133	0.656	0.732	-1.73	-0.092	0.0427	-0.268	0.231	0.252	1.16	0.323	-0.0957	0.908	0.159	0.223	-1.51	-0.364	0.429	1.32	0.537	0.592	-0.745	-0.522	0.152	-4.23	1.57	0.229	0.551	1.78
SCJLRZ1024D02.g	-0.0435	0.386	0.994	0.214	0.614	0.0526	-0.215	-0.281		-0.599	-0.0227	-0.0558	0.331	0.00377	0.127	0.211	0.777	-0.381	-0.311		0.242	0.436	-0.182	-0.116	0.331	1.74	0.122	0.325	-0.297	-0.0353	-0.0881	-1.16		-0.0314	0.622	-0.0806
SCVPCL6045H11.g	-0.798	-0.131	0.634	0.569	0.883	-0.438	0.324	-0.145		0.374	-0.746	0.173	-0.157	0.307	0.154	-0.536	0.0551	0.106			-0.504		-2.31		0.129	0.763	0.0615	0.021	-0.183	0.0665	-0.222	0.11	-0.328	0.477	0.522	0.23
SCEQRT1032A12.g	0.292	0.686	0.129	1.21	-0.127	-0.704	0.699			0.556	-1.72	-0.986	-1.51	-1.72	0.772	-2.19	2.65	0.745			-0.42				2.17	-0.004	0.117	-0.197	-1.67		-0.398	-4.34		0.803	0.741	0.732
SCVPRZ3025A12.g	0.169	-0.897	0.157	0.0635	-0.179	-0.332	-0.245	-4.16		0.069	0.349	0.0103	0.348	0.465		0.77	0.392	-0.0618					-0.167		0.227	1.4	0.159	-0.349	0.271	0.192	0.0108	0.755	0.191	-0.121	-0.0325	-0.0473
SCCCRZ2C03F07.g* (unknown291)	0.369	0.136	0.0872	0.362	0.0478	-0.19	0.0487	0.0611	0.162	-0.663	-0.925	-0.0646	-0.0659	-0.125	-0.143	-0.371	0.425	-0.104	0.0272	0.0223	-0.0329	-0.0594	0.0356	0.0472	0.255	0.413	0.276	0.148	-0.0963	-0.173	-0.108	-1.81	0.179	-0.000966	0.0585	0.68
SCJFRT1059E08.g	-0.201	0.151	0.544	0.123	0.58	-0.681	0.182	0.323		0.206	-0.938	-0.134	-0.177	0.288	0.0681	-0.498	-0.0874	0.12			-0.281	0.131	-1.65		0.336	0.761	0.352	-0.034	-0.651	-0.284	0.0149	0.123		0.662	0.718	0.346
SCCCCL6004A11.g	0.286	0.942	0.57	0.0889	0.355	0.475	0.212	-0.198	-0.345	-0.465	-1.5	-0.281	0.0434	-0.344	0.153	-1.9	0.177	0.023	-0.144	0.594	-0.0992	0.3	-0.652	-0.165	-0.00607	-0.41	0.269	0.202	0.0128	-0.216	-0.377	-0.433	0.818	0.545	0.537	0.984
SCQGAM2111A02.g* (unknown294)	1.37	0.616	1.03	-0.351	-0.313	-0.505	-0.118				1.13	-0.918	-1.85	-1.43	0.126	-0.675	-0.569	0.163			-0.291	-0.223		-0.0511	0.297		0.768	-0.379	-1.15		-0.746	-1.54		0.321	0.0815	0.157
SCJFRT1059H08.g	-0.814	0.395	0.719		0.17	-1.01	0.308			0.441	0.0231	2	0.661	0.625			-0.04	0.151					0.279		0.846		-0.981	-0.256		-0.262	-0.368	-1.57		-0.37	0.0809	-0.45
SCEPRZ1009C10.g	0.461	0.608	0.0335	0.609	0.534	1.1	-0.211	1.53	0.654	0.375	-0.431	0.242	-0.364	0.226	0.0885	-1.17	0.584	0.0335	0.416		0.333	-0.154	-0.0657	-0.278	0.0639		-0.23	-0.027	-0.441	0.0485		-0.0567		0.198	0.298	-0.121
SCCCST1006B11.g	0.149	0.852	1.34	-0.288	0.303	1.25	0.325	1.79	1.14	0.0489	-0.624	-0.884	-1.93	-1.44	0.277	-2.55	1.04	0.157			-0.349	-0.953	-2.84		0.852	0.55	0.365	0.223	-1.86		-0.376			0.401	0.542
SCCCLR1068F10.g	0.393	0.567	0.663	0.0194	-0.0251	0.968	-0.0252	1.51	0.77	-0.0891	-0.416	-0.428	-1.43	-1	0.0645	-1.56	-0.0753	0.0572		0.407	0.034	-0.0612		-0.194	0.367		0.962	0.328	-0.604	2.35	0.00238	-1.31	-0.55	0.566	0.106	0.266
SCEPRZ3044B07.g	-0.144	0.252	0.15	0.0629	0.223	0.334	0.0579	-0.164	-0.386	-0.243	-0.135	-0.0945	0.172	-0.0132	0.0318	-0.0298	0.175	-0.04	-0.0173	0.203	0.00652	0.252	-0.116	-0.0628	-0.04	-0.0469	0.103	0.237	0.116	-0.0834	-0.263	0.0605	0.366	0.1	0.197	0.0564
SCSGFL4031C01.g	0.326	0.875	0.952	-0.0085	0.131	1.38		2.3		1.78	0.106	-0.248	-1.62	-0.944	-0.128	-0.195	-0.59	-0.106			-0.0474	0.0509		0.505	0.129		-0.023	-0.00575	-0.755		-0.0639			-0.216	-0.779	0.646
SCJFLR1074F04.g	0.117	0.553	-0.0803	0.105	0.0145	-0.414	0.26	0.794	1.13	0.618	0.967	-0.116	-0.603	-0.0876	-0.0055	-0.404	0.425	-0.0125	-0.28		0.105	-0.305	-2.53	0.35	-0.386		0.234	0.644	-0.541	0.723	-0.158	-0.416		0.266	0.616	-0.556
SCCCST1004A07.g	0.408	0.268	0.618	0.696	0.228	0.504	-0.33	0.192	-0.222	-0.254	-0.195	-0.182	0.228	0.806	0.007	0.572	0.656	-0.181			0.204	-0.0917	0.283	0.111	0.452		0.141	-0.415	0.13		0.592	3.51	-0.828	-1.39	-0.671	-0.622
SCEZRZ1013F09.g	0.0125	0.637	1.19	-0.535	0.19	-0.596	0.57	0.597	-0.223	0.343	-0.596	-0.083	-0.123	-0.178	-0.127	-1.28	0.0914	0.214	-0.0196		-0.347	-0.0865	-1.46	-0.14	0.29	0.589	0.508	-0.000118	-0.86	-1.23	-0.287	-0.934	0.587	0.598	0.423	0.362
SCMCRT2088D10.g	0.144	0.174		0.225	0.0396	0.104	0.326	0.0494	0.556	-0.128	-0.964	-0.123	-0.122	-0.325	-0.113	-1.02	0.0993	-0.136	-0.283	0.272	-0.0516	0.153	-0.915	-0.00801	0.176	-0.0823	0.0045	0.133	0.123	-0.923	0.0125	-2.78	-0.0275	0.00292	0.0523	0.0213
SCCCCL5001D11.g	0.108	0.674	0.344	-0.0761	0.444	0.243	-0.0228	0.032	0.0141	-0.0632	-0.442	-0.162	0.112	-0.102	0.0006	-0.905	0.0696	0.00318	-0.0604	0.31	0.005	0.253	-0.156	0.00956	0.215	-0.0849	0.432	0.433	-0.239	-0.0364	-0.558	-0.472	1.2	0.483	0.0734	1.15
SCEQRT2094G10.g	0.291	0.356	0.0566	-0.28	-0.104	-0.683	0.0286	1.19		0.125	0.807	-0.486	-0.325	-0.506	0.483	-0.561	0.672	0.358			-0.73	-0.124	0.0927		0.302	-0.606	1.12	0.427	-0.825	0.724	-0.459			0.0208	-0.952
SCSFFL4017G11.g	0.133	1.06	-0.142	0.0329	0.374	-0.517	-0.29	1.08	0.497	1.72	-1.13	-0.17	-0.849	-0.65	-0.148	-0.872	-0.484	0.106	-0.0413	0.438	-0.0998	0.206	-0.948	-0.271	0.253	1.37	0.521	0.269	-0.587		-0.286		1.29	0.0782	0.68	0.64
SCQSSB1055G03.g	-1.24		0.491		0.415	-0.0065	0.0107				0.331	0.537	0.476	-0.162		1.5	-0.0092	0.0999							0.871		-0.54	-0.117	0.364	-0.081	-0.269	-0.339		0.0434	0.48	-0.129
SCCCLR1076F09.g	-0.158	1.07	-0.0512	0.141	1.66	-0.552	-0.504	-0.823	-1.03	-0.194	-0.323	0.00941	0.0276	-0.0702	-0.0302	1.3	-0.218	-0.0792			-0.049	0.636	-1.24	-0.165	-0.216	0.208	0.00916	0.0766	0.587	-0.00015	0.459	-0.269	-0.52	0.254	0.335	0.33
SCJFRZ2032C08.g	0.352	1.41	0.72	-0.695	0.847	0.134	0.956	1.33		0.34	-0.436	-0.187	-0.748	-0.956	-0.59	-1.16	-0.402	-1.57	0.0495		0.469	-0.0605	-1.74	0.318	1.12	1.08	0.464	0.477	-0.336	-0.331	-0.326	-0.575		0.531	-0.206	-0.481
SCACHR1040D12.g	0.179	0.611	0.163	0.0929	0.245	0.358	0.17	0.221	0.129	0.109	-0.213	-0.195	-0.0404	-0.364	-0.291	-0.305	-0.256	-0.869	-0.0572	-0.205	0.15	0.537	-0.556	0.194	0.00842	-0.239	0.0717	0.209	0.098	0.042	-0.517	-0.236	0.391	0.296	0.446	0.126
SCBFSB1046D04.g	0.208	0.276	0.629	-0.109	0.11	0.497	-0.00065	-0.459	-0.614	-0.2	-0.195	-0.0156	0.0998	-0.248	0.174	0.253	-0.0792	-0.127	0.13	0.376	0.143	0.199	-0.244	0.0172	0.198	0.508	0.232	0.252	0.258	0.0225	-0.437	0.729	0.552	0.0346	0.218	0.361
SCEZLB1012C07.g	-2.75		-0.252	-0.0254	-0.00735	-0.036	-0.225			1.41	-0.253	0.0307	-0.484	-0.151	0.308	-0.968	0.478	0.0345							0.233	0.129	-0.0979	-0.148	-0.154	0.406	0.357	1.28		0.306	0.688	0.127
SCACLR1036B06.g	0.843	-2.02	-1.92	-0.049	-2.05	-3.8	-0.18	0.068	-0.483	0.108	-1.31	-0.23	-0.325	0.286	-0.41	-1.81	-0.486	-0.0967	0.251	-1.3	-0.362	-0.861	-0.437	-0.618	-0.209		0.0301	-0.408	-1.22	-1.11	-0.308	-2.14	1.81	0.552	0.645	0.909
SCJLRT1023G09.g* (unknown300)	0.418	-0.194	-0.634	0.859	-0.441	-0.35	-0.305	0.603	0.564	0.317	-1.71	-0.227	-0.674	0.143	-0.275	-0.681	1.46	0.109	0.147	-0.215	0.0371	-0.484	-0.521	0.848	0.541		0.0607	0.107	-0.637		0.101		0.0941	0.376	0.271	1.92
SCCCLR2C01G07.g* (unknown290)	0.308	-1.66	-1.06	-1.46	-0.487	-0.544	-0.0707	-0.363	0.16	-0.0224	-0.765	-0.376	-0.102	-0.0502	0.0671	-0.748	0.388	0.0949	0.0292		-0.611	-0.219	-0.698		0.143		0.344	0.233	0.0155	0.775	0.224	-1.48	-0.0125	0.117	0.00768	0.0248
SCUTLR1037E04.g	0.143	0.411	0.72	-0.157	1.13	0.901	0.282			-0.129	-1.19	0.0628	0.353	0.136	-0.705	-0.315	-0.0871	-0.16	-0.021			0.68	-1.68	-0.0914	0.409		0.112	0.0393	-0.747	-0.576	-0.201	-1.33	0.998	0.731	0.467	0.707
SCMCRT2103B04.g	-0.556	-1.4	-1.07	0.739	-0.0267	-1.39	0.234	1.14	0.351	-0.318	-1.45	-0.328	-0.83	-0.0296	0.636	-1.72	0.729	0.334			-0.784	-0.0318	-0.544		0.545	-0.244	-0.0248	0.142	-0.918	-0.464	0.00124	1.22		0.778	-0.723	0.376
SCAGLB2046F06.g	1.09	0.186	0.0045	1.04	-1.25	-1.42	0.366	2.47	1.2	-0.422	-2.5	-0.424	-1.34	-1.05	0.574	-2.33	2.04	0.682	0.0577		-0.26	0.0905	-4.02	-0.175	0.815	-1.35	1.04	0.536	-2.8		-0.427			1.1	-0.298
SCCCLR1C05B07.g	0.315	1.69	-0.528	0.154	0.537	0.17	0.169		1.02	1.13	1.71	-0.501	-1.07	-0.348	-0.332	0.0318	-0.481	-0.0163	-0.203		-0.389	-0.221		-0.169	0.242		0.353	-0.428	-0.977		-0.0165		1.39	0.28	0.52	0.47
SCEQRT2027H03.g* (unknown282)	0.329	0.709	0.399	0.764	-0.0495	0.905	-0.088	0.91	0.654		0.796	-0.71	-0.877	-0.948	-0.097	-0.313	0.953	0.114	0.123		-0.194	0.181	-0.554	0.383	0.0311	-1.01	-0.104		-1.33	0.231	0.041	0.507		0.255	-0.354
SCCCLR1075E10.g	0.221	0.161	-0.668	-0.533	0.567	-1.35	0.806			0.634	-0.286	-0.637	-0.864	0.133	0.137	-0.813	0.0311	0.0368			-1.37				1.35	-0.736	0.245	-0.675	-1.42	-0.563	-0.51	-0.0365		0.485	1.38	0.676
SCEQLB2019B08.g	-0.0851	2.01	0.498	0.867	1.44	0.7	0.194		2.29		0.651	-0.167	-0.274	-0.244	-0.947	2.03	-0.247	-0.225				0.144	-0.411		-0.131		-0.0724	0.312	-0.628	4.88	0.0575	0.279	0.723	-0.0466	-0.183	-0.0797
SCJLRZ1023H04.g	0.131	0.926	-1.3	-0.583	-0.633	-1.87	1.13		1.45	1.84		-0.159	-0.15	0.0776	0.0305	0.146	-0.345	-0.12			0.116	0.0692	0.084	-0.0755	0.0896		0.919	0.301	-0.365		-0.229	2.1	0.56	-0.795	0.076
SCACLR2007G02.g	0.0495	0.742	0.425	-0.601	-0.774	0.0384	0.268	-0.254		-0.805	0.0532	-0.677	-1.14	-0.629	0.293	0.0904	0.346	0.276					0.134		-0.535		0.26	-0.191	-0.38	-0.032	0.0692	-0.517		0.016	-0.278	0.127
SCRFLR2034A09.g	-0.007	1.55	0.807	-0.282	0.0923	-0.0473	0.58			1.25		-0.859	-1.4	-1.17	-0.0843		0.183	0.0976			-1		-0.267		0.0164		0.278	-0.274	-0.82		0.123	-0.821		0.512	0.166	-0.213
SCRFLR1034G06.g	0.0518	1.01	0.676	0.108	-0.121	-0.0128	0.0615	0.164	-0.245	-0.618	-0.428	-0.646	-1.59	-1.78	0.444	-1.44	1.22	0.118					-0.0893		0.264		0.572	0.0512	-1.07		0.671			0.326	-0.376	0.151
SCCCLB1003E11.g	-0.272	1.01	-0.0537	2.99	0.538	0.717	0.12	0.123	0.601	-0.346	-0.0314	-0.157	-0.374	0.757	2.61	0.503	2.94	1.13	-0.199	3.43	0.473	0.763	-1.12	0.262	1.45	1.91	0.338	1.63	-0.235	0.379	-0.187	-0.268	0.439	-0.0124	-0.988	-0.4
SCJFRZ2032G01.g	0.222	-0.431	-0.56	0.847	-0.0627	-1.12	-0.104	0.197	0.311	0.268	0.00588	-0.193	-0.303	0.133	0.0534	-0.169	0.599	0.164	0.312	-0.573	-0.534	-0.321	0.301	0.603	-0.16	0.392	-0.0467	-0.0335	-0.194	-0.684	0.658	-0.517	-0.471	-0.226	-0.813	0.346
SCRFAD1022A03.g* (unknown292)	0.0602	-0.406	-1.1	-0.076	-0.24	-0.722	0.431	0.381	0.598	0.469	0.00469	-0.531	-1.48	-0.87	0.442	-0.878	0.474	0.0042					-0.222		0.908	0.33	0.495	-0.0937	-1.1	-1.17	-0.217	0.247		1.08	0.791	0.829
SCCCLR1072F12.g	0.753	-0.104	-0.0248	0.831	-0.297	-0.393	-0.124	0.51	0.111	0.124	-1.77	-0.284	-0.518	0.00984	-0.375	-0.954	1.02	-0.00943	0.1	0.0769	0.0696	-0.364	-1.91	0.373	0.457	0.511	0.467	0.387	-0.345	-1.59	0.247	-1.75	0.483	0.269	0.37	0.75
SCCCFL1002E10.g	-0.343	-0.392	0.505	0.0409	0.493	0.0467	0.0558	-0.0226		-0.234	-1.56	-0.0861	-0.0223	-0.159	0.0878	-3.26	0.105	0.322	0.149	1.03	0.0817	-0.0207	-0.722	-0.371	0.0507	-0.153	0.363	0.196	0.109	-0.157	-0.429	-1.42		0.29	0.318	0.997
SCRFLR2021H11.g	-0.0986	0.0981	0.258	0.278	0.418	0.272	-0.0816	0.0198	-0.579	-0.683	-0.945	-0.0654	-0.0171	-0.295	0.0748	-1.38	0.213	0.123	0.0305	0.389	0.058	-0.041	-1.21	-0.261	-0.147	-0.0772	0.401	0.368	0.242	-0.0429	-0.188	-0.701	0.276	-0.067	-0.378	0.0914
SCJFHR1C03E01.b	0.354	0.0025	0.356	-0.317	0.164	-0.72	0.485			0.787	-0.192	-0.737	-1.7	-0.671	-0.196	-1.1	-0.206	0.155			0.00854		-0.126	0.199	0.528	0.409	0.345	-0.281	-0.227	-1.05	-0.2	-1.42	2.03	0.893	0.519	0.537
SCEPRZ1011A12.g	-3			1.09	1.69	-2.27	-0.839	-0.356			0.926	0.664	0.652	1.45	0.13		-0.113	0.0725							1.1	0.734	0.224	-0.245	0.773	0.183	0.603	0.428	-0.0411	-0.585	-0.102	-0.418
SCEQAM1041C05.g	0.119	0.271	0.655	-0.429	0.133	-0.683	0.484			0.848	0.395	-0.45	-0.487	-0.26	-0.243	0.528	0.537	-0.139			-0.47	0.0851	-0.239		0.712		0.144	-0.141	-0.776	-0.256	-0.547	0.833		0.26	-0.049	-0.451
SCJFLR1073E06.g	0.408	0.142	0.0687	0.194	0.0977	-0.479	0.114	1.15		-0.0492	-0.975	-0.59	-0.671	-0.252	0.06	-1.56	1.11	-0.0542			-0.213		-1.57		0.597		0.0508	-0.32	-0.675	-1.27	-0.0306	-2.12		1.23	0.181	0.405
SCEZLB1005C02.g	0.308	0.983	0.531	-0.346	-0.56	-0.415	0.934	1.56	0.188	0.579	-0.0193	-0.86	-0.609	-0.161	-0.353		1.18	-0.106			-0.781	-0.289	-1.39	-0.773	2.01		0.744	0.144	-1.25	-1.12	-0.35	-8.6		0.742	0.496	1.09
SCSGST1068H05.g* (unknown286)	0.394	1.24	0.64	-0.0385	0.443	0.388					1.37	0.0165	0.478	1.05	-0.356		0.0691	0.0344			-0.823		1.04		0.433		1.35	-0.174	0.423	1.37	0.0636		0.295	-0.899	0.14
SCJFLR2036E03.g	0.742	1.54	0.562	0.431	0.0258	1.13	0.992			1.06	0.562	-0.775	-0.453	-0.648		2.02	0.733	0.544							-0.301		-0.195	0.145	-0.169	-1.07	-0.241	-0.145		0.0765	-0.443	-0.422
SCJLLR1054C03.g	0.166	0.25	0.651	0.0312	-0.132	-0.0125	-0.0614	-0.24	-0.267	-0.391	-0.781	0.119	0.000383	-0.241	-0.0462	-0.789	-0.00043	-0.0687	-0.142	0.375	-0.0297	0.301	0.385	-0.115	0.758	0.76	0.405	0.165	-0.158	-0.776	-0.66	-0.155	0.313	0.125	-0.392	0.0475
SCQGHR1013B02.g	-0.257	0.0985	0.421	0.00722	0.236	-0.197	-0.0245	-1.44		-0.276	0.138	-0.21	1.38	1.3	0.0825	1.24	0.0397	0.225							1.04	-0.792	0.87	-0.215	-0.2		0.352			0.0953	0.363	0.14
SCBFLR1039G06.g	0.619	0.19	-0.0859	0.756	-0.685	-1.62	0.591	1.09	0.38		0.442	-0.297	-0.21	-0.18	-0.0129	1.32	-0.514	0.326			-0.366	0.0631	0.686	0.346	0.354		-0.087	0.119	1.33		-0.301			-2.5	-1.36	-0.101
SCCCCL3001B01.g		0.197	0.598		-0.189	0.123	0.554	-0.305		0.361	-0.329	-0.485	-0.742	-0.611	0.257	1.01	0.656	0.4			-0.616	-0.0316	-0.574		0.386	1.44	0.359	0.0255	-0.407	-1.14	-0.21	-1.18		0.211	-0.373	-0.587
SCCCCL4005F05.g	-0.684	0.0411	0.165	-0.365	-0.14	0.121	0.379	-0.142	0.712	-0.0766	-2.46	-0.188	-0.803	-1.38		-3.74	0.833	0.593			-0.414	0.51		-0.397	1.83	-0.0755	1.87	0.411	-2.31	-1.69	-0.737	-2.24	1.4	0.788	0.474	0.929
SCEQRT1025G03.g	1.18	0.375	0.76	-0.255	-1.14	-1.4	0.573	0.555	-0.0474	1.03	-0.539	-0.901	-0.233	-0.698		-0.144	1.35	0.356			-0.388				1.07	-1.01	0.759	0.371	-1.99		-1.1		-0.699	0.52	0.214
SCRFLB1056F06.g	0.0045	0.192	0.185	0.238	0.0644	0.27	-0.179	-0.173	-0.286	0.351	-1.23	0.00392	0.045	-0.234	0.0237	-0.19	0.0611	0.0406	0.0172	0.148	0.0383	0.243	-0.574	0.00438	0.241	-0.0165	0.179	0.349	0.047	-0.125	-0.485	-0.667	0.105	0.0813	-0.278	0.572
SCCCLR1077C07.g	-0.0992	0.208	0.849	-0.157	0.214	0.32	-0.142	-0.25	-0.523	-0.104	-0.433	0.092	0.136	-0.0727	-0.0872	-0.772	0.314	-0.249	-0.0466	0.248	0.176	0.0422	-0.118	-0.194	0.23	0.0309	0.24	0.184	0.26	0.0137	-0.0989	-0.976	0.644	0.105	0.144	0.173
SCVPFL3048G05.g	0.358	0.237	-0.331	0.0864	-0.393	0.0759	-0.051	0.637	1.33	0.187	-1.56	0.193	-0.108	0.0559	0.178	-2.44	1.21	-0.0276	0.0117	0.325	-0.0861	0.203	-1.62	-0.382	0.242	0.616	0.794	0.298	-0.912	-1.42	-0.027			0.364	0.613	1.61
SCSBHR1051C11.g	0.204	-0.447	0.0898	-0.362	-0.454	-0.0703	0.168	1.08	2.27		0.28	-0.101	0.204	0.285	-0.333	0.606	0.314	-0.0291			-0.154		-0.487		0.0359		1.33	-0.134	-0.355	1.85	0.115	-0.744	-0.21	-0.355	-0.29	0.763
SCAGLR1043A07.g* (unknown342)	0.262	0.164	-0.0183	0.413	-0.0897	-0.0133	-0.105	-0.0416	-0.192	-0.0202	-1.57	0.103	0.0551	-0.0023	-0.0722	-1.05	0.433	0.0231	-0.237	0.275	0.0569	0.236	-1.38	-0.18	0.275	0.669	0.28	0.268	-0.198	-0.396	-0.165	0.121	0.672	0.0509	0.1	0.395
SCSGST3120A04.g	0.613	0.52	1.05	-0.377	-1.09	-0.25	-2.24	0.422	1	0.071		-0.537	-1.06	-0.632	-0.341	-0.226	-0.518	0.567			-0.245	0.0656	-0.00973	-0.105	0.527		0.026	-0.107	-0.507	-1.66	-0.27		1.14	-0.859		0.598
SCEZAD1079D11.g	-0.606	-0.399	0.257	0.33	0.498	0.357	-0.182	-0.814	-0.447	0.203	0.348	0.632	0.281	0.44	-0.448	1.3	0.243	-0.215					-0.609		0.0581	0.379	0.269	-0.0797	0.684	0.966	0.123	0.949		-0.144	0.278	-0.314
SCCCAM2004F11.g	0.468	0.129	0.0764	0.417	-0.0494	0.159	-0.0579	0.0925	1.06	0.712	-1.89	-0.266	-0.108	-0.184	0.014	-1.85	0.465	0.11	0.159	0.534	0.171	-0.14	-1.03	-0.5	0.197	0.321	0.418	0.432	-0.211	-1.12	-0.0515	-1.68	2.95	0.102	0.16	1.39
SCMCSD2061D05.g			1.1		-0.145		1.2		-2.31	-0.144	0.5	0.724	0.178	-0.324	0.415	-0.243	-1.18	0.0707					2.06		1.21		-0.153	0.00439	0.275	-0.171	-1.58	-0.147	-0.437	0.769	0.0743	0.0995
SCUTAM2006B07.g	0.726	0.437	0.0295	0.86	-0.571	-0.749		-0.275		-0.28		-0.354	-0.247	-0.152	0.025		-0.0199	0.53					0.556		0.0999		-3.18		0.196		0.815	-0.0964		-0.267	0.241	-0.847
SCCCCL5002B10.g	0.377	-0.238	-0.319	-0.228	-0.239	-0.0841	-0.0912	0.468	0.507	0.421	-1.39	-0.0314	-0.188	0.185	-0.167	-0.336	-0.0768	-0.11	0.146	-0.367	-0.527	-0.325	-0.176	0.143	0.0404		0.102	-0.182	-0.744	-2.64	0.28	-2.51	-0.476	0.062	-0.106	1.58
SCEQRT1026B06.g	0.605	-0.54	0.00295	0.159	-0.305	0.294	0.135	0.747	0.738	0.764	-2.09	0.255	-0.168	0.104	-0.0381	-1.25	0.0133	0.262	0.148	0.0195	-0.301	-0.168	-0.417	-0.178	-0.263	-1.07	0.189	0.296	-0.676	-1.97	0.166	-2.24	0.877	0.348	0.198	1.87
SCCCRZ2002C12.g	0.214	-0.183	-0.3	0.141	-0.0928	0.0572	-0.164	-0.0334	-0.0813	0.121	-0.0137	0.066	0.137	0.178	0.0002	-0.0787	0.0384	0.134	-0.000614	-0.0859	0.206	-0.0214	-0.055	-0.0292	0.363	-0.0215	0.0786	-0.00651	-0.0139	-0.0647	-0.139	-0.108	0.139	0.023	0.0437	-0.0592
SCJFRZ2009G01.g	-0.353	-0.18	-0.363	-0.0688	-0.0222	-0.148	-0.00155	-0.147	-0.447	-0.264	0.12	0.127	0.0763	0.0966	0.16	-0.0266	-0.0371	0.0992	-0.0656	0.0892	0.104	0.0893	0.215	-0.0268	-0.00163	-0.0686	0.0325	-0.0428	0.195	-0.0286	0.0379	0.145	0.203	-0.047	-0.0978	-0.0669
SCEQLR1091A10.g	-0.0457	-0.937	-0.849	-1.29	-1.41	-1.17	-0.237	-0.106	-0.0598	0.47	-1.24	-0.257	-0.443	-0.183	0.0909	-0.708	-1.36	0.4	0.146	0.132	0.693	0.305	0.281	1.02	-0.414	0.765	-0.134	-0.735	-0.363	-0.923	0.0555	-0.234	-0.0591	-0.191	-0.435	1.61
SCUTLR1037F12.g	0.0225	-0.675	-0.957	0.0749	-1.02	-1.46	-0.283	0.0381	0.0602	0.272	-0.271	-0.234	-0.346	0.07	0.16	-0.0764	-0.558	0.176	0.284	-0.363	0.358	0.144	0.027	0.933	-0.295	-0.238	-0.177	-0.437	-0.304	-0.249	0.454	0.273	-0.219	-0.139	-0.241	0.542
SCEPRZ1008C01.g		-0.444		0.356	0.102	-0.079	0.0922	-2.42	-0.191	0.546	0.566	-0.0383	0.119	-0.327		0.548	0.56	0.266					0.373		0.848	-1.9	-0.305	-0.336	-0.0589	-0.281	-0.216	0.377		0.179	0.263	-0.186
SCCCLR1065B09.g	0.357	-0.0288	-0.138	1.49	-0.256	-0.673	-1.56		-1.34	0.998	-0.825	-0.0501	-0.294	0.0399	-0.171	2.4	0.507	0.246			0.064	0.142	0.985		-0.0335	-0.16	-1.26	0.274	0.388	2.41	-0.746	-0.343		-0.602	-0.176	-1.28
SCCCRZ2001F06.g	-0.596	-0.886	-1.07	-1.01	-1.08	-0.456	-0.437	-0.49	-0.813	-0.0598	-0.895	0.0574	-0.456	-0.388	0.241	-0.269	-0.488	0.519	0.311		1.01	0.466	-0.36	0.565	0.311	-1.28	-0.0122	-0.453	-0.0111	-0.214	0.318	0.197	0.274	0.342	-0.276	0.272
SCCCRT2001D10.g	-0.827	-0.585	-0.868	-0.0028	-0.304	0.186	-0.567	-1.12	-1.73	-0.598	0.495	0.0875	0.365	0.0991	-0.248	1.32	-0.0201	-0.293	-0.00089			0.111	0.287	-0.0957	0.125		-0.216	-0.165	0.232	0.087	0.0477	-0.681	-0.235	-0.73	-0.288	-0.132
SCBFRZ2016H11.g	0.222	-0.256	-0.382	0.134	0.136	-0.621	-0.241	-0.376	1.16	-0.0654	-0.156	0.0745	0.231	0.374	0.126	-0.168	0.249	0.0829					-0.282		0.138		0.242	0.0669	0.0525	0.0229	0.235	-0.108	-0.453	0.447	0.419	0.134
SCCCRT2002B03.g	0.612	-0.446	-1.62	-1.33	-1.88	-0.667	-0.207	0.527	-0.385	0.627	1.63	-0.481	-0.807	-0.338	0.00895	-1.66	-1.17	0.364	0.38		0.311	0.674	0.073	0.729	0.105		0.281	-0.557	-0.0568	-1.5	0.0758	-0.317	1.22	0.163	-0.0125	-0.205
SCCCAM2002D10.g		0.0608	0.381	-0.567	-0.226	-0.0388	0.484	-0.169		0.849	0.0879	-0.511	-0.489	-0.545	0.244	-0.647	-0.464	0.468			0.228		0.807		0.161	3.39	0.465	-0.0417	-0.466	-0.531	-0.702	-0.741		0.408	0.157	0.215
SCEPAM1016B08.g		-0.821	-0.551	-0.067	0.219	0.389	-0.444	-1.25	-2.99	-0.134	0.806	0.485	0.567	0.485			-0.232	-0.00349					0.394		0.256	0.396	0.0328	0.00725	0.591	0.548	0.105	2.3	-1.29	-0.547	-0.29	-0.382
SCCCAM1001D05.g	0.11	-0.517	-0.146	-0.342	-0.172	0.41	0.0364	0.518	0.47	0.197	-1.32	0.0918	-0.00449	0.0464	0.138	-0.379	-0.146	0.173	-0.0502	-0.397	-0.598	-0.323	0.00977	-0.177	0.16	1.01	-0.228	-0.256	-0.367	-0.776	-0.156	0.469	-0.554	0.0258	-0.141	0.983
SCCCCL3005D01.b	-0.262	0.0225	-0.116	0.148	0.221	0.186	-0.0691	-0.0288	-0.213	-0.31	-0.0427	0.00967	0.00459	-0.164	0.156	-0.358	-0.543	0.121	0.0329	0.0969	-0.0467	-0.0494	-0.431	-0.167	-0.203	-0.189	0.25	-0.0484	0.124	-0.0388	-0.26	-0.265	0.215	-0.028	-0.21	-0.176
SCVPRZ2039D11.g	0.00745	-0.481	-0.718	-0.492	0.059	0.554	-0.262	-1.19	-1.02	-0.348	-0.347	0.411	0.379	0.0844	-0.168	0.491	-0.426	-0.202	-0.5	0.189	0.594	0.559	-0.439	-0.149	-0.837		-0.52	-0.0643	0.513	0.144	-0.302	-0.0447	0.799	-0.168	-0.314	0.364
SCVPFL3046C06.b	0.644	1.61	0.512	-0.304	-0.133	0.998	0.173	1.53		1.99	0.39	-0.433	-0.324	-0.401	-0.0195	0.607	0.172	0.603	0.115		0.593	-0.253	-1.43	-0.601	0.0827	0.361	0.274	0.539	-1.13	-0.863	-0.376	-2	0.954	0.51	0.14	0.332
SCCCCL5071D03.g	-0.145	-0.235	-0.205	0.557	0.755	0.204	0.033	-1.8	-0.398	0.276	1.32	0.188	0.105	0.376	-0.243	0.613	-0.294	-0.0891			-0.135	-0.044	0.416	-0.00922	-0.551		-0.292	-0.0751	0.151		-0.221	0.866	-1.06	-0.472	0.0463	-0.273
SCEPAM2015G05.g	0.185	0.0881	-0.515	0.401	-0.0506	-0.547	-0.0764	-1.12	-3.97	-0.149	-0.215	0.172	0.3	0.497	0.0905	0.103	0.266	-0.0281					-0.711	0.336	0.579	0.59	0.0217	0.0856	0.219	0.833	0.167	3.41	-1.41	-0.032	-0.0149	-0.068
SCVPFL3046C06.b* (unknown242)	0.31	0.0831	1.45	0.336	-0.434	0.516	-0.531	0.242			1.15	-0.346	-0.903	-0.692	-0.224	-0.0627	-0.0437	0.468	0.163			0.0025	-0.541	-0.231	0.0518		0.768		-1.03	-0.081	-0.84	-2.23	-2.08	-0.126	0.318	-1.45
SCJLRZ3077G10.g	-1.5	0.01	-0.0005	0.0733	1.29	0.311	-0.00856	-2.36		-0.341	0.491	1.34	0.0329	0.931	0.678	3	-0.0327	-0.113					0.403		1.56	-0.4	-0.773	-0.42	1.18	-0.772	1.07	-0.223		-0.927	0.323	-0.128
SCRULB1060D10.g	-0.433	-0.673	-0.519	0.87	0.157	0.904	-1.03	-0.942	-0.821	-3.14	1.37	0.196	0.562	1.83	-0.855	2.26	-0.506	-0.535				0.0539	1.12		-0.487	-0.344	-0.729	-0.105	0.826		0.423	2.09	-0.947	-1.7	-1.16	-0.577
SCEPRZ1010E06.g	-1.01	4.03	2.42	-1.2	2.63	3.66	0.995	2.77		1.34	-0.0953	0.523	0.864	1.22	-0.871	-2.27	-0.268	-0.517					-0.0759		0.302		0.275	1.79	-0.541	-0.401	1.15	-0.313	-0.769	-0.488	0.257	-0.515
SCCCLR2001B06.g	0.138	0.632	-0.0161	-0.281	-0.111	-0.416	0.892	1.39	1.26	1.01	-0.911	-0.286	-0.607	-0.199	-0.0841	-1.64	-0.115	-0.00681	0.11	-0.301	-0.347	-0.343	-2.02	0.0534	0.323	1.75	0.204	-0.32	-1.64	0.354	-0.24	-3.03	0.874	1.05	0.378	1.37
SCCCLR2003C11.g	0.393	-0.049	0.00229	-0.306	-0.172	-0.771	0.114	0.089	0.456	0.341	0.368	-0.0664	-0.0893	0.38	-0.127	1.39	-0.328	-0.0706	-0.139	-0.585	0.206	0.194	-1.03	0.219	-0.447	0.135	-0.2	-0.168	-0.0894	0.189	-0.146	-0.102	-0.076	0.158	-0.782	0.599
SCCCLR1001E05.g	-0.144	-0.334	-0.23	0.405	0.347	-0.157	-0.278	-1.68	-1.13	-0.597	-0.0682	0.1	0.261	0.15	-0.0777	1.08	-0.109	-0.19				0.262	-0.0185	-0.111	0.906	-0.411	-0.263	-0.222	0.0213	0.623	0.146	0.488	-0.133	-0.179	-0.598	-0.693
SCSGRZ3063F01.g	-0.481	0.023	-0.0317	0.704	0.0402	0.266	-2.48	-1.25	-1.1	0.376		-0.321	0.125	0.823		-0.262	-0.366	0.07					0.11		-0.264		-0.107	-0.37	-0.655	0.732	-0.152	0.057	-0.097	-1.31	-0.927	-0.169
SCSFHR1046G08.g	0.479	0.672	0.188	-0.113	-0.428	-0.446	-0.367		1.75	-2.18		-0.0801	0.608	-0.0127	-0.521	-0.0254	-0.365	0.0619					1.18		-0.308		0.258	0.0461	0.128		-0.136	2.51	0.247	-0.809	-0.799	-0.146
SCBGLR1082D03.g	-0.8	-0.133	0.017	0.219	0.809	0.502	-0.00161	-0.153	-0.316	-0.122	0.0173	0.0561	0.315	0.0967	0.26	-0.158	0.0149	0.0216	0.0893	0.152	-0.165	0.0483	0.00335	0.164	-0.147	-0.162	0.222	0.0855	0.239	0.0948	-0.159	0.0122	0.371	0.055	0.147	-0.236
SCCCLB1001D03.g	0.253	0.754	0.239	0.0162	-0.229	0.351	0.155	0.0786	0.338	-0.148	-1.67	-0.136	-0.383	0.432	1.23	-1.03	0.245	0.754	-0.0385	1.27	-0.0955	0.123	-0.305	0.0121	0.806	5.05	0.017	0.385	-0.171	-0.999	-0.205	-0.453	0.218	0.155	-0.187	0.721
SCQGLR1085B04.g	0.0795	0.397	-0.0884	0.272	0.589	-0.0879	-0.0501	0.716	0.184	0.364	2.09	0.15	0.0627	-0.132	-0.158	0.671	-0.367	-0.303	-0.101	0.563	0.171	0.13	-0.0925	-0.155	-0.185	0.459	0.031	-0.0085	0.36	-0.433	-0.426	-1.5	0.755	-0.228	-0.119	0.0596
SCEQLB1065H03.g	-0.555	0.392	-0.757	0.783	0.527	-0.607	-0.658	-0.719	-1.1	-0.903	1.11	0.163	0.183	0.197	-0.127	1.76	-0.633	-0.366	-0.064			0.431	0.348	0.249	-0.295		-0.22	-0.492	0.357		0.0381	1.37	-0.178	-1.18	-1.34	-0.391
SCACLR1036C04.g	0.065	0.978	0.123	-0.145	0.0626	0.801	-0.0013	-1.07	-0.796	-0.0383	0.27	0.241	0.237	0.0997	0.1	0.277	0.326	-0.101					0.00273		0.727	0.481	-0.194	-0.293	0.333	-0.177	0.274	0.57	-1.07	-0.00276	0.0316	-0.468
SCJFRZ3C03E08.g	0.502	-0.514	-0.749	-0.0154	-0.353	-2.13	-0.0589	-0.411	-0.627	-0.0323	0.214	-0.157	0.194	0.0473	-0.194	0.0817	-0.139	-0.122	-0.211	-0.21	-0.0645	0.0548	-0.0563	-0.0488	-0.164	0.803	-0.0277	-0.0891	0.419	0.092	-0.118	-0.0755	-0.0422	0.044	0.0468	-0.0983
SCEZLR1052F07.g	-0.0949	0.226	-0.0547	0.777	0.56	-0.57	-0.344	-1	-0.422	-0.754	0.0649	0.172	0.279	0.109	-0.261	0.594	0.525	-0.135	-0.202		-0.24	0.144	0.392	0.367	0.199	1.92	-0.41	-0.352	0.196	-0.217	0.0793	-0.194	-0.982	0.00711	-0.262	-0.16
SCCCLR2C02C03.g	0.135	0.117	0.249	-0.178	0.198	0.523	0.0657	0.516	-0.0199	-0.231	0.13	-0.0662	0.159	-0.204	-0.18	-0.85	-0.305	-0.08	-0.0852	0.359	0.0816	0.251	0.561	-0.271	-0.0509	0.221	0.0418	0.186	-0.17	-1.18	-0.504	-2.11	1.21	0.0108	0.13	1.06
SCCCRZ2C04B09.g	-0.0523	0.0282	0.157	0.0393	0.0845	0.433	-0.125	-0.195	-0.0733	-0.0749	-0.0754	-0.0641	0.165	-0.0667	-0.0534	0.231	-0.17	-0.157	-0.0569	0.224	0.305	0.197	-0.0329	0.0158	-0.0561	0.415	0.131	0.14	0.202	-0.0432	-0.297	0.152	0.309	0.0317	-0.137	0.0517
SCRLAM1014C02.g	-0.0893	0.317	0.109	0.0111	0.101	-0.047	0.061	0.348	1.19	0.715	-0.0575	0.0461	0.0509	-0.0318	-0.102	0.0637	-0.346	-0.0419	-0.115	0.204	0.119	0.0256	0.00599	-0.0725	0.205	0.0625	0.0751	-0.0116	0.16	0.0284	-0.166	-0.0693	0.0889	-0.0398	-0.0566	0.00403
SCCCLR2003E04.g	0.38	-0.346	-0.528	0.787	-0.039	-0.629	-0.124	-0.118	-0.602	-0.0663	-0.00291	-0.113	-0.074	0.538	-0.0629	0.0716	0.99	-0.0655	-0.176	-0.352	-0.195	-0.445	-0.337	0.508	0.0476		-0.0792	0.175	0.0333	0.101	0.596	-0.188	-0.0928	-0.117	0.0902	0.359
SCSFST1067A07.g	-2.41	-0.75	0.479	0.944	1.05	0.0122	-0.272	-2.66	-0.821	-0.381	0.044	0.0866	0.261	-0.0503	0.0174	0.967	-0.0429	-0.258					0.675		0.27	0.786	-0.264	-0.0842	0.418	0.133	0.109	1.05	0.103	0.16	0.17	-0.33
SCCCCL3003A12.b	-0.389	0.126	-0.237	-0.192	0.1	-0.67		0.29	-0.909	-0.335	2.45	0.264	-0.0494	0.327		1.61	-0.978	-0.552				0.212	0.421	0.612	0.106	2.91	-0.0925	-0.443	0.22		0.147	2.74	-0.0549	-1.91		-0.729
SCCCCL4015A01.g	-0.268	-0.108	0.0241	0.646	0.603	0.277	-0.493	-2.2		-1.1	0.984	0.601	0.554	0.455		2.41	-0.0724	-0.568					0.586		0.285	2.32	-0.326	-0.0117	1.2	0.45	0.293	3.97	-1.61	-0.566	-0.0171	-0.439
SCEZRZ3052A09.g		-5.19			0.284	0.134	-0.857	-4.78	-4.13	-1.01	1.75	0.452	0.245	0.685			-0.212	-0.367					1		-0.552		-1.81	-0.764	1.61	1.41	0.897	1.59	-1.88	-0.622	-1.95	-0.324
SCMCCL6048A12.g		-1.64	-0.367		0.151	0.327	-0.0151	-1.7		-1.2	0.209	0.117	0.119	-0.161			-0.221	0.482					1.5		0.893	-1.57	-1.95	-0.612	0.678	-0.0953	-0.22	1.43		-0.308	0.0258	-0.239
SCCCCL4005E10.g	0.2	0.674	0.392	-0.205	0.252	0.0637	0.239	0.724	0.254	0.0495	-0.0875	0.139	-0.028	-0.164	0.0267	-0.0621	0.204	0.248				-0.326	-0.779	0.0794	0.275	1.01	-0.228	-0.104	-0.357	-0.201	-0.171	0.324	0.857	0.138	0.402	-0.0192
SCRFLR2021F09.g	0.0737	0.251	-0.132	0.658	0.532	-0.527	-0.112	-0.947	-0.973	-0.347	-0.0418	0.092	0.337	0.0173	-0.029	0.636	0.323	-0.192	-0.288	-0.0882	0.176	0.287	0.016	-0.0324	-0.0415	1.37	-0.393	-0.214	0.304	0.203	-0.0294	-0.138	-0.532	-0.204	0.0551	0.133
SCCCCL4002C06.g	0.404	0.572	0.0782	0.201	0.082	-0.149	-0.078	-0.568	0.427	-0.24	1.02	-0.104	0.387	0.117	-0.157	0.0377	-0.0203	-0.0654	-0.213	0.236	0.309	0.284	0.0476	-0.183	-0.942		-0.0259	0.491	0.271	0.32	-0.246	-0.682	-0.163	-0.172	-0.587	-0.108
SCQGLB1030C05.g	-0.893	0.0958	0.129	0.353	0.813	0.381	0.0283	-0.42	-1.21	-0.636	-0.284	0.117	0.23	-0.288	0.206	-0.537	0.132	0.0539	-0.0924	0.459	0.257	0.101	0.112	-0.198	0.0707	-0.268	0.0933	0.293	0.33	-0.074	-0.256	-0.212	0.612	0.241	0.305	0.26
SCEQHR1078G03.g	0.145	0.838	0.585	-0.5	0.407	-0.218	0.0555	0.0606	-0.247	-0.0613	0.223	0.288	-0.117	-0.0813	-0.0752	-0.492	-0.232	0.0634				-0.187	-0.462		-0.1	-0.231	0.291	0.0655	0.233	0.186	0.126	0.979	-0.0795	-0.031	0.383	-0.404
SCJLRZ1021C12.g	-0.156	0.0827	0.093	-0.0745	0.234	0.302	0.0546	-0.246	-0.496	-0.221	-0.357	-0.0336	0.151	-0.0419	0.03	-0.371	0.196	-0.0713	-0.108	0.168	-0.0415	0.209	-0.255	-0.122	0.00173	-0.0672	0.208	0.204	0.362	-0.107	-0.309	-0.0991	0.368	0.0537	-0.00207	0.0751
SCEZHR1088E02.g	1.21	3.07	0.851	1.55	-2.73	2.87	-0.0604	0.449	0.0896	-0.301	-1.37	-0.00676	-0.289	0.476	-0.313	-0.869	0.83	0.107	-0.0407	-0.382	-0.485	-0.672	-0.836	0.313	0.552		-0.321	1.04	-0.809	-0.491	1.27	-2.14	2.29	0.16	-0.201	0.865
SCMCST1051F08.g	-1.29	-3.51		-0.239	-1.19	1.3	-0.337	-1.19		-0.267	-0.209	0.0621	0.00377	-0.00823	-0.084	-0.497	-0.123	-0.164					0.912		4.73	-0.23	-0.275	0.0183	-0.0807	0.235	0.0463	0.104	-0.328	0.423	0.316	0.208
SCCCLR1C08E10.g	-1.33		0.309		0.592	1.66	-0.611			-0.898	0.632	0.407	0.559	0.574		3.14	0.127	0.0328					1.27		-0.0237	-0.0693	-0.699	0.033	0.826	1.03	0.394	0.892	-1.93	-0.174	0.00773	-0.841
SCVPRZ2035C01.g	0.297	0.0548	0.0339	0.23	-0.0864	0.163	-0.189	-0.154	-0.264	-0.176	-1.34	0.144	0.0858	-0.254	-0.0023	-0.37	0.313	-0.0671	0.126	0.232	0.0856	0.0846	-0.168	-0.0183	0.288	-0.176	0.222	0.384	-0.0049	-0.0885	-0.349	-1.59	0.264	0.11	-0.601	0.191
SCSBHR1056H08.g	0.347	-0.822	-0.112	-0.579	-0.459	0.159	0.363	0.813	0.346	-0.631	-1.24	0.277	0.4	0.818	0.314	0.38	-0.67	0.196	0.163	0.0744	0.0563	0.206	0.452	0.358	0.17		0.368	-0.141	-0.37	3.37	0.336	1.19	-0.363	-0.175	-0.828	0.87
SCVPRZ2039F04.g	-0.16	-0.624	-0.196	0.37	0.422	-1.2	-0.561	-2.54	-1.6	-0.736	0.435	0.392	0.73	0.751	-0.375	0.538	-0.0969	-0.402			0.11		0.193		-0.369	0.438	-0.0264	-0.12	0.188	2.01	0.291	0.917	-1.09	-0.438	-0.126	-0.276
SCACAM1070B09.g	0.439	0.754	0.0145	0.0679	-0.903	-0.274	0.188			0.582	-0.549	-0.864	-1.92	-1.48	0.0204	-0.993	0.161	0.427			-0.822	0.454		-0.346	-0.183	1.86	0.482	-0.024	-1.27	-1.91	-0.87		1.34	0.36	0.304
SCEZLR1052C06.g	-0.183	0.0832	-0.0314	0.133	0.0307	0.39	-0.139	-0.279	-0.322	-0.253	0.28	-0.0226	0.116	-0.0461	-0.0394	0.753	-0.171	-0.298	0.129	0.173	0.293	0.232	0.25	0.0614	-0.412	0.712	-0.173	0.0129	0.399	-0.0342	-0.286	0.354	0.0575	-0.0852	0.0452	-0.15
SCCCCL3005D10.b		-0.0621		0.575	0.276	-0.943	-0.635	-10.8	-1.74	-1.67	0.299	0.451	0.531	0.64			0.188	-0.19					0.852		0.649	-0.341	-0.429	0.038	1.12	0.702	0.423	2.3	-1.71	-0.439	-0.0169	-0.918
SCJLRZ1019D02.g	-2.16	-0.378	-0.616	0.305	0.556	0.176	-0.0737	-0.599	-0.4	-0.231	0.146	0.0609	0.174	-0.192	0.313	0.0035	0.238	0.0576	-0.2	0.187	-0.198	0.103	0.344	-0.245	0.0555	-0.203	0.108	-0.0395	0.341	-0.328	-0.191	-0.24	-0.0345	0.0394	0.228	-0.334
SCAGLB1069B10.g* (unknown90)	0.289	0.689	1.13	0.268	0.202	0.443	0.138	0.44	0.212	-0.569	-1.84	-0.443	-0.248	-0.44	-0.004	-1.74	0.715	0.653	0.37	1.11	1.08	-0.4	-0.505	-0.746	0.355	-0.443	0.654	0.724	-0.315	-0.403	-0.335	-1.75		0.989	0.292	1.49
SCAGLB1069B10.g* (unknown87)	0.316	0.658	1.14	0.219	0.241	0.534	0.138	0.599		-0.566	-0.871	-0.553	-0.257	-0.5	0.032	-2.34	0.637	0.812	0.351	1.18	0.15	-0.478	-1.05	-0.695	0.331	-0.655	0.752	0.711	-0.624	-0.413	-0.546	-1.13		0.854	0.591	1.34
SCCCRZ3001D06.g	0.822	-0.591	0.452	0.885	0.776	-1.37	-0.153	-0.232	-1.2	-0.683	-1.05	-0.0368	0.0661	-0.117	-0.32	-0.206	0.00603	-0.379	0.0038	-0.923	-1.38	-0.392	-0.141	-1.54	0.489	0.227	-0.197	-0.348	0.485	-0.134	-0.035	-0.00331		0.137	-0.309	0.105
SCJFST1017H03.g	0.184	0.239	-0.243	0.206	0.508	-1.26	0.58	-1.29		1.11	0.406	-0.55	-0.0556	-0.164	0.392	-0.689	-0.178	0.288			-0.592		-1.47		0.802	-0.466	0.408	-0.1	0.746	-0.911	-0.325	-0.898		-0.277	0.69	-0.111
SCAGST3138B05.g	0.592	-0.128	-0.465	0.474	-0.199	-2.18	0.905	1.7	1.54	-2.25	-0.342	-0.618	0.0796	0.376	-0.29	-0.91	0.29	0.0999	0.128	-0.195	-0.141	-0.397	-1.84	0.342	-0.459		-0.152	-0.285	-0.798	1.56	-0.227	-0.229	-3.06	0.21	-1.04	0.113
SCJLHR1027C08.g	0.0903	0.107	0.375	-0.323	0.0503	-0.3	-0.268	-0.469	-0.234	-1.99	-0.319	0.297	0.423	0.386	-0.178	1	-0.522	-0.419	-0.314	-0.362	-0.0981	-0.0201	0.488	0.0608	0.0574		0.143	-0.51	0.478	-0.462	-0.216	0.143	-0.0762	-0.418	-0.0363	-0.111
SCRUAD1133D10.b	0.119	-0.0465	-1.4	-0.221	0.35	-3.39	0.774	0.876	1.13	0.751	0.426	0.0233	-0.236	0.408	-0.198	-0.204	0.0633	-0.0762	-0.232		-0.0971	-0.664	-0.356	0.105	0.463	-1.01	-0.155	-0.588	0.418	-0.448	-0.0729	0.845		0.118	0.199	-0.378
SCCCRZ1C02F07.g	0.297	-0.00264	-0.319	0.342	0.202	-1.51	0.796	1.12	1.1	0.445	-0.289	-0.0205	-0.584	0.0235	-0.0206	-0.525	0.775	0.0804	0.16		-0.561	-0.894	-1.97		1.24	-0.331	0.169	-0.153	-0.982	-0.673	-0.702	-1.13		0.598	0.66	0.0558
SCRFST1042F05.g	-0.0025	0.179	0.455	-0.193	0.182	0.39	-0.109	-0.191	-0.395	-0.25	0.0998	0.0896	0.155	0.0148	-0.0807	0.398	-0.0882	-0.313	0.0161	0.0491	0.214	0.0195	0.365	-0.041	0.0184	0.287	0.0826	0.104	0.383	-0.0679	-0.358	-0.17	0.159	-0.0384	0.0466	-0.0568
SCSBAD1050G03.g	-0.0508	0.111	0.269	0.343	0.363	0.0459	-0.105				1.35	0.21	0.855	0.148	-0.276	2.22	-0.826	-0.489					0.707		-1.18		-0.496	-0.221	0.502		0.901		-0.974	-0.89	-0.928	-0.789
SCCCCL3080H06.g	-1.47	-0.736	-2.13	0.94	0.514	-0.916	0.36	-0.119	-0.0255	-0.215	-0.315	0.128	0.462	0.0854	-0.222	-0.115	0.3	-0.28	0.0646		0.211	0.0272	-0.146	0.0235	0.433	-0.63	0.009	-0.136	-0.314	0.607	-0.533	1.6		-0.0636	-0.328	-0.321
SCCCLR1065C10.g	-0.594	-0.565	-0.088		0.496	1.6	-0.575	-2.88		-0.609	0.662	0.225	0.859	0.592	-0.73	1.33	-0.311	-0.468			-0.287	-0.000376	0.89		-0.0145		-0.57	-0.0074	0.362	0.864	0.0864	0.968	-1.08	-0.67	0.208	-0.501
SCVPRT2081G11.g	1.62	0.374	0.399	-0.956	-2.06	0.626	1.49	1.73	0.981		3.57	-0.944	-1.01	-0.666	-0.254	-0.0431	-0.456	-0.115			-0.549	-0.444	-1.19	-0.318	-0.0872	-0.471	0.888	0.183	-1.21	-1	-0.994	-1.08		-0.405	-0.568
SCACLR2022D11.g				0.852	0.588	1.81	-0.756					-0.277	0.147	-0.018			-0.353	-0.455							-0.732		-1.77	-0.358	-0.112	1.48	0.0137	0.426		-0.283	-0.162	-1.43
SCRLAD1104A11.g					1.49	0.66	-0.429			0.0372	0.472	0.297	1.56	1.15			0.174	0.344					0.446		0.637	-1.75	-0.626	-0.265	1.06	-0.485	0.739	-0.0764		0.153	0.514	0.041
SCRUAD1132E05.g					0.907	-1.51	-1.17			-0.804	0.0441	0.415	-0.029	-0.204		1.73	0.607	0.495					1.44		1.16	-2.86	-1.23	0.0436	-0.339	-0.122	0.377	-0.805		0.143	0.265	-0.29
SCRLSD2011B08.g	-0.26	-0.115	-3.17	0.116	-0.466	0.525		-1.08	-2.18			0.998	1.15	1.44		1.31	-1.31	0.245					0.925		0.555	1.2	-3.06	-0.546	-0.218	1.18	0.972	0.897	-1.97	-2.82	-2.27	-0.155
SCEQRT2028E11.g	0.443	-0.263	-0.142	0.286	-0.468	-0.145	0.395	0.974	1.54	0.398		-0.322	0.947	-0.168	-0.0117	0.379	0.235	0.266					0.664		-0.668		0.563	0.525	-0.172		-0.241	0.54	0.0301	-1.14	-0.578	-0.589
SCCCST2004D11.g	0.141	-0.527	-0.003	0.285	0.194	-0.108	0.0535			-0.0902	-0.0685	0.00928	0.552	0.127		0.118	0.367	-0.453					0.452		-0.157		-0.151	0.147	0.361	-0.138	-0.112	0.304		-0.002	-0.0525	-0.338
SCJFHR1C06H07.b		0.521	1.48	-1.7	-0.682	-0.379	-0.0095	0.316		0.79	0.874	0.00913	-0.247	-0.342			-0.00482	0.568					-0.974		1.22		0.748	0.76	0.231	-0.223	-0.285	-0.123	-2.88	-0.274	-0.521	-0.392
SCSFAD1106E11.g	0.49	-0.494	-0.329	-0.454	-0.699		-0.0272		0.78	-2.37	0.674	-0.689	0.233	0.102	-0.246	-0.118	0.28	-0.0855			-0.539	0.0601	-0.0727		0.0413		-0.109	-0.0493	-1.31	0.225	-0.271	1.2		-0.229	0.153	-0.184
SCVPCL6041F01.g	0.313	-0.384	-0.714	0.961	-0.264	-1.19	-0.0323	0.506	0.421	0.2	-0.325	-0.21	-0.362	0.319	-0.0386	-0.263	0.77	0.163	0.202	-0.495	-0.305	-0.316	-0.0881	0.749	-0.201	0.962	-0.0709	-0.161	-0.544	-1.39	0.49	-1.16	-0.29	-0.116	-0.182	0.959
SCEQRT1029G10.g	0.642	-1.87	-0.226	0.272	-0.51	-0.0832	-0.135				1.6	-0.0867	0.642	0.388			-0.272	0.223					-0.105		-1.13		-1.21	0.344	0.014	1.67	-0.251	-0.551		-0.11	0.0526	-2.25
SCSGAM2076H02.g	0.0138	-0.667	-0.33	1.12	-0.12	0.433	-1.16	-0.981	-2.59	-1.74	1.17	-0.034	0.191	0.876	-0.185	0.913	-0.0989	-0.264				-0.114	0.309	0.942	0.224	2.99	-0.457	-0.229	0.254		0.308	2.6	-0.851	-1.96	-0.52	-0.583
SCBGRT3012C05.g	-0.018	0.545	0.92	-0.435	-0.322	0.55		0.851	-1.04		3	-0.249	0.00197	-0.295	-0.389	0.797	-0.48	0.147	0.0542		0.323	-0.438	0.646	-0.315	0.248	2.74	0.842	0.452	-0.69	-0.199	-0.35	-1.65	-2.72	-3.02	-1.89	0.0926
SCEPSD1005C08.g	0.377	0.296	-0.216	-0.0132	-0.297	0.742	-0.105	0.137	-0.188	-0.0295		-0.0729	0.139	0.0304	0.0625	0.192	-0.176	-0.0616	0.0889		0.13	-0.191	0.824	0.312	-0.396		0.16	-0.114	-0.12	-0.0442	-0.15	1.12	-0.106	-0.824	-0.952	0.245
SCCCCL3120C09.g	0.075	-0.139	-0.0846	0.0982	-0.0053	-0.57	0.00455	-0.0579	0.606	0.778	-0.811	0.186	0.168	0.351	0.0486	-0.167	-0.767	-0.117	-0.0618	-0.229	0.138	0.254	-0.1	0.65	0.0304	0.361	-0.142	-0.532	-0.0555	-0.527	-0.11	-2.14	0.267	0.121	0.353	0.674
SCCCRZ2C03B03.g	0.47	-0.893	-0.569	0.321	-0.578	0.296	0.0594	0.547	0.0448	0.466	-1.45	-0.316	-0.143	0.3	0.137	-1	0.141	0.0515	0.0385	-0.384	-0.419	-0.159	-0.599	-0.265	0.266	0.957	0.126	0.0377	-0.472	-2.19	0.0967	-2.29	0.453	0.453	0.193	1.49
SCEZAM2033G12.g	1.46	0.18	-0.0698	0.543	-1.34	-0.273	0.609				1.93	-0.772	-1.42				-1.01	-0.046							-0.437		0.75		-0.942	0.532		-0.495	-2.68	-0.0022	-0.196	-0.387
SCVPRT2078H09.g	-2.63		-4.25		0.693	-0.551	-0.564	-3.54	-2.67	-1.35	1.39	0.547	0.953	0.64	0.477	3.1	-0.13	-0.696					0.368		0.513		-0.527	-0.679	1.7	0.932	1.2	1.18		0.0583	-0.15	-1.12
SCVPRT2073H09.g					0.767		-0.751			-2.74		0.167	0.587	0.602	-0.0665		-0.941	-0.0671					-0.222		-0.59		-0.469	0.0604	0.751	0.134	0.0893	1.6		-0.934	-0.276	-0.222
SCAGLR1021B11.g	0.933	-0.856	0.242	-0.295	-0.788	-0.0734	0.76	0.217		1.28	0.372	-0.857	-0.599	-0.299	-0.0678	0.394	0.414	0.14			-0.627		-0.566		0.291		0.0257	-0.0891	-1.21	-0.771	-0.922	-0.552		-0.155	-0.0107	-1.56
SCSGLR1025B10.g	0.162	-0.0671	0.24	-0.267	0.131	0.118	-0.0283	0.0543	1.12	0.473	-0.108	0.147	0.255	0.129	-0.166	0.114	0.056	-0.236	-0.126	-0.0701	-0.0446	-0.0608	0.00144	0.0326	0.212	0.0867	0.185	0.0493	0.263	0.038	-0.336	-0.0803	0.173	-0.011	0.156	0.397
SCMCAM2082C07.g* (unknown310)	1.38	0.0581		0.26	-0.593	-0.412	0.0565					-0.659	-1.28	-1.06		1.96	0.399	0.382			-0.493	-0.246			0.00633		-0.295	-0.279	-0.731		0.349			0.316	-0.282	-0.0714
SCAGLB1070B09.g	-0.573	0.28		1.04	-0.482			0.454	-0.442			0.805	3.15	3.35		1.47	-1.53	-0.598				-0.23	-0.947		0.111		0.575	-0.103	1.67	2.14		1.28		-2	-1.63	-1.03
SCEZLB1010B01.g	-0.474	-0.707		0.224	-0.157	0.0231	-1.63	-1.57	-1.12	-0.715	0.437	0.0631	-0.052	0.342	-0.329	0.097	0.0262	-0.403				-0.254	0.432		0.286		0.454	0.0268	0.219		0.478	1.43	-0.71	-2.09	-0.919	-0.579
SCSFAM1076A05.g	-0.696	-1.61	-0.358	0.851	0.492	1.04	-0.26		1.26	0.429	1.27	0.409	0.199	0.00124	-0.293	3.39	-0.638	-0.152				-0.43	-0.0777		0.0275		0.413	0.191	0.7	1.62	-0.162	1.51	-0.943	-3.06	0.0583	-0.304
SCMCRT2107E06.g		0.022	0.671	0.302	-0.11	-0.31		0.428	0.355	1.15	2.36	-0.23	0.906	-0.078	-0.421	1.7	-1.48	-0.353				-0.287	0.76	0.172	-0.407		-0.249	0.0146	0.138	1.48	0.802	1.43	0.336	-0.918	-0.803	-0.298
SCVPST1061D08.g	0.248	0.869	0.816	0.464	-0.233	-0.101	2	1.13	0.833	0.423	-0.302	-0.233	-1.02	-0.221	0.757	0.118	0.0422	0.524	-0.0869	0.0225	0.388	0.0785	-0.838	-0.0801	0.347		-0.158	0.33	-0.27	-0.542	-0.535	-0.691	-0.161	-0.13	-0.0471	0.0937
SCCCLR2C02A04.g	-1.14	-1		0.518	-0.0885	-0.124		-0.617	-1.76	0.743	1.15	0.785	0.654	1.52		2.07	-0.706	-0.57				0.894	0.364		0.27	3.01	0.513	-0.162	0.846		2.36	0.922	-0.77	-1.94	-0.832	-0.753
SCCCRZ2C04A01.g		0.0365	0.362	-0.501	-0.058	0.326	-0.402			-1.06	0.6	0.382	0.488	0.315	-0.159		0.0458	-0.0391					0.395		-0.253		-2.1	0.311	0.638	-0.162	0.0156	-0.353	-1.02	-0.578	0.0809	-0.397
SCEZLB1007H09.g	-1.01				0.441		-0.499	1.01	1.45	-0.141	1.63	0.725	1.09	0.0569			-1.26	-0.678					1.17		-0.923		0.429	0.953	1.6	4.01	0.351			-2.34	-0.585	-0.454
SCACAM1071F11.g		0.105	0.263	1.33	2.83	-0.694	-0.0115	-2.51		-2.91	0.741	0.636	1.15	1.1	0.65	2.46	0.566	0.442					1.93		3.27	-1.65	-0.623	-0.344	0.999	0.101	0.937	0.889		0.000732	0.304	-0.644
SCBFSB1048C08.g	0.829	-2.44	-2.32	-0.577	-0.772	-1.71	-0.427	-3.6	2.24	-0.281	0.743	0.117	0.623	0.819	-0.726	0.964	-0.552	-0.201				-0.246	-0.59	0.813	-1.16		-0.38	-0.0694	0.9		0.003		-0.916	-1.18	-0.353	-1.64
SCBGLR1115B08.g		-0.159			0.824	0.628	0.274	0.204		-2		-0.431	-0.294	-0.434	-0.103	2.03	0.0154	0.0175				0.938	-0.0664		-0.279		-2.39		0.306	-0.497		-0.386		-0.208	0.189	-0.513
SCEZLB1010H12.g	0.176	0.138	-0.007	1.17	-0.515	-0.31	1.15				-1.58	-0.492	-0.633	-0.544	0.19		1.3	0.127					-0.915		-0.421		-0.448	0.727	-1.04	0.135	-0.712	-0.727		0.32	0.4	-0.393
SCQGHR1013H03.g	-0.172		-0.234	0.657	0.385						1.21	0.376	1.84	0.794			-0.63	-0.286					0.976		-1.06			0.289	1.67		0.979			-2.25	-0.174	-2.92
SCSGFL4191G08.b	-0.515	-4.48	0.428		-0.213	-0.297	-0.313	-2.16	-1.97	-0.255	0.316	0.184	0.32	0.32	0.22	1.05	0.146	0.355					0.372		0.309	-0.931	-0.301	0.203	0.522	0.744	-0.172	1.17		0.147	-0.201	-0.376
SCVPCL6065C01.g					0.667	-1.73	-1.68	-1.92	-1.66	-0.948	0.81	0.52	0.417	0.432		3.08	-0.0884	0.0929					0.318		0.235		-0.215	-0.0797	0.787	0.572	0.162	2.1		-0.24	0.0531	-0.66
SCAGRT2041F10.g	0.376	-0.333	0.154	0.191	-0.201	-0.736	0.382	-5.59		0.668	-0.183	-0.554	-0.398	-0.134	0.639	0.0539	0.0785	0.152					0.584		0.928		0.574	-0.00441	-0.454	0.911	-0.179	-0.758	-3.05	0.131	0.58	-0.201
SCSFAD1110H10.g	0.14	-0.495	-0.202	0.328	-0.0605	-0.782	-0.11	-0.916	-2.86	-0.503	-0.379	-0.0291	0.222	-0.18	0.183	-1.15	0.202	-0.0764	-0.259	0.55	0.697	0.201	-0.479	-0.271	-0.0271	0.187	0.264	0.319	0.425	0.025	-0.267	-0.261	0.744	0.147	0.0255	0.606
SCCCCL3003F06.b					2.45		-1.72			-1.49	0.674	0.707	0.736	1.14			0.0277	0.0513					1.27		1.42	-0.438	-0.673	-0.401	0.645	1.44	0.85	2.88	-1.39	-0.283	-0.268	-0.347
SCBGFL5080E07.g	-2.11				0.664		-0.945	-3.05		-6.29		0.709	1.23	4.68			0.246	-0.267					0.51		-0.0183			-0.123	1.31	0.979	1.6	1.9	-1.75	-1.37	-1.15	-0.33
SCRLCL6033D10.g			0.984		1.15					-1.18	0.782	1.02	0.576	0.781			0.375	-0.328					1.4		0.199	-0.12	-1.62	-0.343	0.173	-0.095	0.046	0.0219	-1.75	-0.215	-0.123	-0.406
SCCCLR1C06C01.g	0.478	-0.557	0.339	0.235	0.101	1.09		0.85		-2.82	0.764	2.42	0.698	1.9	0.337		-0.286	-0.0466					0.795		1.1	-1.93	-0.615	-0.179	1.32	-0.264	1.4	0.294	-1.73	-0.0931	-0.108	-0.398
SCSBST3101B03.g	-0.149	-0.262	-0.422	-0.109	-0.0559	0.28	0.0119	-0.147	-0.225	-0.163	-0.0188	-0.00537	0.225	0.141	0.0136	0.0906	0.264	-0.254	-0.151	-0.0257	0.277	0.247	0.00445	0.00409	-0.131	-0.0811	0.0748	0.0817	0.327	0.138	-0.123	0.0105	0.204	0.0589	-0.0826	0.022
SCQSST1038C07.g	-0.0629	-0.863	-0.505	-0.167	-0.559	0.629	0.149	1.78		-0.128	-0.594	0.224	0.221	0.0597	0.335	-0.279	0.245	0.164	0.159	0.139		-0.226	-1.29		-0.051	1	-0.265	-0.345	-0.368	0.0423	0.101	0.0327	-0.581	0.47	0.139	0.551
SCJFRZ2027C05.g	-1.27		0.676	-0.729	-0.186	0.209	-0.885		2.62	-0.065	0.255	-0.101	0.294	-0.497	0.0907		0.209	0.0194					-0.34		-0.386		0.51	-0.333	-0.0746	1.72	0.335	0.389	-0.639	-0.391	0.144	0.571
SCEZLB1014E04.g	0.0945	0.782	0.055	-0.263	-0.518	-0.802	-0.252	-2.7		1.14	0.322	-0.057	-0.233	-0.23	-0.269		0.21	0.656					1.93		-0.194		-0.375	0.247	-0.742		-0.556	-0.413		0.467	0.311	-0.337
SCQGSB1140C12.g			-5.38	2.64	0.876	0.568	-0.295	-1.4		-2.15	0.0633	0.25	3.36	1.2		0.73	0.195	0.459					5.53		1.94	-0.653	-0.296	-0.423	1.57	0.0085	0.738	0.244		0.33	0.317	-0.129
SCCCRZ2C01E06.g	-1.14	-0.0132	0.0477	0.0451	0.635	0.269	-0.0191	-0.627	-1.07	-0.441	-0.342	-0.104	0.236	-0.295	0.355	0.26	0.164	0.11	-0.19	0.51	0.0668	0.398	-0.349	-0.207	-0.131	-0.036	0.337	0.143	-0.437	-0.0109	-0.241	-0.434	1.34	0.661	0.567	-0.0491
SCSFST3076D08.g	0.354	-0.123	-0.096	-0.143	-0.557	-0.0661	-0.241			2.04	0.657	-0.468	-1.57	-0.525	0.0103	-2.21	0.293	0.12			-0.648	-0.32	-1.63	-0.00398	0.44	-2.26	0.746	-0.042	-0.815	-2.11	-0.178	-1.86	0.648	0.858	0.614
SCJLRT1020F05.g	0.327	0.817	0.391	0.0271	-0.222	0.163	-0.263	-3.65		-0.141	-0.236	-0.108	0.199	0.179	-0.0779	0.125	0.237	-0.0965					0.657		-0.116		-0.4	-0.345	0.334	5.83	0.493	0.397	-0.68	-0.267	-0.167	0.0543
SCCCLB1024G05.g	0.0709	-0.777	-0.583	-0.262	-0.699	0.349	0.0798	-2.96	-1.38	0.0922	-0.323	-0.116	-0.703	-0.636	-0.232	0.0254	0.272	-0.118					-0.637		0.0151	1.9	-0.353	-0.325	-0.427	-0.128	0.204	-0.268	-0.781	-0.1	-0.103	0.607
SCRULB1060H02.g	0.479	-0.82	-1.42	-0.523	-0.893	-0.755	-0.0177	-0.978	-2.74	-0.33	-0.449	-0.246	0.185	0.322	-0.254	1	0.575	-0.301			-0.435		-0.665		0.158		-0.312	-0.308	-0.0392	2.03	0.261			-0.0899	-0.0813	0.102
SCCCLR1072F06.g* (unknown181)	0.148	0.0726	0.242	0.151	0.0307	0.21	-0.0338	-0.39	-0.0962	0.0188	-1.36	-0.333	-0.114	-0.261	0.0528	-1.39	-0.309	0.196	0.176	0.749	0.194	-0.235	-0.47	-0.379	0.206	-0.0343	0.309	0.211	-0.164	-0.315	-0.244	-1.24	1.05	0.132	0.0909	1.43
SCEZRZ1012E03.g				2.67	1.32	1.6	-0.414			-0.539	0.311	0.557	0.926	0.622		2.39	-0.165	-0.36					1.02		0.759		-0.112	-0.217	0.629	1.52	0.529	1.02		-0.277	0.066	-0.473
SCJLST1027G05.g	-0.782	-1.63	-0.444	0.177	0.897	0.834					0.947	0.306	1.32	0.875	-0.46		-0.401	-0.693					0.889		-1.31		-0.392	0.381	1.99		0.53		-1.61	-1.06	-0.404	-1.26
SCSGLR1045E07.g	0.132	-0.426	-0.189	0.581	-0.579	0.0753	-0.537			-0.355	0.563	0.0344	0.365	0.668		1.56	-0.13	-0.248					0.397		-0.513	0.538	-0.482	-0.496	0.249	2.25	0.206	0.953	-1.15	-0.427	-0.538	-0.161
SCVPRZ3029G09.g	0.24	-0.194	0.213	-0.214	-1.24	-0.357	0.845	1.22	0.414	0.238	-0.967	-0.633	-0.996	-0.528	-0.0377	-1.18	0.0729	0.0532	0.179		0.278	0.00885	-1.41	0.317	0.445		0.289	-0.0918	-1.5		-0.716	-1.47		1.16	0.43
SCVPST1062F08.g	-1.67	0.688	-0.18	-0.0332	0.659	0.626	-0.0573	-0.575	-1.01	-0.722	-0.194	0.219	0.296	-0.166	0.261	-0.487	-0.0135	0.0935	-0.129	0.467	0.234	0.385	-0.174	-0.0976	-0.00512	-0.758	-0.0645	0.227	0.429	0.114	-0.382	0.026	0.57	0.236	0.408	-0.111
SCMCLR1053F05.g		-2.94	-0.257		0.493	-0.297	-0.255			-2.05	1.63	-0.0934	0.389	0.422			-0.724	-0.25			-0.439		1.46		-1.12		-1.59	-0.0352	0.396	0.566	-0.29	0.77	-1.3	-0.91	-0.362
SCSFRT2068D10.g	-0.453	0.419	0.278	-0.174	0.346	1.73	0.454	0.945		1.64	-0.037	-0.611	-0.326	-0.623	0.332	-0.383	0.604	0.289							1.68	-1.73	-1.22	-0.147	-1.08	-1.31	0.0875	-1.39		0.783	0.563	0.0314
SCQSAM2100F06.g	0.145	0.5	-0.102	0.051	-0.875	-0.843	-0.113			-0.0683	2	-0.433	0.073	0.475	-0.49		0.556	0.0796					0.398		0.158		0.397	-0.115	-0.0728		0.291	-0.507		-0.603	-0.364	-0.195
SCCCCL3002E01.b	0.212	0.162	0.114	0.257	0.166	0.0204	-0.431	-1.52	-3.15	-0.107	0.99	0.0808	0.64	0.552	-0.214	1.1	-0.353	-0.304			0.382	0.075	0.208		-0.443		-0.321	0.0629	0.927	1.03	0.715	1.22	-1.15	-0.642	-0.0722	-0.465
SCCCLR1068G01.g	-1.57		-0.513	-0.558	0.874	1.35	-0.407	-3.99		-0.756	0.475	0.217	0.655	0.109		1.9	-0.32	-0.103					1		-0.42		-0.335	0.138	0.325	0.119	0.164	0.27	-0.429	-0.268	-0.387	-0.0419
SCCCAM2C04G08.g	0.23	-0.0855	-0.157	1.98	-0.663	-0.898	0.212	0.662	0.921	0.0905	0.503	-0.202	-0.488	-0.411	0.143	1.32	0.518	0.291				0.719	1.23		0.226		-0.121	-0.243	-0.288	0.141	-0.181	0.684	0.975	-0.634	-0.129	-1.33
SCQGLR2010E05.g* (unknown11)	0.894	0.845	0.476	-0.264	-1.87	-1.3	1.43			1.03	1.04	0.5	0.307			0.547		1.03					3.49			-1.34	0.891	-0.73			-1.24				1.04
SCACAM1070H08.g* (unknown306)	0.212	0.191	-0.0494	0.477	0.0598	0.182	0.125	1.17	0.0716	-0.108	-1.88	-0.163	-0.408	-0.652	0.434	-2.29	0.703	0.269	-0.034	0.8	-0.0649	0.434	-1.31	-0.331	0.279	-0.651	0.245	0.338	-0.566	-0.675	-0.506	-2.21	1.36	0.473	0.467	1.54
SCVPFL1137C07.g	0.526	-0.884	-0.756	0.212	-0.353	-0.918	0.435	-2.3		1.42	-0.283	-0.73	-0.631	0.0108	-0.131	0.0573	0.9	-0.0322			-0.806	0.66			0.147		-0.124	0.0649	-1	0.885	0.0799	-0.579		0.526	0.345	-0.21
SCMCST1053A06.g	0.621	-0.336	-0.442	0.638	-0.555	-1.08	0.121	0.673	0.677	0.339	-2.36	-0.348	-0.184	0.223	0.0311	-1.72	1.2	0.16	0.0919	0.0105	-0.146	-0.371	-2.57	-0.0826	0.627		-0.0121	0.122	-1.14	1.05	0.129		1.89	0.761	0.602	1.9
SCMCST1053A06.g* (unknown112)	-3.34						-0.00022	-0.0215	0.613	0.225	-0.411	-0.134	-0.337	-0.156	0.191	-0.179	-0.526	0.33	0.228	-0.178	0.519	-0.413	0.182	0.433	-0.135	-0.173	-0.211	-0.401	0.0227		0.418		0.43	0.0597	0.104	0.488
SCCCRZ2002C04.g	-0.749		-0.058		0.102			-2.92	-2.01	-1.14	1.03	0.0977	1.01	0.529	-0.481		-0.316	-0.0604					0.415		-1.11		-1.59	0.33	0.926	2.4	0.176	2.27		-0.822	-0.257	-1.7
SCJFRZ1007B02.g	0.36	0.241	-0.0859	-1.01	0.161	0.419	0.192	0.879	0.948	0.656	-0.0418	0.0919	0.27	0.297	-0.0387	0.0787	-1.06	0.0184	-0.602	-1.23	-0.486	-0.614	-0.268	0.285	-0.0637		-0.107	-0.178	-0.378	-0.308	0.271	-0.0379	-0.512	-0.249	0.119	0.203
SCBGLR1097F07.g	-1.49	0.052	0.273	-0.108	-0.668	-0.343	0.0605	1.29		0.318		0.218	0.29	1.87			0.175	0.138							0.246	-0.705	-0.179	-0.384	0.45	0.702	0.0822	0.534		0.098	0.459	-0.0256
SCRLCL6033H07.g* (unknown284)	0.195	-0.619	-0.159	0.039	-0.418	-1.2	0.764		1.47		0.222	-0.417	0.134	-0.548	-0.0177	-1.43	0.37	-0.032					-1.25		-0.249		0.527	-0.0783	-0.266	1.07	0.0345	-0.0639	-0.282	-0.591	0.198	0.0289
SCJFRT1012F09.g	0.337	-0.41	0.0465	0.571	-0.57	-0.662	0.362			1.58	-0.739	-0.169	-0.747	-0.767	0.0199	0.188	0.561	0.455			0.621	0.023		-0.341	-0.0418		-0.0812	0.0812	-0.624	1.17	-0.41	-0.652		0.205	-0.923	-0.697
SCCCCL4007D06.g* (unknown344)	0.375	0.0412	-1.17	3.93	0.426	-0.855	1.08	0.489	1.18	1.45	0.6	-0.151	-0.269	-0.251	-0.863	0.641	0.964	0.0264	0.185	2.48	0.6	0.46	-0.394	-0.245	1.04	2.28	-0.71	0.41	0.162	-0.484	-0.455	1.57	-0.0194	1.05	-0.799	0.369
SCRFLR1012B04.g	-0.633		-0.835	2.74	0.178	-0.481	1.27	-0.107		0.407	0.509	-0.0672	-0.261	-0.4	-0.402	-0.731	0.886	0.216	-0.433		0.281	1.01		-0.835	1.03	2.64	-0.734	0.578	-0.255	0.549	-0.34	-0.748	0.0706	1.04	0.5	0.0337
SCCCLR1072E03.g	0.25	0.851	0.0763	-1.13	-1.33	-0.837	-0.47	-1.52		0.607	0.323	-0.271	-0.298	0.101	-0.21		-0.046	0.293			0.0516	0.382	-0.0521		-0.272		-0.0015	-0.35	-0.231	-1.62	-0.588	-0.863	1.22	0.126	0.136	0.658
SCEPLR1030G10.g	-0.75	-1.41	-0.265	-0.122	-0.393	-0.856	0.114	0.631		-2.21	0.739	-0.286	0.576	-0.269	-0.335	3.43	-0.782	-0.0593				0.374	0.739	-0.432	-0.0864	-1.12	-0.192	-0.805	-0.0595	0.982	-0.119	-0.231	0.662	0.0964	-0.509	0.251
SCQSAM2047D12.g		-0.668	-0.0919	-0.46	-0.947	-0.753	-0.109	0.432		-0.123	-0.888	-0.309	-1.81	-2.07	0.0698	0.721	-0.0366	0.046				1.61	-0.829		-0.336	-0.797	0.124	0.366	-1.39	0.419	-1.25	-1.45		-0.186	-0.306	-0.544
SCEZRZ3051D07.g			-0.633	1.01	0.5	1.1	-0.426	-0.878		-0.63	0.0732	0.405	0.566	-0.016		2.14	0.072	-0.0674					0.17		0.604	0.739	-0.0751	0.0421	0.787	0.325	-0.0281	0.531	-0.699	-0.0327	-0.152	-0.269
SCJFRT2053D10.g	0.0952	-0.265	-0.129	0.992	-0.319	0.171	0.0925	0.255	0.666	0.298	-2.1	0.0175	0.00351	0.179	-0.127	-0.328	0.363	0.103	-0.0791	0.257	0.0653	-0.306	-1.12	-0.571	0.463	0.662	0.201	0.157	-0.423	-0.93	-0.177	-1.18	0.278	0.417	0.277	1.78
SCCCLB1001B10.g	-0.392	0.514		1.13	-0.279			0.306	-0.901	-2.38	1.71	0.729	0.195	-0.171		1.35	-1.37	-0.449	0.652			-0.153	0.407	0.048	-0.0174	4.18	0.898	0.225	0.938	1.04		1.08	-0.128	-1.49	-0.642	-0.456
SCEQRT1024D01.g* (unknown314)	1.03	1.12	0.514	-0.0538	-1.27	0.697	0.136	1.5	1.31		-1.94	-0.175	-0.35	-0.121	0.0872	-0.658	0.152	0.0299	0.0348	0.0745	-0.124	0.0529	-0.451	-0.233	0.395	0.745	0.302	0.26	-0.121	-1.07	0.00985	-3.1	0.679	0.0619	0.321	1.67
SCJFRZ1006H05.g	0.13	1	0.82	-0.0847	-0.0596	0.142	-0.251	-1.03		-0.228	0.512	-0.262	0.211	-0.103	-0.176	-0.266	0.158	0.111	-0.0111		-0.0897		-0.991	0.0501	-0.129	0.572	-0.791	-0.206	-0.0604	-0.443	0.451	0.0729	-0.0655	-0.0913	0.0113	0.469
SCJFRZ1006H05.g* (unknown288)	-0.212	0.587	0.286	-0.222	0.123	-0.366	0.679	-1.54		1.44	3.56	0.0244	0.347	0.0712	-0.0929		0.0893	0.138					0.647		0.129	-1.56	1.13	-0.103	0.131		-0.896	-1.27		-2.03	-0.515
SCAGLB1070E01.g	0.0852	-0.122	0.414	-0.196	-0.0163	-0.27	0.37	0.00906	-0.894	0.985	0.559	-0.0128	-0.415	-0.147	0.388	2.03	0.258	0.231					0.318		0.282	0.0423	0.307	0.265	-0.296	-0.197	0.122	-0.83	0.777	-0.28	0.107	-0.468
SCJFRZ2033A09.g		-0.0238	3.39	-0.359	-0.278	0.534	-0.169		-0.104	-0.434	0.829	-0.266	-0.433	-0.414		1.63	0.0369	0.0543					-0.633		1.47	-0.53	0.763	-0.184	-0.2	-0.534	-0.229	0.35		0.025	-0.444	-0.046
SCQSLR1061E06.g	-0.92	-0.829	0.0258	1.25	0.419	0.521	-0.366			-0.619	0.365	0.00631	0.115	0.0594	0.289	0.746	-0.293	0.0929					0.33		1.12		-0.22	0.41	0.524	0.921	0.422		-1.58	0.125	0.272	-0.596
SCVPRZ3028E05.g	-0.443	-1.37	0.701	-0.366	0.0115	-1.02	-2.08				3.03	0.0862	1.59	0.076			-0.14	0.265					-0.287		-0.505		-0.598	0.217	0.092	1.28	-0.852	-0.268		-0.842	0.0466
SCVPRZ3029B03.g	-0.395	0.0809	0.71	0.142	0.186	-0.802	-0.316	-4.32	-1.27	-0.108	0.327	0.218	0.00545	0.0495		1.54	0.356	0.0579					-0.0899		0.139		0.128	1.08	0.22	0.0278	0.538	-0.372	-2.98	0.643	0.112	0.14
SCQGRT1040D05.g	-0.263	0.0366	0.213	-0.211	0.24	0.332	-0.0444	-0.305	-0.81	-0.366	-0.0715	0.133	0.0925	-0.12	0.216	-0.316	-0.0246	0.00279	-0.168	0.135	0.172	0.361	0.0334	-0.0494	-0.0735	-0.147	0.139	0.148	0.473	0.0563	-0.299	-0.338	0.222	-0.00128	0.385	-0.0467
SCMCCL6052C09.g	0.341	-0.36	-0.932	0.562	-0.246	-0.798	-0.157	-0.0238	-0.898	-0.196	0.137	0.0902	0.0102	0.191	0.121	0.184	0.333	0.0398	-0.0476	-0.186	-0.272	0.248	0.283	0.247	-0.0525	0.182	0.0103	-0.0462	-0.0185	0.237	0.567	0.0444	-0.427	-0.255	-0.266	0.114
SCQSRT2031C08.g	-0.192	-0.781	-0.554	1.9	0.144	1.46	0		-4.06	-1.22	-0.24	-0.382	-0.285	0.305		0.112	0.606	-0.258					0.441		-0.319		-1.11	-0.252	0.001		0.191	0.0755	-0.572	0.0444	-0.22	-0.0159
SCSBAM1086F04.g					-0.736	-0.732	0.587				-0.892	0.189	-0.41	1.53		2.13	0.335	0.393				1.7			0.958		-1.53	0.782	-0.0085	1.13		-0.0165		-1.2	-1.58	-0.73
SCEQRT1033H06.g	1.27	0.657	0.624	-0.278	-1.24	-0.281	1.22	1.27	0.397	1.37	-1.26	-0.701	-1.25	-1.06		-1.03	0.564	1.21			-0.291				1.23		0.495	1.09	-1.5	-0.0939	-1.69			1.13	0.963	1.46
SCRFFL1034D06.g	-1.17	-0.449	-0.508	0.317	0.449	0.497	0.0136	-0.522	-1.35	-0.621	-0.284	0.155	0.295	-0.268	0.242	-1.26	0.215	0.0234	-0.113	0.482	0.324	0.155	0.324	-0.242	0.227	-0.192	0.181	0.228	0.397	-0.0546	-0.338	-0.141	0.384	0.159	0.304	-0.297
SCQGSB1082E12.g	-1.14		-0.423	-0.85	0.0822	-1.83	0.543	0.421		-0.537	-0.64	-0.331	-0.723	-0.701	0.767	0.981	1.66	0.417							1.54	-0.00102	0.778	0.0342	-1.4	-1.06	-0.491	-0.707		0.587	0.414	0.184
SCBFAD1045F11.g* (unknown295)	1.1	-1.76	-2.09	-0.396	-2.09	-4.38	-0.152	0.0349	-0.0863	-0.115	-1.09	-0.467	-0.848	-0.244	-0.0972	-1.03	0.659	-0.233	-0.0833	-2.42	-2	-0.672	-0.505		-0.488	-0.96	-0.142	-0.914	-0.382	-1.12	0.0448	-0.4		0.322	0.429	0.0584
SCQGLB1029E11.g	-0.082	-0.026	-0.746	0.021	-0.254	0.0675	-0.132					0.0398	0.951	0.0386			0.16	0.0776					3.25		-0.919		-1.33	0.0799	-0.575		0.381		-0.579	-0.696	-0.359	-2.73
SCVPLB1015A04.g	-0.35	-1.59	0.337	-0.315	-0.3	-0.584	0.266	0.279	0.405	0.274	0.204	-0.124	-0.11	0.389	-0.106		0.39	-0.219					-0.96		0.548		-0.117	0.327	-0.429	-0.263	-0.147	-0.26		0.0275	0.0483	-0.471
SCJLFL1054A01.g		-0.535			1.14	0.285	-0.885	-2.26	-4.21	-1.23	-0.061	0.584	0.601	0.718			0.202	0.121					0.242		-0.445	0.165	-0.484	0.171	1.2	0.694	0.514			-0.405	-0.477	-0.789
SCBFRT3091C08.g	-0.511		-0.376	-0.289	-0.207	-0.113	0.417	-0.41		1.76	-0.482	-0.0503	-0.617	-0.528	0.58	-0.702	0.0891	0.279					-0.41		1.19	0.405	-0.184	-0.344	-0.312	-0.407	0.0965	-0.387		0.491	0.436	0.692
SCVPHR1095F07.g	1.45	0.426	-2.29		-1.24		-3.16				2.32	-0.498	1.4	0.858			-1.24	0.299							-0.461		-0.114		-0.777	1.69				-0.399	0.293
SCCCHR1004D03.g	0.233	-1.53	-0.761	0.294	-0.428	-0.497	0.386	-1.11		-0.0574	1.06	-0.173	0.286	0.998	-0.241	-0.0463	0.306	-0.224			-0.53	-0.951	-0.11	-0.0273	-0.225		-0.25	-0.248	-0.0315	-0.0468	-0.0986	-0.603	0.291	0.037	-0.201	-0.224
SCRFLB1056H12.g	0.201	0.131	0.236	0.201	0.0447	0.225	0.193	-0.259	-0.457	0.24	-1.54	0.84	-0.0971	-0.255	-0.097	-2.47	-0.0132	0.0638	0.102	0.33	0.133	-0.214	-0.369	-0.189	0.311	0.0676	0.255	0.414	0.1	-0.236	-0.466	-0.781	0.528	0.116	-0.274	1.63
SCQSRT2034G10.g	0.0624	-0.126	0.361	0.157	0.28	0.15	0.0127	-0.152	-0.545	-0.329	-0.105	0.00183	0.0915	-0.132	0.104	-0.0929	0.103	-0.0123	-0.122	0.142	0.061	0.199	0.0114	-0.0406	-0.172	-0.103	0.2	0.236	0.451	-0.0637	-0.278	-0.0671	0.33	0.127	0.178	0.0876
SCRULB1062B02.g	-1.73	-0.009	2.46	0.704	-0.0188	-0.773	0.224	0.376		-0.482	-0.908	-0.0197	-0.734	-0.61	0.123	0.833	0.781	0.569				0.34	-1.15	-0.132	0.923		0.15	0.36	-0.728	-0.295	-0.428	-0.516		0.603	-1.3	-1.15
SCSGHR1066F10.g	0.0953	0.0087	0.0395	0.193	0.13	0.39	-0.0133	-0.511	-0.678	-0.421	-0.472	-0.156	0.0402	-0.27	0.0599	-1.02	0.253	-0.181	-0.154	0.361	-0.00267	0.0905	-0.147	-0.0285	0.102	0.301	0.485	0.264	0.185	-0.249	-0.234	-0.355	0.338	0.0438	0.401	0.0525
SCEPSD1071A12.g* (unknown287)	0.172	-0.519	-0.441	-0.0132	-0.417	-0.865	0.235			-0.85	0.275	-0.0179	0.701	0.252	0.13	2.01	1.29	0.00309					0.163		0.786		0.0221	0.249	-0.128	-0.204	0.189	1.49		0.194	0.3	-0.259
SCCCLR1024A02.g	-0.449	-0.212	0.461	-0.122	0.215	0.658	0.175	-0.612	-2.15	-1.18	0.0574	-0.364	-0.553	-0.0244		0.487	0.209	0.247					-0.209		0.558	-0.301	0.0934	-0.211	-0.344	0.0104	-0.538	0.199	0.38	0.996	0.928	-0.834
SCCCLR1072H06.g	-0.443	-0.765	-0.584	1.04	-0.785	-0.529	-0.878	-0.892	-1.01	0.176	1.06	0.2	0.052	0.414	-0.204	0.964	0.254	-0.211				-0.045	0.284		-0.337	1.29	-0.289	-0.166	0.579	1.06	0.351	0.134	-0.0739	-0.586	-1.03	-0.581
SCEQRT2097B11.g	0.241	-0.242	-0.108	-0.381	-0.465	0.0232	-0.179	-3.58	-1.18	-0.988	2.67	-0.0758	0.0738	0.0205	-0.429		0.112	-0.153					0.508		-0.614		-0.305	0.221	-0.0349	3.78	0.004	3.03	-0.904	-0.66	-0.236	-1.55
SCCCLR1048F02.g* (unknown201)	0.06	-0.374	-0.412	0.15	-0.526	-0.965	0.054	-0.994	-1.26	0.458	-0.334	0.0183	-0.108	0.34	-0.163	-0.512	0.489	0.365			0.144	-0.128	0.147		-0.689		-0.818	0.0577	-0.425	1.92	0.722	-0.000823	-0.34	-0.283	0.448	-2.36
SCBFRT3095E07.g					0.433	-0.393	0.195			-0.85	0.168	-0.061	-0.0698	-0.786			0.427	0.527							1.76	0.842	-2.76	-0.0196	-0.192	0.253	-0.301	0.677		0.323	0.288	0.308
SCQGHR1012G04.g	0.163	0.294	-0.104	-1.4	-0.534	0.337	-1.45	2.19	1.17	0.0464	1.08	-0.116	0.498	0.36		1.99	-0.111	-0.312					0.0242		-0.58		-0.554	-0.431	0.141		0.256		-0.777	-1.16	-0.02	-0.665
SCBGLR1003E12.g	0.0495	-0.237	-0.261	-1.03	-0.093	0.0015	0.319		1.47		1.21	0.341	-0.0984	-0.123	-0.43	1.82	-0.87	-1.05				0.336	-0.063		-0.435		-1.18	-0.0852	0.578		0.0575		-0.257	-1.13	-1.1	-0.645
SCEPLR1030E06.g	-0.0025	0.631	0.124	-0.231	-0.722	0.167	0.152	-0.671	-0.0539	-0.498	-0.513	-0.484	-0.581	-0.899	0.487	0.707	0.737	0.418				0.741	0.134	-0.29	0.77		0.528	-0.122	-0.367	0.326	0.161	-0.249		-0.0155	0.293	0.0156
SCAGAM2125C01.g	0.474	0.475	0.0257	0.106	-0.222	0.224	0.196	0.319	0.848	0.362	-2.19	-0.272	-1.17	-1.36	0.227	-1.27	0.244	0.472	-0.0376	0.728	-0.0579	0.357		-0.252	0.548	0.087	0.619	0.604	-0.582		-0.314		1.5	0.422	-0.208	1.58
SCRLFL3007C04.g	-0.416	-0.62	0.104	1.09	-0.143	-0.355	0.226	-1.16		0.883	0.743	0.633	1.9	-0.123	-0.232		0.356	0.101					0.228		0.202		0.21		0.97	0.749	-0.194	1.32		-0.318	-0.449	-0.444
SCCCFL4090B02.g* (unknown308)	-1.45	0.127	-0.0115	-0.677	-1.54	0.592	1.46			1.79	0.345	-0.735	-0.235	-0.848			0.788	1.06							1.34	-0.571	0.761	0.274			-1.31			0.695	0.852
SCRFST1042D08.g	-0.0124	-0.0396	0.421	0.323	0.206	-0.307	-0.0256	-0.35		-0.727	-0.579	-0.268	0.0038	-0.454	0.239	-1.44	0.138	0.266	-0.0455	0.921	0.584	-0.0837	-0.259	-0.515	0.119	-0.239	0.343	0.458	0.106	0.00675	-0.394	-0.11	1.25	0.345	0.234	0.954
SCMCRT3085A12.g	-0.00195	0.414	-0.316	-0.025	-0.495	-0.396	0.897			1.44	0.689	-0.67	-0.869	-0.4		-0.412	0.861	0.295					-0.498		1.24		-0.007	0.759	-1.26	-0.354	-0.857	-0.814		-0.18	0.171	0.0766
SCBFRZ2047H07.g		-3.88	-0.764	1.03	0.519		-0.644			-2.03	0.579	0.368	0.607	0.0292	0.317	2.5	0.137	0.113					1.11			1.4	-0.666	-0.173	0.513	1.17	0.577	0.806	-2.07	-0.705	-0.469	-0.552
SCSBHR1051B09.g	0.026	0.642	-0.117	-0.716	-0.181	-0.291	0.639	1.24		0.34	0.285	-0.434	-1.41	-0.817	0.325	-0.341	0.358	0.464							0.349	-0.528	0.304	0.0175	-0.98	-0.535	-0.396	-0.668		0.414	0.513	0.0135
SCCCST1003H06.g	0.586	0.635	0.403	0.0176	-0.195	1.07			1.48	0.294	0.617	-0.272	0.101	0.337		1.7	-0.583	0.00108			-0.291		-0.436		0.168		0.738		-0.575	2.36	0.243	-0.779	0.284	-0.262	0.316	-0.335
SCCCLR1072C12.g* (unknown285)	-0.049	0.128	0.371	-0.086	-1.15	-0.994	-0.737				0.273	-0.162	0.0826	-0.194	-0.136		-0.304	0.0649					-0.938		0.259		1.06	-1.18	-0.0129	1.66	0.19	0.0744		-0.183	-0.298	0.0523
SCJLRT1013A09.g* (unknown301)	0.375	-0.12	-0.103	0.296	-0.237	-0.103	0.0742	1.07	0.0374	-0.432	-0.996	-0.763	-0.824	-1.15	0.331	-2.39	0.579	0.061	0.231	0.779	-0.174	0.167	-2.5	-0.51	0.413	-0.496	0.315	0.277	-0.825	-1.45	-0.547	-2.69	2.26	0.927	0.53	1.35
SCSBST3100D01.g	0.434	-0.32	-0.677	-0.0821	-0.754	-0.464	0.036	1.06	1.97	0.354	-0.562	-0.239	-0.544	-0.376	-0.0919	-1.59	-0.00741	0.299			-0.376	-0.719	-0.842	-0.351	-0.417		0.137	-0.416	-0.54	1.09	-0.0268	-0.822	0.607	0.456	-0.234	0.356
SCEQRT1033D12.g	-0.267	0.552	0.044	0.502	-0.184	-0.57	0.0274	-0.00194	0.14	-0.324	-0.0088	-0.284	-0.774	-0.297	0.297	-0.914	0.439	0.42					-1.15		0.148	-0.507		-0.0883	-1.15	-0.829	-0.314	0.25	0.931	0.938	0.416	0.599
SCMCCL6050A07.g	-0.143	-0.987	0.702		-0.958	-0.562	0.257			-0.037	-0.375	0.0916	-0.492	-0.646		1.56	0.715	0.339							0.666		0.858	0.729	-0.515		0.966	0.93		-0.0775	-0.812	0.158
SCBFFL4114B06.g	-0.272	0.334	-0.63	0.574	-0.68	-0.879	0.253			-0.505	-1.18	0.0968	0.0352	0.356	2.13	-0.728	0.784	0.993			0.197	1.52			1.25	2.79	0.304	0.393	-1.23		-0.579	-1.77		0.112	0.0622	0.748
SCCCCL4013B06.g	-0.73	-0.164	0.859	0.00749	-0.0347	-0.298	0.949		0.847	0.304	-1.23	-0.776	-1.64	-1.04	0.136	-1.95	0.56	0.571			-1.13		0.334		0.704	-1.7	1.12	0.207	-2.03		-0.439			1.15	0.438	1.15
SCJFRZ2012F04.g	0.15	0.0956	0.15	-0.122	-0.0279	0.36	-0.0568	-0.475	-0.55	-0.189	-0.204	0.112	0.182	-0.0807	-0.0371	0.373	-0.136	-0.267	0.0291	0.327	0.113	0.194	-0.0456	-0.0259	0.152	0.18	0.0966	0.198	0.389	-0.358	-0.513	-0.0475	0.362	0.104	0.129	-0.0808
SCVPLR2005F07.g					0.706		-0.446	-2.31		-1.51	0.639	0.352	0.367	0.56			0.418	0.0543							0.487	-0.353	-0.353	-0.747	1.02	0.148	0.618	0.52		-0.205	-0.186	-0.199
SCBGFL4053F12.g		-2.51			0.187	0.196		-0.901	-1.92	0.0301	2.96	0.736	0.478	2.27	-0.63	2.16	-0.625	-0.865					0.901		-0.268		-0.9	-0.49	0.42		0.85	1.34	-0.144	-1.81	-1.24	-1.06
SCSGHR1067C04.g* (unknown296)	0.194	-0.575	-0.455	0.167	-0.236	0.228	-0.0351	0.0936	0.351	0.187	-0.154	-0.21	0.0217	0.00686	0.0472	-0.161	-0.183	0.165	0.0325	-0.146	-0.0254	0.00862	-0.0538	0.0518	0.0279	-0.0922	0.0195	-0.0075	-0.173	-0.195	-0.15	-0.23	0.0981	0.0628	0.127	0.0565
SCJLST1020G08.g	-1.75				0.016		-0.642			-1.49	1.27	0.343	0.177	-0.13	0.0581		-0.551	-0.495					0.14		-0.262		-0.88	-0.462	0.586	0.595	0.257	0.213	-2.35	-0.686	-0.65	0.0316
SCEZAM2058E08.g	0.174	0.361	0.147	-0.174	0.12	-0.409	0.716	1.41	1.09	0.586	-1.19	0.163	-0.287	0.275	0.0586	-0.16	-1.09	0.0734	0.164	-0.918	-0.353	-1.18	-0.0101	-0.263	0.157	0.261	0.0854	-0.501	-1.12	-1.23	-0.109	-0.374	-0.56	0.33	0.0902	1.11
SCEZHR1047A01.g	0.341	-0.002	-0.337	0.00345	-0.377	-0.266	-0.0757	-0.773	-4.21	-0.326	0.294	-0.162	-0.707	-0.532	-0.266	2.38	0.311	0.0231	0.272		-0.488	-0.458	-0.0613	-0.0954	-0.257	-0.531	-0.471	-0.133	-0.345	1.56	0.346	0.125	-0.0533	0.217	-0.115	0.00931
SCMCLR1053E09.g	0.0465	0.159	0.248	0.0101	0.063	0.154	0.506	2.61	1.39	1.41	-1.43	0.137	0.0708	-0.228	0.0382	-2.35	0.169	-0.0914	-0.0302	0.615	0.153	0.166	-0.33	-0.268	0.238	-0.0115	0.523	0.241	0.0708	-0.175	-0.429	-1.73	0.551	0.00295	-0.583	0.568
SCCCLR1065B12.g	-0.108	-0.0333	-0.0703	0.129	0.0607	0.298	-0.0446	-0.0716	-0.302	-0.312	-0.0786	0.0808	0.089	-0.204	0.174	-0.00172	0.308	-0.0269	0.0655	-0.0364	-0.107	0.222	-0.154	0.0497	-0.12	-0.0847	0.174	0.092	0.383	-0.0522	-0.164	-0.0313	0.075	-0.0145	-0.0328	0.0493
SCMCRT2087B07.g	0.603	0.523	0.431		-1.36	-1.06	0.711			-0.274	1.03	0.0796	0.119	0.521	-0.254		0.352	0.516			-0.28		0.784		0.326	-2.02	1.06	-0.0209	-0.889	-1.61	-0.734	-1.8		-0.815	-0.166
SCSGLR1084G09.g	0.582	-0.536	-0.249	-0.382	-0.588	-1.05	-0.141	-0.67	-0.487	0.16	0.393	0.0808	0.394	0.198	-0.193	0.219	-0.348	-0.231	-0.257	-0.154	0.557	0.183	-0.0515	-0.232	-0.799		-0.295	0.0401	0.437	0.255	-0.0173	-0.95	-0.271	-0.552	-0.24	-0.554
SCCCRZ1C01H05.g	0.414	-0.471	-0.383	0.174	-0.211	-0.532	0.356			0.57	-1.25	-0.156	-0.629	-0.0511	0.319	1.23	1.36	0.0428			-0.399		-0.206		0.755	0.485	0.345	-0.149	-0.669	-0.231	0.252	-0.619		0.778	0.314	0.296
SCCCCL5002D02.g		0.92			0.67	1.65	0.697		-1.1	1.29	0.0961	0.8	0.858	3.69	0.412	0.229	1.19	-0.0495								0.244	1.22	-0.692	1.69		0.15	1.82		-0.142	-0.276	0.0213
SCCCAM2C04G07.g					0.893	1.04	-1.09	-1.93		-1.88	0.328	0.578	0.254	0.103		4.58	0.076	0.0257					0.436		0.113	-0.652	-0.128	-0.165	1.07	0.782	1.21	1.1		-0.593	0.136	-0.582
SCCCRZ1C01F12.g	-0.221	0.0749	0.289	-0.275	0.3	0.688	-0.0902	-0.468	-0.809	-0.301	0.0943	-0.00342	0.258	-0.0196	-0.0537	0.0675	0.0948	-0.166	-0.317	0.143	0.156	0.138	0.12	-0.116	-0.0153	0.132	0.13	0.153	0.504	0.0415	-0.204	0.134	0.258	0.0521	-0.177	-0.0516
SCVPCL6041G02.g		-1.14	-0.638		0.685	0.372	-0.833				1.49	0.0834	0.153	0.8			-0.0853	-0.414							-1.19		-0.801	-0.256	0.818				-1.33	-1.61	-1.12	-1.03
SCRFRZ3055C09.g	0.099	-0.804	-0.641	0.00421	-0.542	0.173	0.643			0.202	0.554	-0.697	-0.254	0.454		-0.0212	0.00198	-0.06							-0.00595	-0.0206	0.693	-0.389	-0.45		-0.289	-1.46		0.432	0.468	-0.000833
SCRFFL1030A11.g	-0.328	-0.539	-0.741	0.0427	-0.268	-0.569	0.338	-0.906	-1.79	-1.08	0.86	0.494	0.353	1.23		0.984	0.758	0.318					0.637		0.794	-1.12	-4.28	-0.212	-0.76	-0.323	-0.299	-0.29		0.336	0.552	-0.319
SCCCRZ1002F10.g	-0.437	-0.0017	-0.0899	0.0075	0.161	0.859	-0.201	-0.311	-0.456	-0.134	0.0741	-0.045	0.131	-0.118	-0.0359	0.078	-0.0796	-0.126	-0.151	0.185	0.275	0.188	0.0574	-0.00854	-0.657	0.287	-0.0834	0.285	0.431	0.093	-0.219	0.0918	0.228	-0.0332	0.468	0.0228
SCVPRZ2044C03.g	-0.208	-0.0035	0.254	0.0983	0.387	0.476	0.0815	-0.288	-0.527	-0.567	-0.0973	-0.0357	0.0341	-0.26	0.218	-0.203	0.105	0.0664	-0.0694	0.165	0.0525	0.136	-0.184	-0.139	-0.0388	-0.183	0.579	0.24	0.325	-0.0211	-0.271	-0.16	0.591	0.193	0.475	0.0368
SCCCCL3001G07.b	0.114	-0.233	0.383	-0.175	0.106	0.274	-0.0648	-0.158	-0.617	-1.53	-0.0678	0.288	0.106	-0.0718	-0.106	0.728	-0.00174	-0.215	-0.095	0.112	0.0855	0.166	0.195	0.0742	0.392	0.576	0.0476	0.0422	0.0822	-0.0714	-0.28		0.0235	-0.188		-0.182
SCSFAD1115H03.g	-0.73		-1.27	1.17	0.615	-0.197	0.752	-0.237		0.0563	-0.106	-0.568	-0.689	-0.997		0.0717	1.15	0.242			-0.539		0.807		0.734	-1.7	-0.226	0.156	-0.983	-0.868	-0.535	-0.306		0.11	0.219	-0.283
SCVPRZ2043F09.g			0.808		0.357	-0.795	-0.993	0.718	-1.6	-0.466	1.02	-0.0438	-0.0331	-0.478			0.866	0.33							1.54	-1.86	-0.141		0.237	0.098		0.055		-0.104	0.206	-0.548
SCQSSB1077D06.g	-0.163	-0.772	-0.542	-0.172	-0.0507	0.248	0.337	0.285	0.637	0.3	0.0886	0.12	-0.0505	0.365	0.22	-0.0998	0.194	0.216	0.206	-0.409	-0.264	-0.253	0.372	0.0965	0.085	2.25	-0.286	-0.177	-0.312	-0.339	0.406	-0.288	-0.609	0.0376	0.174	0.133
SCCCRT3003D07.g	0.363	1.11	0.216	0.28	-0.118	0.164	0.216	0.759	0.482	1.79	-0.772	-0.112	0.014	0.295	0.0221	-1.03	0.818	0.219	-0.0644		-0.0816	0.249	0.0845	-0.0398	0.776		0.191	0.0252	-0.316	-2.34	0.247	0.172	1.06	0.554	-1	0.764
SCCCLB1023E12.g	0.463	-0.542	-0.218	0.182	-0.443	-0.375	0.109	0.343	0.356	0.357	-1.97	-0.204	-0.43	-0.173	0.185	-0.882	-0.296	0.228	0.321	-0.0232	0.141	-0.0764	-0.159	0.445	0.145		-0.12	-0.37	-0.443	-1.73	0.24	-0.962	1.01	0.731	0.125	1.45
SCSBAM1086H09.g	-0.858	-4.49	0.611	-0.0704	0.419	0.0129	-0.00548			-0.828	0.209	0.297	0.565	0.619			-0.0792	0.554							0.302		0.5	0.0313	0.562	0.145	0.238	0.803		-0.217	0.329	-0.59
SCACCL6011A10.g	-0.609	0.428	0.689	-0.319	0.13	0.539	-0.045			-1.75	2.01	-0.236	0.475	0.271	-0.162		-0.541	-0.465					0.0798		-1.12		-0.888	0.024	0.996	2.98	-0.602	1.45	-0.823	-0.958	-0.131	-0.684
SCJFRZ3C07E06.g	-0.973	-0.216	0.642	0.198	0.686	0.544	-0.0587	-0.776	-1.65	-0.619	-0.372	0.187	0.311	-0.339	0.266	-0.0219	0.199	0.147	-0.0537	0.617	0.338	0.169	-0.408	-0.277	0.4	-0.366	0.317	0.104	0.108	-0.183	-0.393	-0.171	0.79	0.527	0.476	-0.199
SCCCRT2004A04.g	0.575	1.47	2.09	-0.404	-0.681	0.276	-0.415				1.37	-0.0162	-0.578	-0.116		1.12		0.239					-0.319				0.69	0.304	0.03	-1.1	0.0406	-2.88		-0.874	-0.278	-0.642
SCUTLR1037A06.g	-2.91	-4		0.531	0.442	0.618	-0.263	-0.347	-0.849	-0.653	-0.0817	0.332	0.281	-0.13	0.191	-0.521	0.0698	-0.207	-0.14	0.373	0.949	0.221	0.228	-0.0738	0.345	0.968	-0.0195	0.143	0.575	0.0601	-0.24	-0.0418	0.0091	0.0852	0.153	-0.289
SCCCRZ2003C02.g	0.73	-2.23	-1.27	-0.0929	-0.811	-2.42	-0.712	-3.74		-1.53		0.102	0.0802	0.106			-0.308	-0.581				0.635	0.0222		-0.794	-1.08	-0.365	-0.126	0.329	5.58	-0.0959	-0.12	-2.13	-0.849	-0.0508	-0.128
SCJFRZ2028F11.g	0.0765	-0.799	-0.238	0.145	-0.491	0.676	-0.0249	0.38	0.0226	0.0451	-0.0474	0.201	0.089	0.383	0.0131	0.266	0.178	0.000116	0.321	-0.0485	-0.445	-0.119	0.364	0.0056	0.246	1.51	-0.203	-0.0851	-0.305	-0.125	0.445	-0.371	-1.08	-0.168	-0.134	0.149
SCEQRT1029H05.g	-0.00872	-0.436	-0.223	-0.433	-0.242	-0.136	-0.00113	0.454	0.341	0.0658	-0.552	0.216	-0.0836	0.318	0.0196	-0.549	0.218	-0.133	0.123	-0.315	-0.442	-0.104	0.291	-0.00131	0.00404	-0.0385	-0.106	-0.161	-0.268	-0.481	0.074	-0.589	0.00045	0.0104	-0.427	0.485
SCQGST1031D02.g			-0.0832	0.629	0.826	0.404	0.16	-1.48	-1.48	0.211	-0.231	0.143	0.427	-0.655		-1.11	0.155	0.429					0.22		0.568	-1.12	0.0585	-0.0285	-0.585	-1.15	-0.477	-0.0436	1.39	0.865	0.922	0.153
SCCCLR1C08E01.g	-0.356	-1.36	-0.225		0.579		-0.357			0.594	1.29	0.204	5.48	1.15	-0.351		0.202	-0.134					0.132		0.0868		-0.515	0.204	1.1	0.611	0.576	1.53		-0.77	0.295	-0.576
SCEQAM1042D12.g	0.173	0.397	0.26	-0.684	-0.397	0.0378	-0.568	-0.0681	1.58	1.3		-0.0142	-0.396	-0.595	-0.292		-0.467	0.0215			0.0795	-0.0754	0.796	-0.289	-0.238	0.233	0.122	0.28	-0.165	-0.277	-0.63	-0.287		-0.628	0.097	-0.233
SCBGFL4055E08.g				0.286	0.248	1.94			-3.7		2.12	1.86	0.98	1.33	-0.645	2.93	-0.295	-3.11				0.117	1.18		-0.221		-0.791		1.46			3.43	-3.03	-1.93		-0.775
SCEZLB1013C12.g		0.358	-0.392		1.31	0.023	-0.553			-3.59	0.642	0.958	0.296	0.708			0.194	0.372					1.08		1.59	-0.0957	-1.08	-0.113	-0.0237	0.0756	0.0779	0.261	-1.42	0.552	0.502	-0.761
SCCCSD2002D01.g	-0.706	-1.67	0.424	0.73	0.295	-0.264	0.271	0.382	-1.26	-0.485	-0.961	-0.187	0.0604	-0.0342	0.826	-1.17	0.395	0.284			2	-0.245	-0.837	-0.476	0.707		0.402	0.365	0.103	-0.184	-0.307	-0.0897	0.498	0.715	0.633	0.0595
SCEPAM1017E02.g	-1.06	-0.873	0.109	-0.333	0.57	0.474	-0.62				0.252	0.239	0.522	0.365			-0.277	-0.563						1.89	-0.864		-2.04	-0.0555	1.03	2.04	-0.389	0.364	-0.319	-0.561	-0.326	-0.428
SCEPAM2053C12.g	-1.17	-0.513	-0.323	0.38	0.228	-0.0986	-1.47			-1.02	1.27	1.53	1.28	1.77			0.175	0.432					1.37		0.835	-1.61		-0.16	0.717	-0.0347	0.221	0.257		-0.0774	0.106	-0.811
SCRUAD1131A12.g	0.581	0.544	0.508	-0.262	-0.79	-0.428	-1.4				0.822	-0.617	-0.972	-0.675	-1.22	0.777	0.0267	-0.167					0.998		-0.632	-2.32	-0.675	0.501	-0.486	1.08		1.23		-0.054	0.0406	-0.366
SCEZRZ3095B08.g		0.257	-0.99		0.348	1.05	-0.151					0.661	1.49	0.987			-0.607	-0.53					0.958		-0.735	-1.01	-0.265		1.11	-0.682	0.43	1.03		-0.517	-0.4	-0.749
SCCCCL2001G12.b	-1.03	0.00815	0.199	0.214	0.499	0.192	0.335	-0.867		-1.9	-0.371	0.0921	0.373	0.531			-0.188	-0.159					0.757		1.4		-2.01	-0.0259	0.713	-0.0458	-0.463	0.226		0.291	0.434	-0.254
SCQGLB2042B09.g				1.4	0.816	-1.06	-3.27			-2.77	1.16	1.21	2	0.742			0.211	0.152					0.28		0.963		-0.694	-0.306	1.36	-0.415	0.663	1.58		-0.0594	0.121	-0.787
SCJLRT1020H05.g	-0.298	-0.135	0.368	-0.387	-0.593	0.988	0.0025	0.547	0.741	-1.06	0.551	-0.404	-0.224	-0.498	-0.211	1.29	-0.55	-0.228	-0.264	0.701	0.216	0.151	-0.39	-0.236	-0.0562		0.0085	0.0917	-0.135	-0.928	-0.102	-4.38	0.528	-0.0309	-0.213	-0.212
SCJFFL3C02F01.g* (unknown297)	0.75	0.25	0.211	0.12	-1.3	-0.201	0.466	1.63	1.04	1.05	-0.726	-0.237	-0.858	-0.56	-0.0197	1.57	0.599	0.135	0.0972	0.65	-0.258	0.0161	-2.42	-0.34	0.405		0.303	0.182	-0.781	-0.789	-0.199			0.982	-0.553
SCJLST1022A12.g	-0.257	0.607	0.426	0.0664	-0.486	-0.127	0.602	-1.06	1.8	1.89	-0.341	-0.679	-0.853	-1.44	0.402	-1.87	-0.211	0.416			0.234		-0.706		0.562	1.28	0.924	-0.0103	-1.6	-1.36	-0.565	-0.969		1.36	0.994	0.756
SCRLFL1005D09.g	-1.62		-0.148	0.0102	0.328	0.427	-0.843	-2.54	-2.67	-1.23	1.17	0.264	0.547	0.343	0.177	1.96	-0.524	-0.473					1.86		0.34	0.126	0.0717	-0.398	0.932	0.803	0.48	1.68	-1.61	-0.397	-1.66	-0.631
SCRLFL4025D06.g	0.818	1.76	0.713	-0.032	-1.14	-0.863	1.22	-3.57	0.129	2.15	-0.206	-0.647	-0.933	-0.748		-0.0924	0.274	1.23							2.73		1.43	0.491	-1.58		-0.839			0.665	0.398
SCSBLB1035F03.g	-0.003	-0.793	-0.333	-1.4	-0.744	1.44	0.0976			-0.732	-0.527	-0.0153	0.371	0.159	0.013	-0.307	-0.845	0.00126					0.983		-0.216		-0.469	-0.55	-0.257	-0.201	0.0204	1.95	-0.173	0.142	0.367	-0.32
SCSFRT2071G08.g			0.278		0.325	-0.382	-1.13	-1.67	-2.59	-0.861	0.872	0.522	0.219	1.05	0.11	0.961	-0.114	0.029					1.35		0.646	-0.922	-0.0703	-0.288	0.0273	0.728	0.831	2.05	0.232	0.0695	0.149	-0.762
SCSGAM2105E02.g	-0.164	0.0217	0.168	0.101	0.119	0.313	-0.0091	-0.151	-0.365	-0.109	-0.167	0.0514	0.071	-0.0779	0.0111	0.129	0.124	-0.0881	0.0327	0.0758	0.0344	0.245	-0.171	-0.0253	0.0733	-0.0315	0.192	0.204	0.159	-0.0549	-0.247	-0.143	0.112	0.0189	-0.054	0.0864
SCSGFL4C04A11.g	0.99	0.0943	0.0676	-0.183	-0.845	0.081	-2.81		0.684		1.69	-0.604	-0.544	-0.388			-0.202	0.384							-0.945		-1.44	0.405	-1.3		-0.251	0.139	-1.37	-0.32	-0.166	-0.0809
SCSGHR1072D07.g	-0.251	-0.979	-0.144	0.195	-0.178	0.0777				0.384	1.9	0.39	0.545	0.0791		3.24	0.255	-0.532					0.535		-0.716		-0.323		0.375		2.06	0.0586	-3.6	-0.693	-0.147	-0.535
SCMCCL6027F11.g* (unknown153)	1.38	1.18	0.829	0.967	-1.61	-1.39	1.28			1.8	-0.734	-1.02	-1.11	-0.868		-0.0815	3.42	1.29							1.66		1.53		-1.74	0.0298	-1.64			0.101	0.376
SCSFFL4017B07.g	0.279	0.0877	1.35	-0.468	0.562	2.09	0.274		0.798		-0.33	-0.798	-1.08	-1.1	-0.249		0.206	-0.194				0.388		0.253	-0.128		0.0313	0.0222	-0.381		-0.0681	0.39		0.85	0.196	-0.56
SCRUFL1015A02.g	0.651	-0.428	-0.635	0.831	-0.567	-0.79	0.0453		1.4	1.7	-0.686	-0.401	-1.04	-0.34	0.269	-0.965	1.33	0.0532			-0.399	-0.0554		0.103	0.29		0.274	0.201	-0.489	0.861	0.189	-0.537	1.75	0.704	0.273
SCCCRZ1001B02.g	-0.889	-0.0277	-0.125	-0.293	0.0148	-0.808	-0.672			-0.785	1.08	0.261	0.148	-0.00237	0.17		-0.304	-0.0632					0.282		-0.614	-0.451	0.172	-0.675	0.0314	-0.015	0.111	0.936	-2.5	-0.258	0.301	-0.347
SCQGRT1045G11.g	-1.56				1.07		0.136			-0.195	1.55	0.355	0.924	0.933		1.21	-0.0444	0.0276					-0.469		-0.701		-0.167		1.12	0.338	-0.149	0.594	-1.4	-0.0445	0.18	-0.275
SCEZFL4040D11.g	0.0454	0.144	0.0747	0.032	-0.146	0.153	0.0951	-0.193	-0.598	0.0609	-1.41	-0.0106	0.0801	-0.167	0.0508	-1.21	0.136	-0.053	-0.158	0.205	-0.0348	0.42	-0.828	-0.108	0.115	0.034	0.0556	0.204	-0.178	-0.214	-0.345	-2.12	0.462	0.11	0.124	0.291
SCJFRT2059G12.b	-0.148	-0.0546	-0.302	0.272	-0.437	0.00333	0.63	-1.23	0.379	1.3	-0.516	-0.213	0.535	0.183	0.0513	0.904	0.276	0.132					0.849		-0.276		0.255	0.378	-0.962	0.593	-0.101	0.509	-1.27	-0.766	-0.0737	-0.828
SCMCRZ3067G02.g					0.794	1.15	-1.03	-1.92	-1.17	-2.52	0.567	1.46	0.513	1.18	0.533	1.81	-0.0945	-0.189					1.09		0.466	0.279	0.608	-1.17	4.09	-0.0505		3.89		-0.811	-0.665	-0.429
SCQSST1036G03.g		-1.23	-0.207	-0.145	0.483	0.223	0.198	-1.84	-3.48	-1.68	0.518	1.66	0.827	1.39	0.244		-0.179	-0.283			-0.237		0.904		1.05	-2.06	0.153	-0.185	1.53	-0.642	0.8	0.0873	0.0115	-0.47	0.11	-0.0376
SCSFRT2067F09.g	0.131	-0.307	-0.246	-0.272	-0.333	-0.228	0.107	-0.121	0.0379	-0.0576	-2.1	0.0353	-0.194	-0.06	-0.0545	-0.592	0.914	0.0109	0.25	-0.308	-0.322	-0.306	-1.09	-0.0154	0.029	1.05	-0.337	-0.209	-0.426	-1.36	0.264	-1.69	1.37	0.811	0.263	1.6
SCSGAD1009D03.g	-1.66			0.126	0.368	-0.386	-0.177	0.507		0.814	0.412	-0.0971	-0.352	0.0288	0.0378	-0.463	-0.088	0.126			-0.368		0.24		0.318	-0.519	0.0794	-0.157	0.532	-0.155	1.48	0.0177		-0.351	-0.334	-0.352
SCSGAM1096E08.g	-0.297	0.0533	-0.0977	0.192	0.111	0.256	0.124	-0.0246	-0.127	0.177	0.026	-0.0337	-0.795	-0.576	0.0812	0.0126	0.0931	-0.158	-0.0129	-0.0476	0.151	0.0479	0.0946	0.099	-0.0428	-0.0695	0.0799	0.114	0.247	-0.0412	-0.0545	0.063	0.129	0.114	0.029	0.406
SCSGRT2065D10.g	-0.915	-1.97			-0.264	0.559	-0.0388	0.953	1.57	1.56	4.68	-0.273	-0.243	-0.113	-0.494	0.0216	-0.272	-0.147					-0.0939		-0.749		-0.19	-0.337	-0.607	0.644	-0.378	0.00993		-0.00974	0.41	-1.52
SCBFLR1060F03.g	-1.15			1.3	1.25	1.55	-0.696	-2.72	-1.58	-0.802	2.62	0.702	0.527	1.09			-0.447	-0.242			-0.0687		0.575		-1.12		-1.15	0.0487	1.86		2.13	0.174	-1.17	-0.87	-1.55	-1.81
SCCCST1006D01.g				1.08	0.934	0.514	-0.745	0.637		-1.35	0.313	0.81	0.923	0.93	0.478	1.91	0.00129	0.00326					-0.703		1.44	-0.512	-0.752	0.391	0.928	0.381	0.714	2.62	-3.84	-0.306	0.0319	-0.167
SCCCST3C01D11.g	0.364	0.982	0.322	-1.19	-0.349	0.51	0.173	0.862	0.538	1.19	-1.12	-0.0219	-0.416	-0.0458	-0.039	-2.06	-0.796	0.454	-0.0429	-0.0193	0.132	-0.0283	-0.399	0.487	0.432	0.561	0.387	-0.424	-0.0365	-1.94	-0.006	-3.07	0.504	0.759	-0.302	2.42
SCEQRT1028C09.g	-0.574	-0.331	-0.536	0.33	0.0529	-0.809	-0.382	-3.91	-3.39	0.114	-0.00379	-0.0602	0.103	0.283		0.297	0.00175	0.0123					-0.00378		0.849	-1.82	-1.12	-0.978	0.124	-0.0595	-0.39	-0.506		0.321	0.358	-0.0559
SCEQRZ3020C02.g	0.386	-2.48	-0.487	0.882	-0.359	-1.01	-0.256	0.201	0.0634	-0.683	-0.291	0.264	0.227	-0.0177	-0.0695		0.144	0.0856	-0.212	0.299	-0.202	0.411	0.0536	-0.169	0.237	0.435	-0.225	-0.0586	0.287	0.632	-0.125	1.03	-0.196	0.235	0.199	-0.0404
SCCCFL4094H12.g			-3.75	-2.02	0.181	-0.53	-0.461	-1.3		-0.989	0.153	0.957	0.393	0.321	0.499		-0.105	-0.638					1.62		1.47	0.829	-0.0228	-1.02	1.73	-0.232	0.198	-0.566		-0.302	-1.37	0.242
SCEZSB1091D03.g	-1.78		0.613	-0.48	0.447	0.27	-0.545	-3.85		-2.4	0.231	0.419	0.823	0.0981	0.0701	0.925	-0.0411	-0.0278					0.554		-0.144	2.04	-0.379	1.2	1.65	-0.0575	0.605	1.87		0.0129	0.336	0.098
SCJFLR1073G01.g			-0.568	1.54	0.704	0.463	-0.458	-3.49	1.11	0.971	0.0204	0.231	0.0588	0.256		2.5	-0.0155	0.127					0.0303		0.16	0.633	0.0557	0.214	0.628	0.592	0.25	0.652		0.454	0.224	-0.0415
SCJFRT1009B11.g	-0.38	-0.0385	0.1	-0.295	-0.0382	-0.312	0.372	-1.91		-0.3	-0.0729	-0.213	0.189	0.206	0.52	0.0647	0.661	0.133					-0.15		1.52	0.453	-0.138	0.518	-0.654	-0.866	0.424	-0.348	-0.428	0.104	0.0741	0.264
SCJFRT2055F11.g	0.475	0.5	0.344	0.495	0.181	-0.147	0.0115	1.19	0.42	0.414	-1.44	-0.348	-0.952	-1.24	0.0555	-1.33	0.461	0.358	0.235		0.039	-0.569	-4.39	-0.729	0.399	-0.0055	0.334	0.188	-1.24		-0.0975			1.32	0.205	1.6
SCJFRZ2027C06.g	-0.178	-0.417	-0.0588	-0.22	-0.0263	0.301	0.175	0.252	-0.655	0.365	-1.14	0.00944	-0.327	-0.705	0.348	-1.2	-0.0697	0.137		-1.15	-0.74	0.0481	0.233	-0.0592	0.356	0.734	0.344	-0.167	-0.817	-1.24	0.353	-0.262	1.64	0.86	0.546	0.179
SCJFRZ2033D09.g	-0.236	0.37	0.183	0.0067	-0.0959	0.344	-0.191	-0.161	-0.211	-0.341	0.0874	0.206	0.336	0.302	-0.0461	0.978	0.175	-0.14	-0.136	0.000515	0.151	0.0348	0.0133	-0.0643	0.163	0.0497	-0.0639	0.0877	0.553	0.143	-0.0105	0.308	0.0855	-0.0269	-0.0372	-0.0955
SCJLRZ1021D12.g	0.317	-0.678	-0.156	-0.874	-0.943	0.575	0.248	0.415	-0.32	0.648	-0.542	0.122	-0.559	-0.495	-0.252	-0.146	-0.0928	0.0104	0.127		-0.375	0.0386	-0.778	-0.0762	-0.577		0.0598	-0.168	-0.736	2.37	0.219		-0.679	-0.406	-0.291	0.671
SCCCLR1080C04.g	0.648	0.187	0.392	0.412	0.613	0.232	-0.281	-3.75		-0.872	0.164	-0.0921	0.423	0.0158	-0.0505		0.474	-0.128	-0.336		-0.0447	0.375	-0.235	-0.435	0.131	2.25	0.097	0.164	0.0909	-0.335	-0.234	0.173		-0.388	-0.215	-0.238
SCCCLR2002H11.g	-0.126	2.22	1.17	-0.0417	0.716	0.959	0.0739	-0.101	-0.24	0.463	0.0472	0.0708	0.149	0.00697	-0.0549	-0.164	-0.0475	-0.174	-0.0542	0.12	0.304	0.00158	0.105	-0.00787	0.302	0.0706	0.164	0.333	0.261	0.0617	0.0642	-0.144	0.256	0.0193	0.285	0.0648
SCACHR1039G06.g					0.0875	0.545	-0.736	0.388		-0.413	0.663	0.828	0.68	0.657	0.147	1.79	0.18	0.132					0.95		0.778	0.0665	-0.328	-0.00642	0.504	0.905	0.779		-2.18	-0.169	-0.289	-0.419
SCCCLR1075G05.g	-0.351	0.0293	0.198	-0.0806	0.423	0.14	-0.0643	-0.108	-0.276	-0.178	-0.0001	0.0837	0.276	0.279	-0.00485	0.0695	0.101	-0.232	-0.188	-0.0165	0.192	0.0786	0.047	-0.0469	-0.0746	-0.0336	0.0686	-0.00239	0.35	0.041	-0.176	0.0269	0.178	0.00124	-0.0952	-0.0176
SCJFRZ2029C02.g	-0.0963	-0.146	-0.36	0.393	0.496	-0.71	0.647	1.54	0.793	-0.988	0.977	-0.0541	-0.288	0.044	-0.387	0.186	-0.266	-0.176	-0.0763		-0.0648	-0.382	0.506	0.323	-0.654		-0.15	-0.487	-0.177	2.32	0.431		-0.0926	-0.945	-0.653	-0.419
SCCCCL4009G05.g	-0.474	0.129	0.164	0.207	0.458	0.32	-0.00835	-0.0735	-0.151	-0.286	-0.0346	0.019	-0.0101	-0.0871	0.0531	0.0593	0.0555	-0.0198	-0.112	0.0388	0.0795	-0.078	0.105	-0.086	-0.0643	-0.116	0.0557	0.0449	0.237	-0.0494	-0.252	0.175	0.238	0.0622	-0.209	-0.0285
SCCCLB1C06A11.g	-0.395	0.291	-0.116	0.00544	0.147	-0.328	-0.0753	-0.134	-0.324	-0.136	-0.0422	0.00817	0.2	0.151	0.0586	0.0433	-0.148	-0.0231	-0.0509	-0.0189	0.137	0.103	0.0772	-0.0205	-0.0726	-0.031	-0.0895	-0.138	0.233	-0.0253	-0.0696	0.119	0.179	0.04	0.0697	0.0144
SCCCLR1066D10.g	-0.375	0.472	-0.112	-0.266	0.113	-1.1	-0.0669	0.246	0.0466	-0.0489	-0.0682	0.233	-0.104	0.036	-0.112	-0.0455	-0.737	0.166	-0.127	-0.63	-0.53	-0.0492	-0.195	0.132	-0.0313	-0.184	-0.199	-0.482	0.0207	0.0565	0.275	0.347	-0.283	-0.0385	-0.147	0.295
SCCCLR1066D10.g	-0.26	0.291	-0.107	-0.267	0.044	-0.65	-0.0804	0.185	-0.075	-0.0933	-0.0139	0.133	-0.0424	0.0521	-0.0679	-0.0122	-0.637	0.0785	-0.129	-0.319	-0.291	0.112	-0.127	0.0778	-0.0222	-0.194	-0.0909	-0.266	0.134	-0.0285	0.0603	0.134	-0.0572	-0.0324	0.0684	0.0918
SCCCLR1C01G03.g	-0.549	0.533	-0.189	0.0196	0.031	-1.14	-0.0273	0.172	-0.175	-0.119	0.0396	0.175	-0.165	-0.182	0.0751	0.0941	-0.635	0.371	-0.114	-0.0252	-0.329	0.0779	-0.0178	-0.104	0.0253	-0.2	-0.181	-0.416	0.0181	-0.0729	0.0789	0.0906	-0.309	0.0815	0.344	0.166
SCCCRT2001H11.g	-0.632	0.462	-0.0604	-0.058	0.224	-1.02	-0.00256	0.275	0.571	0.0799	-0.362	0.128	-0.0421	-0.0293	-0.182	-0.118	-0.943	0.384	-0.167	-1.2	-0.341	0.0629	-0.11	0.0588	-0.211	-0.298	-0.36	-0.696	0.07	-0.188	0.165	0.00906	-0.164	0.0931	0.0112	1.2
SCJFST1013D10.g	-0.0473	1.15	0.17	-0.331	0.316	1.18					0.955	0.182	0.0228	0.0495		1.76	-0.534	-0.133					-0.555		-0.548		-0.415	-0.345	0.246		0.1	1.88	-0.112	-0.749	-0.506	-0.113
SCRFAM2130G07.g					0.302		-0.285	-2.23	-1.62	-0.648	0.456	0.331	0.215	0.235	-0.12	0.736	0.0541	0.327					0.859		0.158	-1.15	0.145	-0.161	-0.172	1.19	0.797	1.42	-0.545	-0.668	-0.499	-0.539
SCVPAM1055C04.g	0.0318	-0.918	-0.209	-0.317	-0.587	0.353	0.312	0.445	-0.0183	0.51	-1.08	-0.207	-0.0172	-0.13	0.167	-0.923	-0.215	0.196	-0.0039	0.123		0.775	-0.453	0.225	-0.0722	1.16	-0.306	-0.289	-0.45	-1.02	-0.168	-1.32	1.54	0.993	0.64	0.928
SCRUHR1075F06.g	0.16	0.141	-0.248	-0.0337	-0.341	-0.461	0.712	0.473	2.13	-7.3		-0.624	-0.354	-0.448	-0.409	0.972	0.726	-0.148			-0.638	-0.373	-0.595		0.465	-1.68	0.214	-0.358	-0.875	-0.804	-0.432	-1.48		0.17	-0.603	-0.513
SCQSLR1061C02.g	0.328	-0.157	-0.708	0.453	-0.42	0.174	-0.434			-1.53	-0.126	0.482	1.17	0.763		2	0.182	-0.446					-0.632		-0.442		-0.807	-0.0909	0.646		0.426		-2.03	-0.748	-0.0401	-0.543
SCEPAM1106G01.g	0.753	-0.0241	-0.463	0.769	-0.525	0.388	-0.555	-1.24	-1.95	-2.58	0.952	0.132	0.269	-0.115	-0.293	1.06	-0.0421	0.132			0.577	0.389	0.396	-0.476	-0.0852	1.61	-1.26	-0.036	0.429	-0.387	0.0362	1.68	-1.87	-0.767	-1.62	-0.532
SCSBST3097D10.g	-0.104	-0.068	-0.0177	0.469	0.744	-0.878	-0.0962	-0.0139	-0.116	-0.156	-0.517	0.103	-0.177	-0.391	0.219	-0.154	0.828	-0.0209			-0.107	0.156	-0.885		-0.086	0.11	0.212	-0.2	-0.813	0.341	0.101	0.263	0.192	0.356	0.463	0.524
SCEPLB1043D12.g	0.192	0.517	0.783	-0.241	-0.0146	0.252	-0.45	-0.464	-0.998	-0.371	0.182	0.0909	0.148	-0.0352	0.00325	-0.0916	-0.334	0.131					0.185		0.314	0.623	-0.369	-0.287	0.368	-0.233	0.434	-0.404	-0.185	0.0726	0.0955	0.138
SCQSST1038E01.g	-0.767	-0.0596	0.274	0.0401	0.73	0.521	0.0266	-0.162	-0.469	-0.266	0.094	0.134	0.151	-0.115	0.284	-0.0814	0.0633	0.0652	0.143	0.122	-0.133	0.065	-0.122	0.0734	-0.219	-0.112	0.379	0.142	0.215	-0.107	-0.204	-0.215	0.308	0.00484	0.106	-0.27
SCCCRT2001C03.g	-0.538	-0.0387	-0.297	0.24	0.29	0.137	-0.197	-0.438		-0.239	-0.0419	0.176	0.182	-0.12	0.143	-0.224	0.213	0.0389	-0.101	0.652	0.614	-0.0332	-0.635	-0.526	0.923	0.441	0.0958	0.259	0.231	-0.0692	-0.196	-0.644	-1.24	0.303	0.386	0.0122
SCJLRZ1024A07.g* (unknown23)	-0.873	-0.3	0.259	0.142	0.553	0.41	0.328	0.114		0.502	-1.18	-0.423	-0.275	-0.713	0.569	-1.59	0.268	0.874	0.36			-0.341	-0.00119	-0.321	1.21	0.781	0.975	0.567	-1.48	-0.17	-0.584	-0.92		1.26	0.989	1.12
SCQSST1037B07.g	-0.00619	0.397	0.299	-0.124	0.203	0.446	0.031	-0.345	-0.453	-0.13	0.00769	-0.0992	0.118	-0.108	0.145	-0.00499	-0.0807	-0.0229	-0.0801	0.112	0.0504	0.171	0.0609	-0.0151	-0.0934	-0.0433	-0.00365	0.152	0.307	0.0314	-0.216	-0.0541	0.302	0.067	-0.0865	0.152
SCACLR1036D11.g	-0.315	0.209	0.376	0.264	-0.236	0.111	0.0089	-0.432	-0.418	-0.2	-0.0325	-0.192	0.0287	-0.139	0.0053	0.128	-0.41	-0.158	-0.107	0.178	0.171	0.0518	0.136	-0.0593	-0.152	0.165	-0.139	0.0845	0.167	0.114	-0.126	-0.055	0.233	0.0434	0.0104	-0.00356
SCJFRT1059D05.g	0.629	0.169	1.19	0.0236	-0.3	0.0785	-0.516	0.14	-0.00259	0.247	-2.11	-0.0401	-0.258	-0.206	-0.117	-0.955	0.0286	0.191	-0.0675	0.0888	-0.164	0.143	-0.259	-0.0424	0.396	-0.751	0.187	0.0674	-0.564	-1.56	-0.52	-0.414	-0.233	0.355	0.137	0.45
SCRFLR1012C09.g	-0.131	0.241	-0.714	0.563	0.178	0.131	0.0231	-0.585	-0.784	-0.583	-0.573	0.0627	0.053	-0.148	0.299	-0.107	0.187	0.463	-0.202	0.646	0.209	0.105	0.2	-0.259	-0.12	-0.176	-0.00735	-0.0571	0.3	0.0361	-0.271	-0.27	0.322	0.176	0.218	0.114
SCVPLR1049E12.g	0.0855	0.432	0.553	-0.055	0.019	-0.243	0.18	0.165	0.442	-0.171	-0.463	-0.157	-0.0366	0.424	0.588	0.314	0.0117	0.322	-0.418	0.3	-0.38	0.136	-0.381	-0.0939	-0.00417		0.497	0.534	-0.165	-0.54	-0.139	-0.757	-0.093	0.0665	0.163	-0.0492
SCCCLR1068D03.g	0.287	0.534	-0.478	-0.629	-0.382	-1.14	0.056	0.916	0.196	-0.219	1.57	-0.313	-0.0545	0.148	-0.0194	-0.494	-0.756	-0.034	-0.199		-0.448	-0.0237	-0.0407	-0.103	-0.561		0.0881	-0.396	-0.256	-0.683	-0.279	-0.00952	0.159	-0.562	-0.183	0.295
SCCCLR1C08E09.g	0.565	0.346	-0.0627	0.0136	-0.209	-0.454	0.0935	-0.458	-0.135	0.491	0.374	0.0583	0.0939	0.276	-0.188	0.205	-0.258	-0.0868	0.0256		-0.242	-0.186	0.365	0.167	-0.016		-0.221	-0.634	0.022	-0.619	-0.0251	0.304	0.244	-0.505	-1.06	0.56
SCCCLR1C07A11.g	-0.182	0.162	-0.614	-0.139	-0.0924	-0.332	-0.0399	-0.31	-0.0785	0.396	0.279	-0.0842	-0.0707	0.192	0.0644	0.0191	-0.094	0.0795			-0.113	0.264	-0.0682	0.295	0.123		-0.353	-0.559	-0.258	-0.109	0.101	-0.763	0.368	0.456	-0.304	0.176
SCEZAM2035A06.g	0.00085	0.851	0.162	0.608	-0.214	-0.475	0.226	-1.61	-2.77	0.062	-0.436	0.0261	0.183	0.0456	-0.241	-0.218	0.432	-0.0258	-0.192		0.0627		-0.547	0.127	-0.504		-0.268	-0.384	0.176	0.544	0.423	0.656	0.243	0.0262	0.27	0.282
SCEZAM1080D09.g	-0.123	-0.138	-0.506	0.43	0.163	-0.656	0.277	0.531	-0.46	-0.181	-0.547	-0.221	-0.437	-0.231	-0.002	-0.866	0.778	0.00654				0.0971	-2.09	0.122	0.109	1.79	-0.115	-0.348	-0.118	0.317	-0.0466	0.474		0.689	-0.00221	0.202
SCBGLR1047E05.g	-0.293	0.85	0.0683	-0.0201	0.442	0.0701	0.445	0.37	0.84	-0.269	0.659	-0.054	-0.167	-0.38	-0.304	0.366	-0.408	-0.213				-0.252	-0.0448		-0.363		-0.308	-0.0999	0.00865	2.94	-0.372	1.09	0.51	-0.255	0.125	0.172
SCCCRT1001E12.g	-0.704	-0.0748	-0.458	0.483	0.501	-0.401	-0.148	-0.754	-1.02	-0.186	-0.621	0.119	0.0501	-0.07	0.0967	-0.22	0.0584	0.285					0.718		0.353	-0.876	-0.209	-0.598	0.256	0.084	0.0794	-0.422	0.344	0.554	0.0473	0.69
SCCCST1007H11.g	-0.391	0.101	0.154	0.0443	0.551	-0.102	0.85	0.374		0.578	-0.898	-0.662	-1.38	-1.01	0.0301	-2.02	-0.348	0.537					-0.267		0.657	-1.94	0.323	-0.181	-0.824	-0.0806	-0.0387	0.024	2.03	1.15	0.791	1.03
SCACCL6006D08.g			-2.16		0.432	2.3	-1.71	2.31			0.578	0.993	1.86	0.772	0.706	3.92	0.111	0.0385					-0.193			0.28	-1.52	-0.252	0.435	0.008	0.704	0.878		0.435	0.108	-0.175
SCJFRZ2010C11.g	-3.55	-0.789	-1.35	-0.0542	0.169	-1.2	-0.0023	0.501	0.292	0.135	-0.461	0.185	0.33	0.448	0.162	-0.707	0.2	0.226			0.851	-0.174	-0.484	0.328	0.193		-0.118	-0.319	-0.349	0.0477	0.424	-0.604	0.588	0.425	-0.0766	0.337
SCJFRZ2013B03.g	-0.563	-0.424	-0.773	-0.00849	-0.153	-0.653	-0.164			-1.63	0.834	0.117	0.519	0.176	-0.891	0.385	0.692	-0.18					0.421		-0.0638	1.23	-1.06	-0.636	0.364	0.339	0.233	0.412	-0.605	-0.238	-0.244	0.0183
SCCCLR2002H12.g* (unknown254)	-0.115	0.471	-0.408	-0.468	0.0136	-0.19	-0.097	-0.0637	-0.0796	-0.124	0.0553	0.12	0.152	0.0957	-0.167	0.42	0.0768	-0.217	-0.051	0.142	0.378	-0.0226	-0.275	-0.0216	-0.26	1.49	-0.00595	-0.0455	0.255	-0.0205	-0.358	-0.16	0.0824	-0.0811	-0.0486	-0.0804
SCQGLR1019A10.g	0.465	1.71	0.14	-1.01	-0.428	1.25	0.0714	-0.0469	-0.217	0.188	0.715	0.00324	0.169	0.303	-0.271	-0.0708	-0.869	0.193	-0.182		-0.648	0.058	0.405	-0.233	-0.122	0.518	-0.229	-0.406	0.487	-1.17	0.0901	0.316	0.611	-0.752	-0.679	0.765
SCBGLR1117A05.g	-1.06	0.396	-0.661	-0.828	0.175	-0.303	-0.0554	0.656	0.664	0.12	-0.181	0.299	0.0613	-0.0906	0.19	-0.734	-0.418	0.179			0.546	0.309	-0.195		0.989	0.278	-0.14	-0.207	0.343	-0.332	0.175	-0.0866	-0.006	0.0983	0.00869	0.495
SCCCRZ2004E04.g	0.855	1.05	1.1	-1.46	-0.214	0.386	1.14	0.176		1.25	0.858	-0.693	-0.537	-0.793	-0.164	-0.788	-0.679	0.339			-0.48		-1.39		-0.142		1.06	0.0583	-1.32		-0.584			0.515	0.867	0.724
SCSBAD1052D06.g	-0.0802	0.533	-1.21	-1.08	-0.736	-0.508	-0.0621	0.749	0.726	0.485	-0.156	-0.276	-0.186	0.0835	-0.0934	-0.287	-0.185	-0.135	0.28	-0.188	-0.0565	-0.12	0.639	0.139	0.124	0.126	-0.322	-0.164	-0.328	0.0151	0.246	-0.228	-0.376	0.0595	0.339	0.439
SCEPAM1022D01.g	0.148	0.22	-0.0661	0.456	0.177	-0.687	-0.19	-2.15		-0.149	0.229	-0.121	-0.299	-0.479	-0.125	0.677	0.302	-0.183			-0.0261		0.306		-0.378	-1.67	-0.237	-0.298	-0.197	0.899	-0.137	-0.315	0.168	0.151	-0.1	-0.228
SCEPSD2071B08.g	-0.156	0.593	-0.0149	-0.032	-0.144	-0.03	0.526	0.118	0.0357	0.107	0.0457	0.169	-0.36	-0.231	-0.108	0.0455	0.028	-0.186	-0.0708	-0.0397	0.257	-0.0428	0.0207	0.0674	0.146	0.201	0.176	0.399	0.00605	-0.117	-0.173	-1.02	-0.0279	0.0767	0.0278	-0.191
SCSGRT2066D05.g	-0.42	0.262	-0.295	0.128	0.334	-0.189	0.227	0.16	0.699	-0.331	-0.0153	0.0672	-0.0611	0.343	1.19	0.0831	-0.148	0.691	-0.338	0.449	0.13	0.46	-0.815	-0.067	0.458	0.162	0.0565	0.441	0.203	0.175	-0.107	-0.0404	0.155	0.0625	-0.184	-0.328
SCUTRZ2022G04.g	1.36	2.91	0.682	-3.25	-3.6	4.05	-0.155	-0.204	-0.589	-0.446	-1.29	0.556	-0.327	0.0345	-0.105	-0.704	-0.567	-0.00735	-0.588	-0.978	-0.568	-0.558	0.238		-0.491	1.46	0.161	-0.488	0.115	-1.44	0.666	0.0989	1.99	0.559	-0.904	1.48
SCSFSD1066A01.g	-0.436	0.133	0.0416	0.258	0.35	-0.335	-1.02	-0.438		0.139	0.566	0.128	-0.614	-0.698			0.12	0.396					-0.7		0.705	-2.71		0.352	-0.0345	0.173	0.472	0.162		-0.554	-0.107	-0.412
SCQGHR1012B09.g				3.09	0.427	-0.4		0.0308			-0.364			-0.0504	0.81	0.128	5.35	0.0223	-0.883	4.61	0.00954	0.886	-2.22	1.65	-1.68	1.98	0.0176	0.0122	-0.607	0.497	-0.0651	-1.17	0.376		-0.249	1.24
SCAGLR2011H07.g		0.162		-0.156	1.33	0.239	-0.0934	0.318	0.623	0.311	0.566	0.681	0.306	0.264	0.0862	0.355	-0.316	0.173	-0.344		-0.921	-0.368	-0.0728	-1.17	0.307	-0.0669	0.0921	-0.073	-0.0896	-0.0905	-0.132	0.753	0.483	-0.602	-0.0339	-0.25
SCSBHR1052E03.g	-0.155	0.854	-1.47	-1.4	-0.404	-1.34	0.144	0.934	0.81	0.715	-0.303	-0.106	-0.239	-0.194	-0.0632	-0.153	-0.455	-0.174	0.735	0.364	0.26	0.0573	1.37	0.721	0.0357	0.0062	-0.623	-0.875	-0.242	0.0463	0.589	0.36	-0.332	0.0962	0.178	0.769
SCCCAD1004H02.g	0.91	-3.06	-0.461	-0.321	-1.09	-1.9	0.917	2.25	2.04	1.23	-2.6	0.00756	-0.42	-0.728	-0.418	-0.0576	-0.87	0.0235	0.493	-0.678	-2.37	-0.692	-0.12	-1.75	-0.045	-0.529	0.0182	-0.249	-1.74	-2.79	0.226	-0.964	1.36	1.13	0.812	1.46
SCCCRZ1001C12.g	-0.245	-0.00865	-0.591	0.296	0.164	-0.435	-0.283	-0.154		-0.21	0.0251	0.266	0.384	0.108	0.247	0.392	-0.241	0.0796				0.447	-0.182		-0.2		0.0651	0.127	0.48	-0.184	0.102	-0.135	-1.39	-0.115	-0.234	-0.333
SCEQRT1030B02.g	0.239	0.0476	0.0005	-0.529	-0.155	0.458	-0.0601	-0.0531	0.881	-0.0222	-1.04	0.135	0.231	-0.00845	-0.0986	-0.756	0.0811	-0.086	-0.193	0.317	0.122	0.716	-0.657	-0.0405	0.164	1.16	0.185	0.287	0.251	0.504	-0.524	-0.476	0.597	-0.00368	-0.0497	0.776
SCEQRT1031H03.g	1.2	1.1	1.15	0.532	1.27	0.884	0.675	-3.47		1.68	-0.00127	-0.168	-1.01	-0.411	-0.0329	-0.661	0.0288	-0.291			-0.286	0.333	-0.791	0.00122	-0.974	-0.33	-0.309	0.354	-1.09	0.832	-0.222	0.353		0.441	0.172	0.463
SCQSHR1023F08.g	0.332	0.287	-0.287	0.113	-0.239	0.401	-0.0206	0.641	1.08	0.531	0.0542	-0.353	-0.782	-0.468	0.366	1.25	0.309	-0.0142				-0.377	-0.0401		-0.879		-0.483	-0.275	-0.328		0.197	0.18	-2.86	0.0403	-0.598	-0.424
SCRLAD1140C06.g	1.71	0.62		0.562	-0.007	0.139	-0.01				3.09	-0.0436	-0.229	-0.198	-0.195	4.16	0.677	0.223				0.971			-1.01		-0.48	1.34	-1.06	0.624	-0.153	1.29	-0.757	0.122	0.124	-0.394
SCEPAM1022H12.g	-0.184	0.127	0.14	-0.0269	0.116	0.241	0.0158	-0.145	-0.34	-0.205	-0.221	-0.0102	0.041	-0.107	0.0935	-0.277	0.455	0.0608	-0.127	0.0107	0.104	0.132	-0.698	-0.108	-0.0967	-0.148	0.325	0.196	0.09	-0.21	-0.392	-0.985	0.279	0.133	0.108	-0.0254
SCCCLB1024H03.g	-0.505	-0.118	0.504	0.167	0.803	0.613	-0.1	-0.419	-0.551	-0.362	0.39	0.187	0.23	-0.224	0.258	0.445	0.199	-0.21	-0.078	0.412	-0.0489	0.253	-0.0775	0.0721	-0.084	-0.45	0.0184	0.219	0.3	0.0504	-0.0985	0.0233	0.304	-0.051	0.112	-0.461
SCJFRT2055E06.b	0.45	0.317	0.959	-0.941	0.449	1.23	0.377	0.592	0.599	1.57	0.272	-0.33	-0.412	-0.246	-0.0369	0.0116	0.404	0.283			-0.652	-0.0793	0.312		0.769		0.307	0.194	-1.33	-1.96	-0.164	-1.49		0.23	-0.00124	0.504
SCSGST1071G01.g	-0.0397	0.0831	0.297	-0.0491	0.26	0.174	-0.125			-0.0639	0.66	-0.262	0.0117	0.493	-0.00471	1.07	0.211	0.0869					0.361		-1.39		-0.592	-0.151	0.0746	-0.00795	-0.0879	0.179	-0.479	-0.263	-0.523
SCCCAM2001B04.g	0.344	0.204	0.00471	-0.0947	0.266	0.408	0.0911	2.25	2.72	1.85	-1.2	-0.103	-0.779	-0.401	-0.0966	-0.96	-0.395	0.205	-0.0641		-1	-0.283	-1.56	-0.936	0.0309	1.89	0.0786	-0.0475	-0.509	0.223	-0.419	-1.23	0.489	0.208	0.177	1.16
SCCCRZ2C04A07.g	0.149	0.134	-0.697	-0.19	0.17	-0.626	0.208	0.683	0.931	0.458	-0.649	-0.0522	-0.184	-0.151	0.213	0.0432	-0.00566	0.318				-1.14	-0.552		-0.0753		0.222	0.798	0.295	1.12	0.474	0.229		0.0574	0.308	-0.181
SCCCCL4009H01.g	-0.274	0.472	0.929	0.419	0.445	-0.276	0.0754	-0.34	-0.861	-0.272	0.478	-0.00545	0.0577	0.00955	0.325	0.0453	0.429	0.347	-0.0866	0.194	-0.0272	0.216	-0.1	-0.0361	0.111	-0.105	-0.0751	0.293	0.186	0.179	0.23	-0.0218	-0.187	-0.0739	-0.204	-0.344
SCAGLR1064G02.g	-0.0398	1.1	0.617	1.13	0.618	-0.195	-0.729	-0.266	-0.576	-0.348	0.73	0.133	0.0863	0.213	-0.172	0.947	-0.183	0.0236	0.097		0.136	-0.159	-0.0915	0.672	-0.993		-0.565	1.11	-0.0039	0.0345	0.257	0.394	-0.498	-0.652	-0.0266	-0.507
SCSGFL4193B05.g	0.106	1.29	0.847	0.209	0.252	-0.43	-1.41	-1.08	-0.973	-0.131	0.527	0.113	-0.02	-0.00381	-0.431	0.738	0.167	-0.0949			0.447	-0.205	-0.0534		-1.21		-0.548	0.772	-0.798	1.51	-0.225	-0.00761	0.692	-0.188	0.319	-1.27
SCAGLR1043E04.g	-0.335	-0.985	0.616	1.82	-0.869	0.375	-0.502	1.54	-1.13	-1.56	0.00758	-1.06	-1.34	-1.62	-0.314	-1.2	0.17	-1.07			0.774	2.06	1.66		0.281		0.135	1.63	0.103	-0.214	0.445	-0.229	-0.57	-0.0915	0.125	-0.0377
SCMCSD1062H02.g* (unknown184)	-0.0856	0.093	-0.301	0.244	0.0809	0.275	0.248	-0.0308	-0.0689	0.159	0.0177	-0.0335	-0.0127	-0.0469	0.0463	0.102	0.0732	-0.182	0.153	-0.0749	0.165	0.0588	0.121	0.115	0.03	-0.015	0.161	0.0364	0.177	-0.022	-0.0556	0.0757	0.0801		-0.0212	0.412
SCEQRT1026H08.g	-1.29	0.341	-0.0272	0.294	0.793	-0.333	-0.211	0.346		3.24	-0.142	-0.315	-0.28	0.0482	0.218	-0.924	0.402	0.246			-0.422		-0.783		0.835		-0.0769	-0.165	-0.82	-0.042	0.442	-0.0241		0.269	0.00679	-0.0458
SCMCAM2084B09.g	0.195	-0.569	-0.161		-0.145	0.199	-0.0941			0.15	0.878	0.538	0.322	0.776		1.88	0.249	0.256					0.362		-0.694		-0.0645	0.119	0.384		-0.0297	0.732	-1.64	-0.455	-0.232	-0.253
SCRUAD1064C10.g	0.141	0.552	0.0335		-0.609							1.22	1.06	1.61			-0.0245	0.0563							-1.16		-2.09	0.317	2.35	1.05	0.0913			-1.03	0.0321	-1.81
SCJFRZ2027B02.g	0.742	0.0295	0.404	-0.0954	-0.463	-0.0438	0.218	0.132	0.054	-0.126	-1.43	-0.481	-0.5	-0.624	0.0525	-1.61	-0.00842	0.392	-0.016	0.381	-0.152	-0.434	-1.5	-0.518	0.155	-0.671	0.157	0.253	-1.27	-2.29	-0.43	-2.13	1.78	1.28	0.211	1.59
SCSGFL5C08D07.g	-1.14	0.218	-1.07	0.37	0.461	-1.54	0.298	0.0712	0.248	-0.304	-0.643	-0.306	-0.479	-0.549	-0.122	0.44	0.387	-0.427			-2.05		-1.12		-0.0816	-0.728	0.589	-0.647	-0.16	-0.358	0.718	0.627		-0.116	-1.26	0.16
SCEZHR1087F06.g	0.125	0.203	0.16	-0.627	0.253	-0.13	-0.0124	-0.161	-0.369	0.043	-0.152	-0.286	-0.591	-0.273	-0.0676	-0.653	0.336	0.0971					-0.589		0.214	-0.583	-0.215	-0.329	-0.293	-0.111	0.11	0.692	0.644	0.616	0.335	-0.0545
SCQGSB1079F11.g	0.689	0.186	-0.418	0.442	-0.472	-0.31	0.0476	-0.947	-1.44	-0.174	1.25	-0.063	0.31	0.374	-0.0398	0.876	0.356	-0.114					-0.338		0.354		-0.0843	-0.599	0.201	0.885	0.224	1.65	0.079	-0.566	0.0418	0.225
SCAGAM2125G04.g	0.0156	0.02	-0.0717	0.252	-0.00389	0.147	-0.124	-0.00283	-0.0601	0.0174	-0.000986	-0.0401	0.0523	0.0582	-0.129	0.125	0.0813	-0.25	0.0726	0.063	0.247	-0.00311	-0.0394	-0.000718	0.112	0.111	-0.0038	0.0348	0.124	-0.137	-0.176	-0.216	0.194	0.0251	-0.00101	0.0733
SCBGLR1099E12.g	1.15	1.54	0.984	0.00338	-0.71	0.145	1.57	-0.159			-0.337	-0.687	-1.09	-0.499		0.22	1.41	1.06									1.13	0.313		-0.945	-1.41	-1.86		0.716	0.609
SCAGRT3046D01.g	-0.266	-0.424	-0.333	0.0344	-0.108	-0.0588	0.0351	0.098	0.237	-0.11	-0.0517	0.166	0.211	0.0167	0.296	0.0531	-0.116	0.0354	-0.0413	-0.0252	0.0641	0.167	0.261	0.0766	-0.201	-0.0627	-0.104	-0.354	0.173	-0.161	-0.0185	0.114	0.254	0.0719	0.276	-0.043
SCUTAM2005B03.g	-0.009	0.139	0.184	0.193	0.0518	0.242	0.0124	-0.289	-0.652	-0.152	-0.258	0.00441	0.139	-0.0472	-0.033	0.154	0.158	-0.0975	-0.0689	0.273	0.339	-0.0618	-0.0872	-0.105	0.206	0.0899	-0.00865	0.232	0.301	0.011	-0.375	0.128	0.365	0.0694	-0.0649	-0.057
SCEZRZ1012A02.g	0.853	0.222	-0.331	-0.263	-0.448	-0.113	0.39	0.883	2.21	0.393		0.12	0.107	0.618	-0.275	-0.337	-0.523	0.0218	0.14	-0.733	0.285	-0.869	0.202	0.178	0.0847		0.366	0.0175	-0.649	2.94	0.165	2.03	-0.856	-0.287	0.172	-0.875
SCSGFL4195F07.g	-0.0751	-0.45	-0.408	-1.07	-0.609	1.08	0.166	0.717	-1.75	0.544	-1.62	-0.0465	0.135	0.372	-0.308	-0.73	0.495	-0.0955	0.182	-0.00312	-0.00437	-0.0907	0.178	-0.494	0.278		-0.393	-0.408	-0.619	-1.61	0.0976	-1.6	0.0159	0.831	0.106	0.892
SCVPCL6041E07.g	0.573	0.207	-0.626	1.47	-0.342	-1.07	-0.171	-1.57		0.147	-0.0986	-0.434	0.14	0.246	0.158	-0.228	0.313	0.0775			1.3		-0.369		-0.232	-1.09	0.0475	0.239	-0.211	0.197	0.126	0.393	-1.29	-0.0183	-0.0898	0.111
SCACSB1037A07.g	-2.9	-0.493	0.632	0.164	-0.613	-0.525	0.144	-0.244		0.0771	0.193	0.151	-0.174	0.121	0.329	1.7	0.274	0.34					-0.45		1.32	-1.45	-0.0536	-0.426	0.307	0.0958	0.437	-0.352		0.791	0.733	-0.171
SCSBST3093A10.g* (unknown26)	-0.196	0.652	0.439	0.139	0.146	-0.214	-0.0516	-0.0884	-0.397	-0.182	0.327	0.181	-0.166	-0.0559	-0.185	0.154	0.14	-0.068	0.0894	-0.799	-0.166	-0.161	-0.144	0.0458	-0.116	0.0292	-0.243	-0.203	-0.0203	-0.746	0.739	-0.236	-0.326	-0.073	-0.261	-0.0478
SCRLAD1102F02.g	0.231	-0.739	-0.613	0.129	-0.426	-0.864	0.047	0.222	0.679	0.536	-0.573	-0.0875	0.198	0.268	-0.093	-0.416	0.574	-0.165	0.0862		0.244	-0.4	-0.38	0.068	-0.0751	1.01	-0.14	0.185	-0.12	-0.334	-0.0627	-0.328		0.558	0.189	0.668
SCJLRZ1024A03.g	0.414	-0.119	0.278	-0.45	-0.259	0.0754	-2.01	-0.00608	-1.38	-1.41	2.11	0.0378	0.111	0.0834	-0.297	0.839	-0.288	-0.222			0.183	-0.164	0.181	0.0862	-0.0406		0.478	-0.3	-0.322	0.789	-0.322	2.3	-0.0592	-1.23	-0.484	0.0131
SCSGHR1069F04.b	1.25	1.13	0.853	0.935	1.65	0.501	0.305	-3.64	-0.539	-0.0736	0.213	0.0698	0.042	0.341	-0.107	-0.108	-0.113	-0.301					0.0565		-0.735		-0.435	0.65	-0.285	2.52	0.315	1	-2.8	-0.527	-0.544	-2.55
SCEPSD1071E01.g	-0.865	0.563	-0.115	-0.215	0.289	-0.171	-2.79	-0.588		-0.0769	0.411	0.831	0.223	-0.0466		1.87	0.234	-0.116					-0.477		0.893	-1.46	-0.979	0.0962	1.64	-0.00415		-0.0724		0.235	0.22	-0.629
SCEZRZ1016G07.g	0.217	-0.223		0.597	-0.164	0.513	-0.429	-0.204	-0.226	0.237	0.508	-0.145	0.521	0.517	-0.489	0.772	0.494	-0.113	0.228		0.0901	-0.126	0.518	0.195	-0.256	2.34	0.008	0.448	-0.163		0.865		-0.335	-1.99	-1.37	-0.674
SCJFRT1007E01.g	-0.909	0.238	-0.0821	-0.357	0.0947	0.802	0.466			0.253	-1.09	0.0395	-0.000213	-0.0491	0.0226	-1.36	-0.134	0.00521					-1.09		0.0814		-0.113	0.0576	-0.0672	-0.209	0.941	-0.151	0.68	0.0223	0.135	-0.0877
SCAGLR1043C02.g	-0.0464	0.773	0.251	-0.405	0.0068	0.767	-0.135	-0.0158	0.0215	0.172	0.016	0.127	-0.145	-0.215	0.098	0.117	-0.035	0.0597	-0.142	-0.154	-0.0342	-0.116	-0.128	-0.0704	-0.0454	0.0201	0.0385	-0.022	0.233	0.0262	0.0053	0.154	0.116	-0.0193	0.207	-0.0541
SCCCLR1022B11.g	-0.0415	-0.936	1.26	-0.76	1.19	2.51	0.101	0.757	1	0.732	-1.99	-0.218	-0.0881	0.174	-0.56	-0.35	-0.202	0.0264	0.658	0.095	0.228	-0.329	0.648	0.348	0.0778	1.55	-0.0596	0.0559	-0.595	-0.946	0.0458	-0.248	-0.172	0.0567	-0.174	1.13
SCJFLR1013A09.g	-0.33	-1.15	0.0996	-1.76	0.261	0.692	-0.0454	0.396	0.737	0.578	-0.346	0.0506	0.166	0.355	-0.748	-0.736	-0.682	-0.344	0.529	0.163	0.674	0.283	0.804	0.655	0.026	2.34	-0.0769	-0.194	-0.0399	-0.111	0.683	0.192	-0.0864	0.318	0.144	0.272
SCJFLR1074E10.g	-0.0724	-0.663	0.0003	-1.58	0.545	0.234	0.102	0.364	0.458	0.627	-0.138	-0.0707	0.417	0.46	-0.502	-0.426	0.377	-0.344	-0.132	0.0392	0.401	0.314	0.0748	0.444	0.158		-0.23	-0.0563	-0.168	0.8	0.383	0.162	-0.178	0.128	0.222	0.226
SCUTSD1024F12.g	0.611	0.988	0.74	-0.638	-0.324	0.144			1.86			0.251	0.625	0.21			-0.438	-0.169					0.205		-1.1		-1.22	0.276	-0.609	0.639	-0.597	0.0811		-0.515	-0.072	-0.0432
SCCCRZ1002F06.g	0.266	-0.358	-0.611	0.331	-0.329	-1.12	-0.196	-0.0844	0.366	0.0425	0.131	-0.0301	0.00259	0.107	0.299	0.111	0.061	0.3	-0.0428	-0.309	-0.335	-0.0486	0.478	0.459	-0.311	3.41	0.0382	-0.185	0.0339	0.131	0.399	0.245	-0.659	-0.241	-0.541	0.129
SCCCRZ2002H08.g	-0.0963	0.144	0.436	0.462	0.381	0.439	-0.0004	0.839	-2.23	0.297	-2.12	-0.104	-0.226	-0.644	0.385	-1.75	0.305	0.342	0.0579		-0.0906	0.0754	-1.69	-0.578	0.103	-0.532	1.44	0.128	-0.301	-0.433	-0.435	-2.01	0.589	0.31	0.23	0.666
SCEZLB1013G06.g	-0.268	-0.0663	-0.146	-0.0915	0.489	0.319	0.033		-0.541	-0.11	0.0172	0.116	0.103	0.000288	0.157	-0.0529	0.27	0.018	-0.0387	-0.0145	0.135	0.0796	-0.0193	-0.0589	-0.116	0.0434	0.193	0.0593	0.267	-0.0113	-0.211	-0.0933	0.146	0.0468	-0.012	-0.179
SCCCST1005H10.g	0.163	0.572	0.362	0.724	0.654	-0.242	0.0165	-1		0.184	0.814	-0.0256	-0.524	-0.551	-0.117		0.402	-0.0617	-0.498		-0.222		-1.43		-0.345	-1.11	-0.0831	-0.0561	-0.64	1.34	-0.2	0.471	1.16	0.0556	0.0351	0.406
SCCCCL7001D08.g	-3.04	-1.88	-0.52	0.793	0.634	1.25	-0.263	-0.141		-0.352	-0.00727	0.355	0.184	-0.243	0.371	0.0497	0.0853	0.105	-0.0563			0.0977	0.181	-0.386	0.24	-0.0195	0.0923	0.209	0.158	0.0639	-0.122	-0.0302	-0.357	0.174	0.35	-0.352
SCQGLR1062E12.g	-0.0264	2.3	-0.396	-0.801	0.225	-0.693	-0.0819	0.0466	0.763	0.99	0.361	0.311	0.877	0.958	-0.467	0.0482	-0.461	-0.0181	-0.145		0.0118	0.434	0.0605	0.303	-0.795		-0.186	0.0255	-0.099	0.87	0.122	-0.155	-0.575	-0.451	-0.971	0.456
SCEPAM1024H12.g	0.27	0.17	0.147	0.0865	0.0292	0.31	0.0156	-0.275	-0.429	-0.00707	-0.277	-0.0695	0.0609	-0.126	-0.132	0.0171	0.0337	-0.203	0.176	0.225	0.106	0.0293	0.381	0.0151	0.0731	-0.018	-0.0335	0.22	0.179	0.0207	-0.428	0.0541	0.252	0.0907	0.043	0.111
SCEZRZ1015H12.g	-0.0226	-0.957	-0.109	-0.656	0.145	0.662	0.0006	0.454	0.281	0.335	-0.152	0.294	0.00231	0.231	0.299	-0.0557	-0.395	-0.261	0.474	-0.298	-0.754	-0.284	0.206	0.0271	-0.282	1.97	0.053	-0.16	-0.498	-0.0978	0.47	-0.0586	-0.782	-0.217	-0.499	0.331
SCCCCL2001G03.b	-1.23	-1.38		0.736	-0.213	0.232	-2.57			0.586	4.28	0.14	0.223	-0.069	0.0641	2.62	0.0119	-0.194							-0.787		-0.0253	-0.453	0.4		0.904	0.0205	-0.999	-0.733	0.284	-0.697
SCJFLR1074E09.g	-0.178	2.87	0.837	-0.262	1.06	2.57	0.176	0.205	-0.215	-0.201	-0.0098	0.104	0.0709	-0.053	-0.125	-0.556	0.358	-0.394	-0.192	0.0469	0.299	0.176	0.158	-0.0581	0.0715	0.0783	-0.0021	0.321	0.498	0.132	0.707	0.092	0.455	0.141	0.275	-0.00929
SCEPRZ3087C08.g	-0.361	2.17	1.33	-0.244	0.77	2.26	0.046	0.367	-1.21	-0.231	-1.07	-0.818	-0.568	-0.867	-0.0025	-0.876	-0.434	0.0742	-0.0902	0.345	0.104	0.178	-0.442	-0.33	-0.0733	0.00387	0.0211	0.427	-0.105	-0.295	0.0435	-0.723	0.936	0.16	0.221	0.238
SCUTST3084F06.g	-0.971	1.59	1.23	-0.232	1.62	1.75	0.45	0.0261	0.135	-0.167	-1.42	-0.288	-0.615	-0.0225	1.21	-1.09	-0.441	0.636	0.0399	0.74	-0.0646	0.297	-0.442	-0.0255	0.0711	-0.116	0.338	0.255	-0.597	-0.948	0.0607	-1.22	1.32	-0.0108	-0.134	0.0288
SCACCL6008H06.g	-0.453	2.68	1.97	-1.19	1.08	2.67	0.147	0.0079	-0.802	-0.686	-1.83	-0.767	-2.02	-2.31	-0.215	-1.15	-0.69	0.231	0.296		-0.249	0.801	-1.3	-0.418	0.278	4.14	0.384	0.563	-1.03	-1.07	0.607	-1.74	2.62	0.349	0.172	1.14
SCCCRZ1001F02.g	0.108	0.837	-0.197	-0.982	-1.49	0.156	0.631	0.982	0.648	0.384	0.166	0.106	-0.301	-0.296	0.583	-0.358	-0.35	0.0837	1	-0.913	-1.03	-0.388	0.101	-0.579	-0.445	0.239	0.31	0.121	-0.61	-0.0621	1.3	-0.282	0.0215	-0.0271	-0.138	0.0783
SCCCRZ1002E08.g	0.451	1.93	0.068	-0.561	-0.0279	0.71	0.266	0.486	0.539	0.494	-0.488	0.0451	-0.325	0.252	-0.0303	-0.481	0.129	0.000494	0.124	-1.69	-0.866	-0.676	-0.358	-0.469	-0.245	2.58	-0.155	-0.199	-0.255	-0.226	1.22	-0.224	0.564	0.283	0.0893	0.302
SCCCST3001H12.g	0.448	2.3	0.203	-0.438	-0.133	0.401	0.258	0.849	0.742	0.643	-0.568	0.162	-0.0148	0.408	-0.188	-0.268	-0.171	-0.0315	-0.179	-0.949	-0.764	-0.824	-0.553	-0.23	-0.418	3.4	-0.0386	-0.0557	-0.287	0.134	1.53	-0.0742	0.284	-0.269	-0.456	0.416
SCCCLR1024C03.g	0.512	0.966	-0.255	-1.07	-2.48	0.231	0.96	1.29	0.966	0.523	-0.437	0.0427	-0.572	-0.229	0.251	-0.361	-0.551	0.229	1.1	-0.706	-0.789	-0.706	0.12	-0.536	-0.199		0.245	0.469	-0.83	0.09	1.11	0.0139	-0.0758	-0.188	-1.08	0.733
SCEQRT2100B02.g	0.53	2.03	-0.0294	-0.209	-0.236	0.189	0.202	0.71	0.807	0.444	-0.243	0.175	-0.11	0.481	-0.282	-0.467	0.312	-0.109	0.39	-0.896	-0.503	-0.609	0.204	-0.00295	-0.0375		-0.136	-0.232	-0.462	0.297	1.58	-0.171	0.0833	-0.253	0.125	0.466
SCAGLR1021B05.g	-0.222	0.356	0.577	0.248	0.108	0.161	0.525	-0.336	-0.448	-0.276	0.234	-0.443	0.147	0.0253	-0.0925	0.34	-0.0417	0.214	-0.313	0.0553	0.312	0.101	0.107	-0.00874	-0.2	0.362	0.05	0.0792	0.302	0.0528	-0.709	0.0569	0.237	-0.0488	0.0841	-0.042
SCBFFL5074C09.g	0.51	-0.0801	-0.234	1.36	-0.133	-0.624	-0.1	-0.327	-0.863	-0.2	-0.482	-0.276	-0.276	0.275	-0.126	-0.333	1.19	0.118	0.0802	-0.31	0.126	-0.284	-0.145	0.723	0.304	-0.76	-0.151	0.0608	0.0571	0.238	0.445	-0.783	0.567	-0.0194	0.0139	1.44
SCCCRZ1001C01.g	-0.0696	0.313	0.0456	0.0176	0.287	-0.398	0.0197	1.3	0.974	0.512	-0.039	0.122	-0.0627	0.365	-0.0518	0.271	-1.18	-0.0832	0.0822	-0.937	-0.332	-1.09	-0.277	-0.17	-0.0384	1.23	0.0299	-0.447	-0.567	0.103	0.453	-0.313	-0.744	-0.688	0.104	0.23
SCQGLR1085F11.g	-0.252	5.07	1.85	-0.451	2.03	6.26	0.312	-0.0699	1.34	2.51	-0.219	0.15	0.154	0.308	-1.45	-1.22	0.368	-0.13	-0.137	0.472	1.19	-0.0932	-0.113	-0.58	0.00509	0.277	0.24	1.91	0.0181	0.089	2.45	-0.412	1.06	0.105	0.267	0.574
SCJFRT2057H03.g	0.122	0.00205	-0.842	0.389	-0.462	0.081		0.755	0.323	0.231	-0.897	-0.0933	-1.29	-0.802	-0.189	-0.675	-0.464	-0.0224	0.245	-0.553	-0.729	-0.313	-1.8	0.166	-0.28		-0.371	-0.414	-0.459	-1.14	0.305	-0.959	0.401	0.0424	-0.177	1.14
SCJLRZ1024H09.g	-0.0474	0.905	-0.876	0.818	-0.0606	-0.271	0.00135	0.0436	-0.217	-0.165	-0.0721	0.0998	0.0154	-0.183	0.137	0.00553	0.329	-0.0272			0.0426		-0.0517		0.634	1.14	-0.403	-0.377	-0.00085	-0.128	0.356	-0.0934	0.0428	0.167	-0.0661	0.206
SCJLLR1107G02.g	-0.453	0.508	-0.877	-0.673	0.296	-1.15	-0.701	0.249	-1.11	-0.457	0.0531	-0.289	-0.24	-0.398	-0.289	-0.153	-0.421	-0.111					-0.499		-0.249		-0.022	-0.00697	0.491	-0.0932	0.759	-0.0884	0.902	0.335	0.503	0.0747
SCVPCL6061E12.g	0.281	0.495	0.432	-0.277	-0.113	1.07	0.0985		2.14	-0.0426	0.284	-0.495	-1.28	-0.59	-0.28	-0.677	0.493	-0.03			-0.0601	-0.239		-0.694	0.354			0.304	-0.377	0.284	0.0561	-1.3	1.07	0.374	0.107	0.646
SCMCFL5005A02.g	-0.153	-0.303	-0.0993	-0.0462	-0.167	-0.488	-2.29	-0.49	-1.36	-0.661	1.73	0.0228	0.23	0.753	-0.154	1.07	-0.946	-0.0903				0.391	0.655		0.241		-0.745	-0.278	-0.163	2.92	-0.057	1.17	-0.538	-0.696	-0.604	-0.281
SCAGFL1089C03.g	-0.034	0.803	-1.25	-1.41	-1.75	-1.37	0.273	0.82	0.652	0.86	-1.89	-0.00611	-0.654	-0.162	0.257	-0.693	-0.478	0.551	-0.101	-1.11	-0.685	-0.508	-2.39	0.0723	0.104	-1.02	-0.106	-0.71	0.148	-0.706	0.0549	0.414	0.804	0.362	0.299	1.46
SCCCCL3002C09.b	0.0879	0.829	-0.68	-0.878	-1.36	-1.22	0.087	1.17	1.57	0.00839	-0.523	0.12	-0.364	0.12	0.108	0.343	-0.00289	0.525	-0.114	-0.0646	-0.0845	-0.321	-0.631	-0.217	-0.000735	2.39	0.0506	-0.242	0.198	0.00514	0.0492	0.401	0.43	0.113	0.421	0.782
SCCCLR1001A07.g	0.206	0.0539	-0.352	0.377	-0.149	0.228	-0.154	0.0977	0.0368	-0.234	-0.0927	-0.0354	0.0352	0.0961	-0.0213	-0.0483	0.0712	-0.151	0.115	0.0695	0.166	-0.0566	0.103	0.0146	0.154	0.0922	-0.0076	0.41	-0.192	-0.0089	-0.138	-0.0434	0.115	0.0172	0.0822	0.176
SCJLRT1020A09.g	0.518	-0.509	-0.847	-0.278	-0.525	0.236	0.194	-0.118	1.55	0.589	-1.06	-0.0701	-0.427	-0.697	-0.424	-1.01	0.553	-0.644	-0.533	-0.96	-0.604	0.234	-1.07	0.396	-0.461	0.723	-0.144	0.569	-0.464	-0.796	-0.376	-0.695	0.706	0.0898	0.598	0.674
SCEZST3149E09.g	0.342	-0.17	-0.24	-0.636	-0.714	-0.306	0.075	0.215	0.462	1.42	-0.342	0.1	-0.0356	0.0376	-0.245	-0.887	0.163	-0.256	-0.189	-0.4	-0.24	0.0805	-0.586	0.0112	-0.661		-0.802	0.088	-0.327	0.567	0.0309	-0.836	1.29	0.134	-0.0604	-0.717
SCBGHR1059B03.g* (unknown45)	-0.347	-0.00132	-0.104	-0.0182	0.568	0.419	0.0648	-0.201	-0.333	-0.192	-0.203	0.0628	-0.381	-0.712	0.0884	-0.26	0.228	-0.0145	0.0088	0.0683	0.186	-0.00669	0.149	-0.0229	-0.154	-0.0932	0.313	0.18	0.286	-0.0843	-0.224	-0.0068	0.322	0.0967	-0.0817	-0.0715
SCEZHR1048H09.g	-0.444	-0.001	0.127	0.0469	0.559	0.283	0.075	-0.0926	-0.246	-0.282	0.00655	0.0833	0.293	0.181	0.144	0.106	0.098	0.00752	-0.074	0.0375	0.00613	0.144	0.00918	0.00958	-0.121	-0.082	0.133	0.141	0.466	0.0006	-0.215	0.119	0.384	0.125	0.141	-0.0514
SCJLHR1028C12.g	-0.202	-0.65	-0.372	-0.283	0.403	-1.49	0.157	0.283	0.746	0.521	-1.35	-0.291	-0.659	-0.521	0.408	0.022	-0.37	0.583	0.023	0.061	2.03	-0.082	0.551	1.65	-0.406	0.209	-0.279	-1.14	-0.262	-0.615	0.569	0.194	0.464	0.179	-0.00414	1.7
SCQGHR1014E03.g	0.082	1.46	0.671	-0.193	-0.826	1.27	-0.0133	0.302	-0.0656	-0.489	-0.28	-0.00707	0.204	0.356	-0.173	0.816	0.306	0.0144	0.00735	0.00605	-0.0254	-0.498	0.028	0.0875	-0.306		-0.281	0.32	0.179	1.27	-0.202	-0.186	0.0375	-0.38	-0.0451	-0.598
SCSFHR1043G09.g	-0.467	0.512	-0.144	0.0106	-0.276	-2.22	-0.401	0.533	0.695	0.573	0.163	-0.0961	-0.0147	0.452	0.407	-0.00513	0.173	0.46	0.398	-0.55	-0.12	-0.527	0.137	0.0119	-0.189	1.1	0.0599	-0.283	-0.115	0.198	0.697	-0.146	-0.472	-0.367	-0.324	0.0926
SCRFHR1009G06.g	0.342	-0.627	-0.366	-1.21	-0.369	-0.15	-0.305	1.2	0.794	0.846	-0.987	0.00254	-0.492	0.255	-0.0206	-1.33	0.158	0.115		-0.0301		-0.0503	-0.611	0.647	-0.219		-0.076	-0.0257	-0.689	0.773	-0.0885	-0.597	1.55	0.0565	0.274	-0.631
SCRLSD2011E04.g	0.529	0.765	1.01	-0.327	-0.423	-0.153	-0.034	-0.0277	0.112	0.0779	-0.0755	-0.154	-0.202	0.108	-0.224	0.0352	-0.303	0.00827	0.175	-0.221	-0.00837	-0.224	-0.0714	0.249	0.191	0.272	-0.131	-0.0667	-0.152	-0.968	0.148	-2.19	-0.138	-0.0392	-0.148	0.268
SCVPFL3045B09.g	-0.452	0.269	0.335	-1.37	0.501	0.969	0.562	0.473	1.11	1.32	-1.62	0.177	0.384	0.9	0.0897	-0.325	-1.02	-0.0989	0.257	-0.374	0.336	-0.491	0.408	0.58	-0.389	-0.224	0.0887	-0.717	0.186	-0.633	0.931	-0.935	0.349	-0.0744	-0.999	1.67
SCJFRT2054G08.g	0.302	-0.149	0.974	-0.152	-0.241	-0.837	0.71	0.484	1.04	0.177	-1.59	-0.192	-0.431	-0.095	0.728	-2.03	0.582	0.494	0.0469		-0.745	-0.0392	-1.47	-0.281	0.68		0.654	0.322	-1.05	-1.21	-0.613	-2.73	2.79	1.43	0.859	0.833
SCMCLR1122E10.g		0.485	1.15	1.21	0.0105	0.383	-0.332	-1.41	-3.08	-0.254	-0.351	0.0155	-0.163	-0.313	0.312	0.456	0.199	-0.195					-0.397		0.547	2.54	-1	0.123	0.475	-0.238	-0.0144	-0.356	0.396	0.389	-0.0522	0.411
SCCCAD1001C08.g	-1.84	-2.12	-0.699	-0.34	-0.534	-1.54	-0.486	-0.965	-0.224	0.223	-0.085	-0.213	0.204	-0.393	0.548	0.327	0.862	0.565	-0.421	-0.644	-0.579	-0.146	0.552		0.653	-0.268	-0.145	-0.217	-0.209	-0.21	0.389	1.38		0.272	0.351	-0.0323
SCCCRT1002F10.g	-0.0382	0.281	0.0243	0.0507	0.4	-0.301	0.0229	-0.302	-0.305	-0.238	-2.43	-0.289	-0.102	-0.186	-0.0485	-1.19	0.243	0.167	0.168	0.254	-0.0851	-0.101	-0.547	-0.46	-0.0748	-0.0266	0.379	0.284	0.0517	0.125	-0.0777	-0.965	0.936	0.128	-0.332	0.825
SCCCLR2C03D05.g	-0.773	1.2	0.675	-1.81	-0.595	0.781	-0.369	-1.07	-1.05	-0.0788	0.107	0.592	0.294	-0.0308	-0.0213	-0.474	-0.556	-0.239	-0.46	-0.454	0.0103	-0.0507	0.197	0.312	-0.32	1.66	0.0235	-0.0435	1.22	0.0418	-0.15	0.0792	0.781	0.00865	-0.305	-0.36
SCCCLR1024E11.g	-0.362	1.21	0.187	-1.35	-0.444	0.635	0.0857	-0.343		0.0445		0.154	-0.217	-0.0287	-0.0369	0.359	-0.463	0.0342	-0.391		-0.0576	0.324	-0.161	0.369	-0.438	0.384	-0.338	-0.155	1.32	-0.286	-0.244	-0.0535	1.23	0.0559	-0.562	0.45
SCCCLR1048A06.g	0.416	0.681	0.233	-0.522	-0.131	0.229	-0.601	-0.787	-0.548	0.375	0.843	-0.0323	0.262	0.248	-0.027	0.625	-0.24	-0.0533	-0.0522		0.714	-0.0733	0.308	0.543	-0.107	1.37	-0.041	-0.0926	-0.197	0.319	0.189	1.54	-0.637	-0.813	-0.896	-0.102
SCCCLR2001H09.g	0.171	-1.23	-0.235	-1.48	-1.4	0.967	-0.073	0.637	0.682	0.597	-0.561	0.0457	-0.0669	0.265	-0.0408	-0.00165	-1.04	0.0819	0.7	0.294	0.0547	-0.0269	0.753	0.00622	-0.0647	0.554	-0.0918	-0.22	-0.827	-0.852	0.152	-0.361	-0.68	-0.0692	0.146	0.911
SCJFLR1073B06.g	-0.146	-1.03	-0.67	-0.244	-0.47	0.302	-0.0256	0.423	0.865	0.446	-0.0765	0.0637	-0.0877	0.16	-0.00928	-0.0801	-0.425	-0.0302	0.43	-0.1	-0.34	-0.35	0.482	0.0675	-0.114	0.0381	-0.0919	-0.184	-0.522	-0.179	0.054	-0.199	-0.79	-0.0693	-0.0846	0.0845
SCRFLB1056D04.g	-0.12	0.21	-1.33	-1.02	-0.159	-1.89	0.891	0.478	0.517	0.989	-0.908	0.00341	-0.678	-0.173	0.0178	-1.4	-0.217	0.282	0.0321		0.6	0.0744	-0.262	0.443	0.583	1.09	0.166	-0.241	-0.92	-0.859	-0.0933	-0.786	0.948	0.851	0.175	1.98
SCRFLB1054G11.g	-0.0653	0.236	-0.831	-0.473	-0.239	-1.34		0.66	0.393	0.877	-0.218	-0.357	-0.818	-0.259	-0.262	0.718	-0.15	0.161			0.453	-0.0837	0.0583	0.583	-0.176		-0.189	-0.0696	-0.26	0.158	-0.0689	-0.318	0.178	0.289	0.494	0.937
SCRLSD1010F11.g	0.077	1.95	0.551	-1.21	-1.13	2.42	0.212	0.877	-0.332	1.42	2.02	0.00231	-0.0493	-0.176	-0.0721	-0.358	-0.218	0.293	-0.0722			-0.0997	0.548	-0.415	-0.467		0.517	-0.417	-0.03		-0.005	0.39	0.614	-0.925	-0.668	-0.0953
SCJLLR1011F11.g	0.0508	0.658	0.538	-0.514	0.515	-0.339	-0.0382	-0.041	-0.429	0.0123	-0.11	0.0493	0.216	0.133	-0.325	-0.248	-0.0569	-0.171	-0.151		-0.0146	0.273	-0.444	0.277	-0.078		-0.0429	0.2	0.294	0.309	-0.00657	-0.117	-0.0715	0.0738	-0.661	-0.128
SCCCRZ2C01E11.g	-0.355	0.0542	-0.159	-0.0748	0.554	-0.416	0.222	-0.0457	-0.164	0.0352	-0.078	0.0289	-0.082	-0.281	-0.0686	-0.251	-0.313	-0.171	0.079	-0.053	-0.423	0.311	-0.371	0.171	-0.0311	-0.175	-0.0164	-0.11	0.19	-0.4	0.112	-0.238	0.217	0.0293	-0.0851	-0.0924
SCSBRZ3119G01.g	-0.114	0.118	0.242	-0.187	0.221	0.279	-0.153	0.637	1.18	0.657	0.0139	0.14	0.261	0.254	-0.167	0.184	-0.00188	-0.269	-0.0815	-0.0487	0.274	0.00899	0.118	-0.0225	0.109	0.0865	0.19	0.2	0.207	-0.057	-0.214	-0.0366	0.134	-0.0371	-1.08	0.0505
SCCCSB1001F06.g	0.317	0.0958	-0.364	0.53	-0.328	0.0841	-0.829	-2.23	-2.22	0.161	0.0476	0.144	0.393	1.52	-0.938	1.43	-0.265	-0.366				-0.144	0.547		-0.14		-0.962	-0.129	0.351	2.77	1.03	0.864	-0.286	-0.518	-1.85	-1.99
SCEZRZ3050F07.g	-3.3	-1.97	0.0522	-0.222	-0.509	0.478	-0.262	-1.01	-2.39	-0.6	0.187	-0.296	-0.0103	-0.429	0.119	-0.358	0.0961	-0.463	0.079	0.289		0.0265	0.309	-0.341	0.429	-0.548	0.504	0.229	-0.0485	-0.337	-0.145	-1.16	-0.911	0.36	0.746	-0.105
SCEQRT1030G03.g	-4.72		-0.677	1.21	-0.705	0.621	0.393		1.66		0.432	0.133	0.011	0.189	0.125	1.48	0.0846	-0.0819					0.732		-0.976		-0.522	0.394	0.0302		-0.198	0.865		0.169	-0.0879	-1.4
SCJLRT1021D12.g	-0.636	0.151	-0.272	2.44	-0.0446	-0.384	0.47	-0.0793	0.0774	0.914	-1.3	-0.347	-0.843	-0.198	0.425	-0.847	1.29	0.594			0.588	-0.227	-0.331	-0.0767	1	-1.42	-0.268	0.466	-0.713	-0.264	0.856	0.852		0.897	0.596	-0.287
SCVPLR2027D02.g	-1.22	-1.23	1.55	-0.0754	0.0937	1.52	-0.161	-0.795	-0.698	0.902	-0.0271	-0.0353	-0.105	-0.297	0.352	0.000428	0.341	-0.0845					0.112		-0.043	2.05	0.413	0.299	0.192	-0.284	0.707	-0.768	0.697	0.522	-0.166	-0.182
SCCCLR1070D02.g	0.664	-0.633	-0.181	0.407	-0.319	-1.69	-0.0673	0.421	0.697	0.578	-0.0219	-0.0356	-0.0411	0.142	-0.0864	-0.0598	-0.132	-0.0888	0.0785	-0.806	-0.745	-0.697	-0.0521	0.046	-0.0222	0.086	-0.0813	-0.059	0.105	0.143	0.14	-0.0861	0.124	0.0293	-0.13	0.133
SCJLRT1016G06.g	-0.883	2.9	3.37	0.0535	2.42	3	0.415	1.78		0.294	-0.0419	0.229	-0.579	-0.788	-0.475	-0.274	0.0814	0.365					1.79		0.134		-0.128	1.9	-0.661	-0.632	0.661	-0.485		0.366	0.414	0.207
SCCCLR1001A11.g	0.738	-0.0355	-0.548	0.216	-0.97	-0.409	-1.22	-0.431	-0.751	-0.164	0.725	-0.032	0.218	0.538	-0.208	0.932	-0.514	-0.327			-0.0425	0.0362	0.59	0.215	-0.142	2.61	0.275	-0.301	0.134	2	0.412	2.51	0.699	-1.13	-1.42	-0.614
SCCCLR2C01F06.g	-1.74	1.74	-0.157	-1.21	0.251	1.13	1.76	3.07	3.19	2.88	-0.471	0.244	0.366	-0.258	2.95	1.51	-0.654	2.4	-2.56	-1.29	-1.96	-1.26	-1.09	-1.17	-0.156		0.0617	0.176	0.107	-0.725	-1.78	-1.55	-1.43	-0.0559	-0.377	-0.252
SCCCLR1075A11.g	0.578	-0.893	0.996	-0.983	-0.577	2.81	0.831	2.64	1.7		-0.464	0.102	-0.267	-0.404	0.0208	-0.134	-0.93	0.173	0.211	0.218	0.43	0.12	-0.145	0.306	-0.379		0.242	0.056	-0.54	0.15	-0.718	-0.421	-1.04	0.0861	-0.662	0.656
SCCCHR1004E11.g	-0.0837	0.414	0.847	0.213	1.25	0.869	0.0827	-0.15	-0.516	-0.172	-0.313	0.131	0.189	-0.232	-0.0539	-0.531	0.154	-0.0775	-0.0768	0.292	-0.103	0.347	0.316	-0.127	-0.0739	-0.167	0.0356	0.133	0.455	-0.063	-0.264	0.109	0.502	0.246	0.292	-0.0415
SCCCCL3004C07.b	-0.419	0.401	0.112	-0.26	1.07	0.354	0.0003	-0.16	-0.196	0.0626	0.0553	0.27	0.279	0.0172	-0.0063	0.133	-0.0845	-0.0985	-0.207	0.109	0.297	-0.118	0.00656	-0.133	0.177	0.00135	0.158	0.0615	0.323	0.00107	-0.138	-0.0531	0.234	0.0137	0.177	-0.188
SCCCCL3120H01.g	0.017	-0.177	0.212	-0.459	-0.469	-0.411	-0.0487	-0.0907		0.692	0.0562	0.0431	0.212	0.142	-0.0307	-0.122	-0.306	-0.173	-0.346		0.769	0.0419	-1.7	0.125	-0.587		-0.005	-0.156	-0.292	0.167	-0.369	-0.342	-0.363	0.115	0.012	-0.817
SCCCLR1048H04.g	0.245	0.00941	-0.262	0.14	-0.0074	0.14	-0.108	-0.437	-0.856	-0.298	-0.328	-0.0117	0.166	0.0318	-0.0318	-0.177	0.375	-0.194	-0.291	0.0854	0.319	0.0511	0.000687	-0.21	0.116	0.0091	0.12	0.181	0.297	0.154	0.0263	-0.425	0.266	-0.0292	0.279	-0.0369
SCCCLR1079H06.g	0.389	0.344	0.578	-0.288	-0.0981	0.833	0.00435	-0.063	-0.147	0.423	-0.445	0.0705	0.0827	0.228	-0.0474	0.7	-0.353	-0.102	-0.132	-0.146	0.236	-0.0563	0.0909	0.295	-0.103	1.02	-0.137	-0.238	-0.18	-1.32	-0.215	0.916	1.07	-0.153	0.0402	0.172
SCCCRT2001B02.g	0.37	-0.0728	-0.22	0.414	-0.201	0.324	-0.102	-0.255	-0.251	-0.0129	-0.0458	-0.191	0.101	-0.151	0.0214	0.0618	0.199	-0.16	-0.0166	0.0539	0.0328	0.217	-0.153	0.0224	0.000342	0.005	-0.0471	-0.0322	0.269	-0.0713	-0.0478	0.102	0.258	0.0866	0.238	0.124
SCQGRZ3011D06.g	0.484	-0.508	-0.485	0.558	-0.0132	-0.962	-0.0487	0.152	-0.487	0.0439	-0.157	-0.0398	-0.0968	0.352	0.098	-0.198	1.14	-0.0284	0.068	-0.65	0.093	-0.253	-0.589	0.333	-0.0433	2.28	-0.0692	0.0112	-0.164	-0.286	0.498	-0.562	0.55	0.108	0.165	0.68
SCSBFL1106D09.g	-0.153	0.0939	0.344	0.2	0.231	0.432	-0.0977	-0.264	-0.372	-0.133	-0.0085	0.155	0.273	0.101	-0.0965	-0.0381	-0.0338	-0.216	-0.0435	-0.0104	0.162	0.0237	-0.00235	-0.0761	-0.0184	-0.0309	0.19	0.118	0.255	0.0438	-0.233	-0.0586	0.192	-0.00479	0.00549	0.021
SCAGLR2033E10.g	-0.0525	-0.201	-0.564	0.0175	-0.179	-0.562	0.22	-1.27	-0.751	0.0137	-0.518	-0.16	0.106	0.0487	-0.137	-0.499	-0.0417	-0.245	0.0195		0.038	0.229	-0.0476	-0.085	-0.611		-0.378	-0.7	0.169	0.677	-0.101	-0.292	0.334	0.177	0.266	-0.0695
SCUTLR2015B09.g	0.125	-0.161	-0.144	-0.185	-0.246	-0.315	-0.0361	0.65	0.756	0.856	0.772	-0.0737	-0.3	-0.396	-0.183	0.0905	-0.775	-0.261	0.131		0.241	-0.126	-0.413	0.19	-0.256		-0.3	-0.462	-0.0997	1.74	-0.126	1.87	0.118	-0.565	-0.287	0.0615
SCSGFL5C05G12.g	-0.102	-0.12	-0.481	-0.689	-0.526	-1.52	0.269	0.367	0.0798	0.519	-0.121	0.0108	-0.345	-0.2	-0.0388	-1.99	-0.572	0.00314	-0.155		0.561	-0.353	-0.0404	0.415	-0.641		-0.137	-0.426	-0.337	-0.202	-0.0285	-0.835	1.26	0.0605	-0.00168
SCUTAD1030E06.g	-1.27	0.711	0.0155	-0.885	-0.683	1.47	-0.267	-5.02	-2.06	-0.219	0.593	0.451	0.503	0.507	-0.0128	1.53	0.177	-0.291					-0.135		0.374	-1.04	-0.201	-0.306	1.19	0.474	0.708	2.38	-2.2	-0.418	-0.317	-0.562
SCCCCL4009H08.g	-0.469	-1.21	-0.971	0.432	-0.0323	-0.452	-0.57	-1.14	-1.71	-0.413	0.375	0.0641	0.379	-0.124	0.413	0.0829	0.497	0.154					0.227		-0.236	-0.449	0.17	-0.321	0.0345	-0.218	0.557	1.7	0.21	0.0411	0.0369	-0.0138
SCJLLR2013H07.g	-0.131	-0.139	0.104	0.0668	-0.0864	0.292	-0.00658	-0.297	-0.323	-0.0648	-0.00508	-0.0392	0.025	-0.185	-0.0073	0.0868	0.0706	0.021	-0.107	-0.0402	0.0952	0.24	-0.336	-0.00547	0.315	-0.184	0.219	0.167	0.124	-0.11	-0.367	-0.18	0.263	0.0314	0.313	-0.044
SCQGLR1041E11.g	0.019	0.134	-0.0819	-0.0631	0.0973	0.336	0.778	-0.155		1.07	0.046	-0.371	-1.32	-0.814	0.293	-1.41	0.257	0.379					-1.21		0.825	-1.5	0.467	0.366	-1.16	-0.0462	-0.589	-0.0764		0.337	0.346	-0.368
SCCCST2002F02.g* (unknown13)	0.313	0.0165	0.065	-0.342	-1.07	-0.821	1.52		0.909	1.06	-0.0223	-0.691	-1.02	-0.819		-0.401		1.11							1.58	0.045	-0.0878	-0.312			-1.42	-0.253		0.315	1.48	0.865
SCBGLR1099G02.g	0.378	-0.715	-0.849	0.677	-1.32		-0.165	1.34	-1.06		1.86	-1.15	0.0224	0.000652		1.98	0.507	0.81					0.385		-0.873		-0.408	0.29	-0.052		-0.567			-0.573	0.108
SCCCST2002F02.g* (unknown190)	0.996	0.719	-0.141	-0.584	-1.09	-0.777	1.34				-0.656	-0.436	-1.06	-0.49		-0.0262	1.32	0.614							-0.289				-1.57		-1.23	-1.99		0.762	0.344
SCCCCL7002A04.g	-0.266	0.514	0.083	0.0458	0.342	-0.539	-0.669	-2.23	-4.13	-1.07	0.159	-0.0166	0.142	0.355		2.77	0.427	-0.0884					0.764		0.252	0.485	-0.715	-0.0335	0.204	-0.291	-0.385	0.822	-0.585	0.249	-0.517	0.049
SCUTST3086B02.g	-0.218	-0.982	0.25	-0.0515	-0.266	1.17	1.12	1.38	0.533	0.0336	-0.952	-0.0863	-0.576	-0.663	0.302	-2.07	-0.635	0.245			-0.541	-0.0408	-1.38		0.593	-1.88	1.29	0.121	-1.07	-1.77	-0.469	-1.88	1.5	0.722	0.105	0.801
SCACHR1038D01.g	0.258	0.554	0.342	-0.295	-0.266	0.181	0.249	1.04	-0.38	0.0145	-1.42	0.0966	-0.334	-0.202	0.23	-1.42	-0.153	0.191	-0.0938	0.291	-0.448	0.076	-1.38	-0.226	0.687	0.243	0.357	0.128	-1.06	-1.51	-0.525	-1.98	1.62	0.882	-0.107	0.912
SCBGLR1002A09.g	-0.764	0.971	0.95	0.411	1.65	-0.137	0.118	0.471	0.299	0.0604	-1.68	-0.303	-0.257	-0.476	-0.325	-2.19	-0.0814	0.191	-0.23	0.365	0.782	-0.398	-1.02	0.469	-0.0244	0.918	0.371	0.359	-0.391	-0.738	0.114	-1.37	1.55	0.435	0.17	0.965
SCCCLR2001A01.g	0.0195	0.224	0.0676	0.0441	0.364	0.27	0.028	-0.135	-0.276	-0.177	-0.27	-0.132	-0.0397	-0.275	0.212	-0.136	-0.102	0.171	-0.0679	0.121	-0.141	0.324	-0.836	-0.0194	-0.0336	-0.451	0.481	0.284	0.14	-0.209	-0.412	-0.363	0.289	0.0998	0.178	0.0965
SCEPRZ1008A04.g	-0.0372	0.0274	-0.538	0.281	0.095	0.0243	0.168	0.72	0.928	0.393	-0.321	0.0284	-0.177	-0.355	0.736	0.164	-0.393	0.632	-0.138	-0.357	-0.631	-0.256	-1.25	-0.123	0.156	-0.0688	0.113	0.162	0.0168	-0.141	-0.239	-0.889	0.331	0.0449	0.0282	-0.0901
SCRLAM1014G08.g	-0.236	0.0675	0.327	-0.0178	0.0576	0.335	0.0605	-0.258	-0.27	-0.167	-0.00405	0.0596	0.136	-0.111	0.0826	0.0957	0.27	-0.0207	-0.203	0.0848	0.209	0.338	-0.128	0.0204	0.258	-0.0318	-0.00238	0.22	0.54	0.0422	-0.153	0.0171	0.437	-0.0253	0.0127	-0.126
SCCCRZ1004B06.g	0.318	-0.177	-0.272	0.128	-0.11	-0.0276	0.139	0.64	0.341	0.0388	-2.37	0.00852	-0.23	0.135	0.259	-0.812	0.0133	0.191	0.115	-0.202	-0.481	-0.411	-0.776	0.212	0.269		0.168	-0.0301	-0.268	-2.01	0.162	-2.35	1.72	0.986	0.283	1.28
SCAGLR2026H09.g	1.25	1.18			-1.63	0.415	-0.835	0.902	-0.287		2.34	0.352	-0.22	0.428	0.0644	0.729	-1.01	0.423					0.0463		-0.428		-0.0623	-0.366	-0.593	0.651	-0.588	1.78	0.0552	-1.53	-1.08	-0.373
SCJFST1013H06.g	0.114	-0.299	-0.395	-0.0823	-0.54	-0.88	0.0965	0.524	0.539	0.213	-2.08	0.0566	-0.167	0.202	-0.0595	-1.43	0.716	0.12	0.205	0.0323	-0.38	-0.18	-0.186	0.043	0.684	2.14	0.0246	-0.374	-0.488	-1.76	0.142	-1.29	-0.094	0.621	0.018	1.86
SCQGFL8018F08.g	-1.1	-0.112	-0.381	0.395	0.302	0.382	-0.159	0.664		-0.331	-0.0883	-0.0507	0.0147	-0.542	0.398	-0.483	0.261	0.214	-0.0441			-0.102	-0.261	-0.563	0.187	0.967	0.481	0.196	-0.124	-0.169	-0.418	-0.197	-0.538	0.485	0.808	0.255
SCCCFL4003G08.g	-0.29	-0.947	-0.68	0.221	-0.378	0.387	0.00781	-1.16		-0.435	0.0609	0.213	0.417	0.202	0.43	-0.00397	-0.113	0.0496	-0.464			0.00278	-0.0751		0.585	0.976	-0.299	-0.198	-0.318	0.0635	0.202	0.628	-0.0933	0.187	-0.0215	-0.08
SCBGFL4056H05.g	-0.0115	-0.237	-0.761	-0.271	-0.505	-0.277	0.621	1.24	0.483	2.04	-0.597	-0.0121	-0.445	-0.26	-0.278	-1.33	0.247	-0.158	0.302			-0.243		0.046	0.112		0.0388	-0.39	-0.543		0.059		1.3	0.372	0.0484	0.473
SCACLR2022D09.g	-0.502	0.0151	0.149	0.136	0.326	0.238	0.18	-0.0339	-0.165	-0.108	0.0186	-0.0422	-0.888	-0.943	0.0048	0.0781	0.192	-0.121	0.00168	0.0363	0.16	-0.0594	0.106	-0.0995	-0.0356	0.011	0.136	0.109	0.351	0.0257	-0.0553	0.0604	0.083	-0.00304	0.106	-0.0332
SCCCRZ1001G10.g	-0.581	-0.452	-1.35	-0.418	-0.865	-1.98	0.178	0.137	0.466	0.308	-0.872	0.221	0.178	0.186	0.0393	-0.326	-0.355	-0.0647	0.119	-0.567	0.39	-0.312	-0.402	0.000191	0.177	-0.466	-0.353	-0.776	0.178	-0.201	0.233	0.09	0.537	0.352	0.159	0.533
SCCCRZ2003H05.g	-0.432	-0.104	-0.00688	-0.259	0.152	0.052	0.0379	-0.143	-0.24	-0.236	-0.0707	0.0705	0.112	-0.108	0.115	-0.00201	-0.0541	-0.0389	-0.0779	0.0343	0.0492	0.274	-0.106	-0.0489	0.00163	-0.0996	0.103	0.0344	0.324	-0.0277	-0.208	0.059	0.262	0.0632	0.0507	-0.0334
SCEQLB1063H10.g	-0.32	-1.03	-0.468	-0.667	-0.414	-0.0153	-0.061	-0.132	0.154	-0.152	0.0285	0.024	0.278	0.391	-0.00835	0.0478	0.129	-0.0861	0.139	0.136	0.528	-0.0253	0.376	-0.2	0.179	1.77	-0.364	-0.42	-0.415	0.0782	0.305	-0.679	-1.08	-0.228	-0.21	0.369
SCJLLR1054C09.g	-0.232	-0.41	-0.935	-0.066	-0.196	-0.126	0.0124	-0.172	-0.0232	0.0313	-0.353	-0.0331	0.134	0.124	-0.015	-0.00568	-0.19	0.0416	0.00457	0.108	0.332	-0.21	0.147	-0.0661	0.269	0.0243	-0.0103	-0.137	0.221	0.124	-0.192	-0.244	0.0196	-0.0369	-0.0494	0.173
SCVPLR2019D04.g	-0.615	0.0592	0.0729	-0.0596	0.235	-0.016	0.0099	-0.363	-0.626	-0.507	-1.13	0.0416	0.0994	-0.172	0.0339	-1.43	-0.248	0.0858	-0.0589	0.516	0.53	-0.106	0.0963	-0.357	0.069	-0.107	0.388	0.119	0.0873	-0.115	-0.347	-1.21	1.33	0.157	0.175	1.18
SCUTFL3075D09.g	-0.15	-0.791	-0.326	-1.67	-0.319	0.448	-0.0268	0.409	0.197	-0.0826	-1.22	0.101	0.0449	0.329	0.165	-0.705	0.378	0.0254		-0.0887	-0.194	-0.207	0.288	0.323	0.143		-0.111	-0.217	-0.696	-1.08	0.177	-0.926	0.45	0.124	-0.157	0.774
SCVPLR2005H03.g	-0.999	-2.38	-1.47	-0.682	-0.84	-1.39	-0.23	0.63	0.57	0.229	0.297	-0.00255	0.144	0.00457	0.155	1.35	-0.648	-0.237	-0.00587		-0.506	-0.0998	0.273	-0.0902	-0.778		-0.507	-0.939	0.0156	0.987	0.19	-0.28	0.114	-0.61	-0.174	-0.322
SCEQRT2093D08.g	-0.0167	-0.425	-1.56	-0.0926	-0.7	-1.34	0.00345	-0.302	1.24	-0.0273	4.23	0.142	0.1	0.245	0.0736	-0.298	-0.0716	-0.204				-0.0267	0.287		-0.0172		-0.28	-0.742	-0.057	0.864	-0.084	-0.0416	0.728	-0.64	0.199	0.485
SCJFRZ2009F04.g	-0.674	-0.691	-1.07	-1.05	-0.333	-0.892	-0.0451	-0.392	-0.76	-0.427	0.227	0.308	0.432	0.17	0.0215	-0.368	0.16	-0.115				-0.152	0.395		0.161		-0.568	0.212	0.0075	0.156	0.0262	0.458	-0.0345	0.254	-0.125	-0.347
SCAGLR2011C09.g		0.142			-0.274		-0.464	-0.199		-0.774	0.0974	1.32	1.47	0.833		1.85	0.0659	0.0832			-0.251		0.776		0.335		0.204	-0.354	1.62	-0.266	0.315	0.384		-0.139	-0.289	-0.14
SCCCLR1072B02.g	-0.0796	0.0511	0.0978	0.0168	0.365	0.161	0.0614	-0.185	-0.426	-0.262	-1.87	0.0344	0.00933	-0.305	0.154	-1.33	0.448	-0.256	0.0935	0.413	-0.212	0.411	-0.601	-0.132	-0.00468	0.349	0.293	0.18	-0.249	-0.552	-0.00674	-1.69	0.768	0.422	0.0761	0.95
SCSGFL4194F09.g	0.403	-0.135	-0.329	0.0297	-0.418	-0.623	-0.0439	0.257	-0.216	0.0623	-1.84	-0.241	0.104	0.357	0.0057	-0.441	0.635	0.0268	0.0615	-0.224	-0.294	-0.184	-0.845	0.0173	0.185		-0.118	-0.123	-0.437	-0.4	0.27	-0.657	1.7	0.439	-0.245	1.08
SCCCRZ2003E12.g	0.111	-0.285	0.0966	-0.183	-0.328	-0.26	-0.729	0.405	0.578	0.26	0.304	0.351	0.219	0.644	0.0963	0.332	-0.384	-0.147	0.368	-0.0337	-0.17	-0.243	0.341	0.18	-0.692		-0.265	-0.122	-0.109	1.03	0.52	0.945	-0.555	-1.25	-0.77	-0.32
SCCCRZ1001E03.g	-0.869	0.779	0.324	-0.679	0.368	0.208	-0.401	-0.896		-0.0764	1.24	-0.0622	0.341	0.112	0.0818	0.956	-0.289	-0.0661			0.214	0.204	0.116	-0.195	-0.443	0.896	-0.237	0.107	-0.2	0.0908	0.0489	0.199	0.631	-0.338	-0.126	-0.0801
SCCCLR1022H01.g	-0.309	0.116	0.0768	0.0658	0.409	0.348	-0.047	-0.225	-0.46	-0.344	0.0349	0.0154	0.192	0.0339	0.0137	-0.024	0.0983	-0.0501	-0.226	0.0365	0.307	0.154	0.0733	-0.0404	0.111	0.0587	0.065	0.158	0.482	0.145	-0.216	-0.0121	0.239	0.0268	0.106	-0.0362
SCEZLB1009F11.g	0.469	-0.693	-0.389	-0.436	-0.668	1.51	-0.0121	0.322	0.51	0.153	-0.173	0.053	0.304	0.533	-0.104	0.0979	-0.142	0.0794	0.324	0.0831	0.473	-0.0803	0.308	0.00206	-0.406		-0.19	-0.173	-0.564	0.637	0.21	-0.0328	-0.593	-0.434	-0.0536	0.714
SCACST3157E04.g	0.087	-0.458	0.247	-0.764	0.294	-0.595	0.386	0.646	0.845	0.274	-0.396	0.218	-0.0894	-0.0958	0.196	0.0448	-0.118	0.212				-0.305	-1.19		0.246	0.789	-0.05	-0.173	-0.0703	0.819	0.0344	-0.188	0.067	0.218	-0.11	0.0881
SCJLLR1033A10.g	-0.452	-0.142	-1.21	0.347	-0.417	0.537	0.263	-0.108	0.304	0.571	-0.525	-0.207	-0.635	-0.814	0.295	-0.626	-0.135	0.312				0.228	-0.291		-0.799		-0.238	0.458	-0.196	0.499	-0.444	-0.462	0.728	0.00714	-0.289	0.285
SCUTLR2023D06.g	-1.36	-0.202	-0.363	-0.265	-0.109	0.793	0.188	-0.137		0.425	-0.514	0.147	-0.0681	-0.0519	0.0847	-0.183	-0.23	0.177					0.0636		-0.204	0.363	0.307	-0.17	-0.0492	-0.219	0.0241	-0.291	0.236	0.388	0.169	0.298
SCJFRT1062G05.g	0.203	-0.736	-0.25	-0.491	-0.349	0.738	-0.0126	0.799	0.823	0.445	-1.28	0.0691	0.0301	0.314	-0.0846	-0.235	-0.595	0.0277	0.36	-0.256	-0.566	-0.442	0.328	0.0557	0.0943		-0.152	-0.0515	-0.661	-0.732	0.171	-1.01	-0.586	-0.0335	-0.208	1.65
SCVPLR2012A01.g	-0.091	0.0985	0.487	-0.212	0.167	0.335	-0.045	-0.303	-0.524	-0.113	-0.0857	-0.122	0.0426	-0.103	-0.089	0.285	-0.15	-0.255	0.0547	0.198	0.324	0.0457	0.239	-0.0206	0.243	0.548	0.0159	0.0891	0.325	-0.0318	-0.335		0.189	0.0134		-0.0504
SCQGRT1039F11.g	0.185	-0.011	-0.659	-0.314	-0.221	0.122	-0.127	-0.946		-0.555	-0.76	0.194	0.367	0.486	-0.0403	0.0214	0.303	-0.212		0.528	0.526	0.442	0.043	0.158	-0.223		-0.442	-0.147	-0.0545	0.759	-0.012	0.676	0.132	-0.146	0.055	0.442
SCVPFL3040D12.g	-0.108	0.641	0.188	1.26	-0.472	-1.15	1.02			1.86	-0.344	-0.406	-1.15	-1.15		-0.356	1.38	0.756							2.95	-0.218	0.746	0.019	-0.586	-1.12	-1.07	0.131		0.796	1.24	-0.645
SCCCLB1002B01.g	0.0365	0.346	0.0194	-0.428	0.0834	-0.709	0.346	-0.165		0.493	-1.54	0.0219	-0.353	-0.0271	-0.14	-2.07	0.0599	0.00208	0.0489	-0.464	-0.524	0.158	-1.38	-0.019	0.363	2.63	0.053	-0.139	-0.343	-1.57	0.0305	-1.3	2.14	1.08	0.126	1.19
SCBGFL4052C11.g	0.0533	-0.815	-0.449	-0.242	-0.31	0.689	0.373	0.805	0.83	0.474	-0.737	0.0448	-0.0382	0.435	-0.14	-0.204	-0.169	-0.0454	0.542	-0.139	-0.32	-0.583	-0.249	0.209	-0.357		-0.27	-0.378	-0.822	-0.687	0.092	-1.48	-0.997	-0.192	-0.141	1.19
SCCCRZ1004H12.g	-0.272	0.0713	-0.0768	2.26	1.03	-2.02	0.218	0.415	0.343	0.226	0.47	-0.315	-0.205	-0.145	-0.0308	-0.142	0.12	0.0201	0.342	-0.912	-1.19	-0.566	-0.595		0.24	-0.495	0.0756	0.133	0.201	0.414	0.146	0.175	-1.07	-0.232	-0.181	-0.496
SCRLRZ3041C03.g	0.433	0.0471	1.17	-0.00325	0.929	1.83	-0.169	0.162	-0.259	-0.0559	-1.6	-0.532	-0.349	-0.244	-0.424	-2.04	0.158	-0.303	0.1	-0.178	-0.129	0.0673	-0.312	-0.355	0.228	0.529	-0.411	0.109	0.121	-1.1	0.301	-1.44		0.687	0.0997	0.551
SCCCLR1066G08.g	-0.859	-0.945	-0.68	0.442	0.416	-2.3	0.0033	0.172	0.388	0.118	-0.0791	0.0242	-0.373	-0.39	-0.134	-0.24	-0.94	-0.124	0.436	-0.392	-0.316	-0.232	0.27	0.227	-0.131	0.231	-0.268	-0.581	0.00388	0.0266	0.289	0.5	0.206	0.0833	0.317	0.477
SCJFAM1066B05.g	0.414	-0.0767	-0.528	-1.04	-0.643	-0.946	0.829	0.584	0.449	1.02	0.293	-0.239	-0.152	0.142	1.13	-0.891	-1.14	0.55	0.0382	-0.0441	0.657	0.391	0.67	1.05	-0.0525		0.256	-0.282	-0.839	-1.73	-0.308	-1.51	0.0327	0.422	0.0208	1.56
SCEZRT2019C07.g	-1.77	-1.27	-0.16	-0.907	-0.198	0.103	0.0456	-0.302		-0.495	-0.284	0.102	0.259	-0.124	0.404	-0.867	0.0427	0.209					1.01		0.313	-0.554	0.0395	-0.0782	-0.454	0.00589	0.109	1.03		0.76	0.0977	-0.373
SCBFAD1046D01.g	0.0206	-0.275	-0.443	0.132	-0.556	0.0507	-0.114	0.147	0.855	1.06	-1.99	-0.0966	-0.212	-0.432	0.0797	-0.514	0.0725	-0.0304	0.113	0.3	-0.23	0.391	-0.688	-0.124	0.161	0.867	-0.0346	-0.197	-0.451	-1.38	0.152	0.708	0.444	0.325	0.00921	1.59
SCCCRZ1001H05.g	-0.487	-0.599	-1.98	3.6	-0.15	-1.78	0.227	-0.482	-0.721	-0.34	0.138	0.189	0.0898	0.611	2.04	0.797	2.1	0.0218	-0.131	0.833	0.399	0.97	0.198	0.1	1.19	0.225	0.00065	1.39	-0.0773	-0.0633	-0.151	0.161	0.377	-0.217	-0.194	-0.66
SCQSLB1052B11.g	0.0134	-0.102	0.482	0.386	-0.0776	0.208	0.053	0.934	0.547	-0.0712	-2.02	-0.461	-0.48	-0.709	0.112	-2.93	0.24	0.271	0.155	0.862	-0.014	0.13	-0.585	-0.513	0.388	-0.0672	0.269	0.311	-0.666	-0.373	-0.416	-2.58	2.53	0.445	0.144	1.34
SCCCRT1003E06.g	-0.003	1.09	0.966	-0.452	1.11	0.648	0.558	1.3	1.12		-0.872	-0.227	-0.112	-0.392	-0.0714	-0.775	-0.0543	0.236	0.125		0.41	-0.365	-0.924	0.00391	-0.637		0.416	0.517	-0.541	0.019	0.131	-0.492	1.19	0.0609	-0.319	0.574
SCEQRT2095E01.g	-0.258	-1.47	-0.94	-0.361	-0.767	0.734	-6.51	-0.923	-0.446	-1.2	1.14	0.319	0.146	0.351	-0.597	1.62	-0.837	-0.674				1.06	0.877	1.04	0.0882	0.236	-0.975	-0.704	0.458		1.27	1.67	-0.769	-1.59	-1.55	-0.277
SCCCAM2001D09.g	-0.152	-2.01	-0.428	-0.683	0.0161	-0.473	0.169	0.158	-0.863	-0.685	0.28	0.301	0.0211	0.155	0.335	0.382	0.504	0.0672					0.122		0.55	0.674	-0.312	0.187	0.0743	1.08	0.167	1.34	-2.06	-0.336	0.106	-0.311
SCAGLR1021G10.g	0.257	0.121	-0.174	0.0997	-0.139	-0.453	0.583			1.01	-0.52	0.117	-0.229	-0.044	0.383	0.0357	0.189	0.0291		-0.139		-0.503	-0.169		-1.09		0.164	0.00453	-0.332	0.136	-0.147	-0.315	0.556	0.08	-0.206	-0.329
SCRLAM1010D08.g	0.0247	-0.427	-0.333	0.142	0.192	0.151	-0.202	-3.87	-0.693	-0.0176	0.0485	0.149	0.778	0.527	0.444	0.625	0.308	-0.0706					0.03		-0.399		-0.419	-0.124	0.255	3.32	0.421	1.54	-0.747	-0.397	-0.113	-0.249
SCCCRZ2C03F08.g	-0.361	-0.0325	-0.507	0.455	-0.165	0.439	0.0537	-1.09	-2.08	0.135	0.396	0.714	0.61	0.39	0.511	0.371	0.649	0.233					0.205		0.369		0.368	0.548	-0.0858	0.383	0.127	2.05		-0.397	0.2	-0.698
SCEZLB1014A08.g	-1.39	-1.84	-0.619	0.141	0.0127	0.836	-0.158	-6.74		-1.8	0.22	0.673	0.457	0.772		0.798	0.508	-0.211					0.63		0.207	-0.123	-2.09	-0.355	0.408	0.177	0.0795	1.93	0.0782	0.277	0.145	-0.213
SCEZLB1006E02.g	0.177	0.361	-0.0585	-0.918	-0.696	-1.09	0.705	0.865	0.965	0.945	-0.246	-0.213	-1.09	-0.536	0.423	-1.77	0.603	0.288			-0.998		-0.378		0.525		0.4	0.348	-1.55		-0.382	-2.36		0.45	0.241
SCJFRZ1006D09.g	-0.06	-0.736	-0.46	-0.367	-0.209	0.221	-0.0196	0.675	0.613	0.219	0.0639	0.09	0.231	0.432	0.0213	0.0763	-0.511	-0.0479	0.0965	-0.288	-0.457	-0.187	0.376	0.0981	-0.071	0.188	0.0072	-0.242	-0.112	0.0562	0.114	-0.898	-0.813	-0.115	-0.0577	0.0815
SCEPLR1051A10.g	-0.42	0.158	-0.281	-1.19	-0.0771	-0.483	0.294	-1.94		0.0156	0.792	0.155	-0.0427	-0.282	0.267	0.233	-0.0146	0.0472				0.545	-0.484	-0.0641	-0.75		-0.657	-0.178	-0.363	0.504	-0.171	-0.0631	-0.629	0.136	-0.338	0.243
SCJLFL1047A09.g			0.615		0.118	0.773	-0.639	-2.96	-1.74	-1.13	0.614	1.22	0.437	0.271	0.19	4.44	-0.182	-0.303					0.444		1.81	-0.993	0.0519	-0.632	1.06	0.932	0.454	3.4	-1.22	-0.0975	-0.555	-0.803
SCCCCL5002E07.g	0.24	-0.283	-0.307	0.479	-0.558	-0.221	-0.237	-1.78	-0.503	0.248	-0.552	-0.0162	0.152	0.57	-0.161	0.108	-0.158	-0.0843	0.00865	-0.657	0.142	-0.165	0.515	0.666	-0.367	2.9	-0.466	-0.108	-0.038	1.92	0.397	1.54	-0.251	-0.525	-0.868	0.00219
SCACAM1071D04.g	0.458	-0.319	-0.211	0.257	-0.571	-0.286	-0.298	0.223	0.00551	0.716	-0.644	-0.0573	0.218	0.55	-0.0336	0.0646	-0.484	-0.113	0.0987	-0.224	-0.0669	-0.246	0.357	0.301	0.136		0.551	-0.214	-0.0475	1.15	0.342	0.672	-0.0631	-0.294	-0.554	0.536
SCCCRZ2C04B01.g	0.163	0.443	0.235	-0.257	-0.0215	0.277	-0.443	1.87	1.31		0.189	-0.0409	0.0736	0.154	-0.383	-0.147	-0.243	-0.118	-0.466		-0.0845	-0.025	-0.112	-0.34	-0.12	3.87	0.369	0.245	-0.0153	0.863	-0.0743	0.955	0.0765	-0.0907	0.151	0.294
SCSBRZ3117C06.g	-0.0499	0.611	0.667	-0.094	0.00195	1.35	0.261	0.891	0.845	0.104	-0.609	0.00456	-0.246	-0.0187	-0.0803	-0.28	0.264	-0.119			-0.172		-1.18		0.25	-1.31	0.687	0.107	-0.906	-0.16	0.407	0.397	0.489	0.338	0.314	0.662
SCMCRZ3067A03.g	0.199	0.133	0.0186	0.162	-0.12	-0.0832	0.38	0.93		0.429	-2.28	-0.185	-0.583	-0.372	0.266	-2.5	0.959	0.137			-0.375	-0.0247		-0.236	0.896	0.304	0.493	0.0764	-1.04	-1.49	-0.543	-1.73	2.34	1	0.771	1.72
SCCCLB1C06H02.g* (unknown167)	-0.792	0.0335	0.498	0.845	-0.617	0.436	-0.126	-2.64		-0.278	0.461	0.192	0.362	-0.0547	-0.0751	0.655	0.0748	0.0766	-0.274		0.389	0.106	-0.208	-0.309	-0.344		0.239	0.433	0.096	0.0659	-0.263	-0.595		-0.0615	0.0778	-0.105
SCEZRZ3016A08.g	0.45	0.943	0.355	0.67	-0.925	-0.63	0.575	0.409	0.274	1	0.0274	0.0984	-0.753	-0.368	0.255	-0.53	0.304	0.402					-0.316		-1.32		-1.93	0.619	-1.13	1.1	0.00375	-0.705		0.0568	0.341
SCCCLR1066C06.g	-0.272	1.99	0.621	0.487	0.0125	-0.365	-0.409	-1.53		-0.0602	1.64	0.69	1.23	0.935		2.69	0.119	-0.4			-0.402		-0.0486		-0.176		-0.398	0.444	1.89	1.65	0.819			-1.01	-0.373	-0.851
SCBGRT1046D12.g	0.0316	0.237	0.0852	-0.207	-0.332	-0.43	0.548	0.589	0.41	0.0393	-2.49	-0.167	-0.707	-0.591	0.396	-1.85	0.337	0.277	0.242		-0.31	0.0627	-2.3	-0.233	0.922	-0.301	0.118	-0.0892	-0.977	-1.68	-0.475	-1.46	2.39	1.1	0.239	1.91
SCRFAM1028B07.g	-0.889	-0.713	0.138	-0.143	0.465	0.176	-1.08	-0.805		-0.687	0.184	0.353	0.457	0.745			-0.142	-0.678				0.698	0.46	-0.114	-0.498	-0.57	-0.171	-0.0504	1.08	1.25	0.0082	1.15	-0.975	-0.919	0.0832	-0.315
SCJLAM1062H06.g	-1.8			0.975	0.431	1.45		-1.57	-2.2	-2.62	1.47	1.23	1.12	2.06	-0.303	2.78	-0.667	-1.04				0.356	0.781	0.559	-0.802		-0.211	-0.688	1.97		2.13	4.2	-1.56	-3.06	-3.98	-0.92
SCEPCL6029A04.g					1.87	3.32	-1.48				0.156	0.737	0.646	0.942			-0.331	-0.55					0.99		1.07		0.355	0.307	0.635	1.05	0.698	1.63		-0.0509	0.13	-0.482
SCEPLR1030C04.g			-0.432		-0.171		0.305			0.0331	-0.309	-0.155	0.0848	-0.198			0.46	0.453							-0.309	0.861	0.196	0.387	0.171	0.302	-0.613	2.36		0.794	0.584	-0.517
SCCCRZ3002D03.g		-0.00295	-1.12	2.22	-0.009	-0.67	0.498	-0.0247	0.251	-0.396	-2.08	-0.0827	-0.568	0.525	2.23	-1.32	0.577	1.45			-0.0159	0.901	-1.81	-0.172	1.22		0.641	1.18	-1.11	-1.1	-0.581	-1.18		0.544	0.353	0.906
SCEPRZ1008F02.g	-1.65				-0.766	-0.72	0.226	-2.61		0.786	0.677	-0.16	-0.0647	-0.385	0.12	-0.126	-0.609	0.524					0.738		-0.0849		0.126	-0.697	-0.0141	-0.384	-0.331	0.356	0.0946	0.191	-0.309	1.13
SCCCFL6003A11.g	-2.92				2.33		-1.66				0.644	-0.0117	0.598	-0.17			0.227	-0.435					0.368		-0.909		-0.834	-0.734	-0.0155		-0.278	0.86		-0.268	-0.0704	-0.949
SCMCSD1059G11.g	0.414	0.0424	0.169	-0.449	-0.46	-0.749	0.133	0.512	-0.0857	0.381	-0.936	-0.181	-0.162	0.113	-0.264	-0.928	0.218	0.0967	-0.0576	-0.693	-0.329	-0.359	-0.605	-0.177	-0.216		0.275	0.0349	-0.879	-0.166	0.0252	-2.38	1.75	0.508	-0.219	0.52
SCSFST1064F09.g	-0.226	-0.0146	-0.196	-0.565	-0.106	-0.277	-0.065	0.302	-1.02	0.0593	-0.596	0.27	-0.1	-0.209	0.327	-0.875	0.469	-0.0929				0.718	-1.28	-0.116	0.239	1.3	0.00895	-0.0518	0.102	0.397	-0.122	0.538	1.05	0.2	0.358	0.248
SCACLR2029F03.g	-0.71	-0.546	-0.807	1.01	0.421	0.473	-2.76	-2.85	-3.25	-1.55	2.04	1.07	1.3	1.84	-0.591	3.14	-0.576	-0.836				0.654	0.498	1.33	-0.519	4.41	-0.568	-0.289	1.96		1.49	2.49	-2.06	-3.5	-1.87	-1.36
SCCCLR2C03H07.g	-1.08	-0.238	-0.326	0.241	0.523	-0.0602	-0.225	-1.37	-0.876	0.182	-0.0885	0.0884	-0.0571	-0.329	0.198	-0.225	0.233	0.0856			-0.0506		0.191		-0.166	-1.4	0.0342	-0.377	0.258	-0.277	0.468	-0.194	-1.79	-0.225	0.0011	-0.101
SCQGLR1085G10.g	-0.0167	0.306	-0.533	0.152	-0.522	-1.67	0.468	-1.27		0.892	-0.201	-0.242	-0.361	0.00323	-0.144	-0.936	0.0641	-0.004		-0.438	0.0961	0.153	0.314	0.519	-0.474		0.14	0.226	-1.14	-0.364	-0.597	-1.87		0.538	-0.347	-0.322
SCCCST1C04D07.g	-2.02	-0.621	-0.641	0.677	0.0737	-1.53	-0.349	-4.04	-1.54	0.248	-0.0859	0.155	0.12	-0.143		2.05	-0.541	0.229			0.297		-1.4		0.136	-0.214	0.0703	-0.175	0.144	0.11	0.141	1.39	-1.1	-0.322	0.0122	-0.165
SCSGSB1007G01.g	-0.4	0.236	-0.516	0.564	-0.136	-1.55	0.285			0.179	-0.277	-0.328	-0.29	-0.372	0.115	0.936	0.901	0.318					0.989		-0.333	-1.9	-0.252	-0.199	-0.941	-0.29	-0.441	1.25		-0.504	-0.28	-0.567
SCSBSD1029A06.g	-0.578	-0.0432	-2.36	0.677	-0.284	-0.998		-1.28	-1.88		2.21	0.641	0.857	2.35		1.51	-1.33	-0.51				0.147	0.548		0.0296		-0.338	-0.402	0.433			0.993	-0.936	-2.52		-0.492
SCCCLR1C08B04.g	-0.295	-0.122	0.434	-0.399	0.636	1.87	-0.1			-2.36	0.391	-0.526	0.0654	-0.0801		3.1	-0.296	0.0549					1.8		-0.207		-1.06	-0.192	-0.141	0.997	-0.189		-2	-0.357	-0.212	-0.294
SCCCLR1C08G10.g	-0.993	0.872	-0.053	1.29	2.31	-2.09	-0.0473	-0.354	-0.636	-0.131	-0.783	-0.11	0.165	-0.0682	-0.0822	-0.75	-0.0941	-0.152	-0.57	-0.283	-1.03	-0.206	-0.394	-0.248	-0.155	0.152	-0.035	-0.0399	0.364	0.093	-0.26	-0.442	0.491	0.0709	0.249	0.0861
SCRURT2007E11.g	0.565	1.1	1.91	0.265	1.33	2.09	0.0928	-0.022	0.106	0.0775	0.179	-0.195	0.196	0.0593	-0.344	-0.0668	-0.111	-0.21	-0.12	0.142	-0.00888	0.0551	0.101	-0.0759	-0.135	1.29	-0.00709	0.474	-0.103	0.0904	-0.075	-0.127	-0.566	-0.115	-0.086	0.117
SCCCLR1C05B03.g	0.103	-0.999	-0.364	0.0766	-0.401	0.962	-0.00572	0.678	0.7	0.316	0.0251	0.115	0.0277	0.198	-0.0138	0.0795	-0.244	-0.075	0.317	-0.0136	0.558	-0.369	0.465	0.00274	-0.489		-0.306	-0.097	-0.658	-0.714	0.353	-1.3	-0.99	-0.324	-0.058	0.552
SCAGRT2041D10.g	-0.133	0.471	-0.0601	0.454	-0.358	0.522	0.662	0.457		0.911	-0.231	-0.129	-0.796	-0.769	0.0377	-0.701	-0.0835	-0.335	-0.329		1.6	-0.827	-0.875	1.14	-0.728		0.00625	0.37	-0.488	0.812	0.0469	-0.0871	-0.423	-0.0944	-0.667	-0.261
SCSFAD1124E07.g	0.0993	-0.32	-0.133	-0.144	0.0758	0.338	0.243	0.404	-0.44	-0.988	-0.128	-0.0318	-0.873	-0.848	-0.297	-0.965	0.0324	0.166					-0.33		0.788	-0.513	0.529	-0.251	-0.912	-0.56	-0.0713	0.357	-0.319	0.704	0.245	0.669
SCBFAM2120A10.g		0.879	-0.367		0.64	-0.243	-1.38	-0.923		-1.34	0.42	0.101	0.162	-0.193		0.887	0.0991	-0.0559					0.0758		1.48	-1.79	-0.395	-0.233	0.621	0.208	0.418	0.469		0.0156	0.0414	-0.386
SCCCLR2003E10.g	0.0501	0.948	0.224	0.255	-0.18	1.35	0.297	1.2	0.984	0.41	-0.457	-0.392	-0.497	-0.934	-1.07	-1.34	0.161	-1.14	-0.205		0.818	-1.21	-0.452	1.56	0.713	1.57	-0.269	0.834	0.0678	0.21	0.545	1.33	0.416	0.334	-0.287	0.295
SCJFRT1009A08.g	-0.135	0.105	0.0612	0.265	0.42	0.382	-0.0745	-0.124	-0.223	-0.29	-0.0166	0.0595	0.371	0.286	-0.0184	0.17	0.325	-0.346	-0.175	-0.109	0.0894	0.153	0.0434	-0.0535	-0.0273	0.0821	0.0702	0.126	0.343	0.155	-0.162	0.0557	0.113	0.0352	0.112	-0.0629
SCJLHR1027E08.g	0.422	0.14	0.0877	0.916	0.403	1.77	0.228	1.74	1.61	-2.34	-0.442	-0.254	-0.62	-0.974	-0.665	-0.98	-0.0642	-0.248			-0.712	-0.829	-0.966		0.581		0.324	0.578	-0.48	1.98	0.359	-0.616	-0.56	0.144	0.0584	0.262
SCEPLB1042D02.g	-0.976	-0.0731	0.744	0.152	0.37	0.199	0.443	0.448	1.88	0.093	-1.21	-0.276	-0.565	-0.418	-0.0316	-0.981	0.238	0.221				0.068	-0.186		1.19	-0.587	0.622	0.588	-0.299	-1.04	-0.244	-0.707		0.966	0.681	0.571
SCEZRT2019E05.g	-0.183	-0.519	0.917	0.31	0.888	0.67	-0.104	-2.15	-2.22	-0.0972	0.21	0.306	0.0646	0.0526	-0.249	-0.315	0.458	-0.829					0.674		0.34	-0.655	0.394	0.307	-0.264	-0.177	0.594	1.34	-1.42	0.115	0.109	-0.141
SCSBFL1039F08.g		2.68	1.75		2.08	4.27	-1.33	0.135	-2.33	-0.595	0.342	1.24	0.437	0.724		2.08	0.181	-0.178					0.767		2.75	-0.522	-2.79	-0.0347	1.06	0.203	1.84	1.77	-2.4	0.0794	0.313	-0.435
SCCCCL3001D02.g	-0.00771	-0.56	-0.976	0.463	-0.168	0.54	-0.0739	-0.592	0.124	-0.108	-0.015	0.145	0.148	-0.219	-0.0193	-0.234	0.00639	-0.236	-0.406	0.22	-0.00747	0.68	0.0882	0.0641	-0.508	0.948	-0.128	0.242	0.366	0.271	-0.297	-0.602	0.323	-0.0657	0.159	-0.0659
SCQGST3154C02.g	0.117	-0.203	-0.276	-0.202	0.0528	0.172	-0.0983	-0.15	-0.103	0.0615	0.0642	-0.122	0.275	-0.0773	-0.0596	0.167	-0.0419	-0.167	-0.195	-0.232	-0.00845	0.0762	0.164	0.0197	-0.0741	0.00379	0.0502	0.106	0.281	0.0458	-0.156	0.0835	0.161	0.073	0.042	0.114
SCRLCL6032B05.g	0.155	0.0535	0.282	0.652	0.144	1.61	0.159	0.101	0.382	0.524	-0.278	0.0426	-0.0667	-0.12	-0.402	-0.586	0.141	-0.137			-0.425	-0.635	-0.119		1.26	0.35	-0.235	0.246	0.208	-0.472	0.266	-0.091	-0.118	0.443	0.207	0.277
SCCCSB1002A01.g	0.289	-0.1	0.0731	0.485	0.347	-0.423	0.34	0.414	0.534	0.416	-0.548	-0.0217	-0.24	-0.113	-0.14	-0.845	-0.256	-0.233				-0.62	-1.32		0.264		0.173	0.165	-0.812	-0.197	0.118	-0.166		0.466	0.371	-0.0966
SCEZLB1005H10.g	-0.723	-0.19	0.206		0.534	-0.51	-0.368	-2.94		-1.09	0.422	0.0459	0.0316	0.506			0.399	-0.00289					0.516		0.366	-0.768	-0.319	-0.313	0.21	0.571	0.106		-1.76	-0.366	-0.0747	-0.343
SCVPST1060B03.g	0.24	0.219	0.494	0.318	0.869	-0.726	-0.137	-1.26	-1.94	-0.379	0.422	0.29	0.177	0.27	-0.298	0.932	0.115	-0.234					-0.253	-0.443	0.598	-0.449	0.083	-0.307	0.51	-0.00415	0.324	0.919	-1.14	-0.678	-0.404	-0.566
SCQGRT1041A07.g	-0.004	-0.318	1.42	-0.184	-0.277	-0.554	-0.0332	-1.98		-0.144	-0.106	-0.389	-0.142	-0.217	-0.185	-0.689	-0.411	0.146			-0.354	0.184	0.122		0.0753		-0.0136	0.121	-0.264	-0.527	-0.759	0.274	0.0435	0.335	0.0398	1.14
SCBFRZ2017F01.g	-0.184	-0.212	-0.0714	0.0949	0.237	0.46	0.162	-0.387		0.277	-0.786	-0.091	0.0607	-0.116	0.182	-1.85	0.949	-0.0431			0.654	-0.415	-0.147	-0.47	0.06	0.624	-0.152	-0.203	-0.276	-0.039	-0.00565	-0.0183		0.753	0.119	0.594
SCEQRT2025A12.g	0.147	0.294	0.841	-0.129	-1.53	1.17	0.00075	-0.202	-0.203	-0.278	-0.0387	0.0911	0.125	-0.109	0.0285	0.109	0.0591	-0.0111	-0.195	0.0315	0.00769	0.356	0.00997	0.114	-0.0553	-0.119	-0.0371	-0.0636	0.621	-0.0141	-0.219	0.179	0.213	0.0412	0.155	0.105
SCVPLR2027A05.g	-0.356	-0.228	0.154	0.087	0.381	0.192	0.243	0.0747	0.222	-0.141	-0.137	0.0219	-0.127	-0.0242	1.12	-0.26	0.323	0.66	-0.0156	0.359	0.00977	0.169	-0.615	-0.0752	0.425	-0.0658	0.229	0.483	-0.0896	-0.174	-0.323	-0.327	0.279	0.0663	0.00085	-0.167
SCCCLR1024F10.g	-0.689	-1	0.586		0.573	-0.39	-0.197	-0.543	-1.72	-0.42	0.0845	0.39	0.112	0.554	-0.0897	1.23	0.949	-0.198					0.663		0.645	-1.19	-0.212	-0.254	0.648	0.254	0.264	0.68	-0.905	0.0395	0.0433	-0.199
SCEZLB1008F08.g	0.0699	-0.529	0.515	-0.255	0.37	0.0071	-0.0248	-2.45	-3.91	-1.09	-0.458	0.134	0.802	0.294		1.63	-0.169	-0.127					-0.0146		0.259		-0.0724	0.195	0.449	-0.00663	-0.25	0.418	-2.6	-0.649	0.244	-0.0761
SCEZLB1010E10.g	-2.13		-0.407	1.12	0.872	-0.0706	-0.492	-2.38		-0.459	0.498	0.379	0.17	0.0224	0.239	1.17	0.0134	-0.158					0.283		0.829	-0.715	0.0857	0.192	0.399	-0.0344	0.241	0.366	-3.35	-0.174	-0.0634	-0.209
SCRLFL4029G02.g	0.439	0.232	-0.0448	0.323	-0.501	-0.101	0.0794	1.11	1.38	0.722	-1.35	-0.124	-0.157	0.175	0.172	-2.52	0.2	0.116	0.146	0.379	0.0134	-0.403	-2.03	-0.446	0.227	0.653	0.26	0.298	-0.661	-2.28	0.0396	-2.03	1.25	0.909	0.655	1.63
SCCCLR1001D10.g	-0.932	0.845	0.673	0.38	1.82	0.154	1.05	0.736	1.02	0.105	-0.841	-0.522	-0.846	-0.534	-0.544	-0.916	0.297	0.081	-0.376		1.23	-0.881	-0.41	0.556	-0.126	0.762	0.293	-0.173	-0.899	-1.09	-0.215	-0.651		1.01	0.234	0.308
SCUTLR2023A11.g	0.395	0.682	0.0855	1.38	-0.454	-0.352	1.37			1.02	-2.17	-0.543	-1.05	-0.826		-0.698	0.742	1.01					2.18		0.685		-3.11	0.633	-1.49		-0.934			-0.103	0.24
SCCCLR1001H07.g	0.238	0.293	0.109	-0.00285	0.181	-0.589	0.303	0.104	0.307	0.189	0.357	-0.235	0.367	0.537	-0.183	0.18	0.407	-0.137	0.191		-0.284	-0.221	-0.209	0.0825	-0.37		-0.167	0.133	0.136		-0.476	1.39	-0.176	-0.438	0.0523	-0.291
SCRFLR1012E09.g	0.491	-0.064	0.606	0.222	-0.106	-0.801	-0.159	-2.86		-0.486	0.428	0.185	0.268	0.476	-0.00264		-0.244	-0.252			-0.344		1.1		-0.504	-1.3	-0.128	0.12	0.338	0.106	0.0311	-1.09		-0.836	-0.288	-0.418
SCCCRT2001A03.g	-0.35	0.0389	-0.179	1.51	2.17	-1.29	-0.0682	0.243	0.68	-0.0122	0.327	0.355	0.5	0.843	-0.313	0.247	0.296	-0.279			0.168	-0.0937	-0.139		0.346	0.43	-0.0495	0.334	0.394	0.905	0.407	0.918	-0.987	-0.00787	0.376	-0.314
SCSFAD1070F08.g		-1.07	0.224	1.53	1.09	1.96	-0.765	1.3		-8.27	0.458	0.435	0.725	0.608			-0.00764	-0.075					1.35		1.24	-0.813	-0.0705	0.397	0.865	0.612	0.7	1.41		-0.493	-0.16	-0.444
SCRURT2010A10.g	-0.45	0.0344	-0.0269	0.00545	0.113	-0.178	0.0478	0.0817	0.638	0.0652	-0.776	-0.00322	0.00471	-0.286	0.134	-0.765	0.058	0.111	-0.0426	0.425	0.0841	0.675	-0.793	-0.11	0.12	-0.255	-0.0765	-0.0649	-0.135	-0.165	-0.367	-0.657	0.497	0.141	-0.464	0.109
SCCCRZ2C02C06.g	0.0935	0.456	-0.134	0.265	-0.104	-0.41	0.358	0.719	0.542	0.301	-1.95	0.086	0.0691	-0.0377	-0.123	-2.2	0.0143	-0.0657	-0.15	-0.155	-0.221	0.0815	-1.24	-0.165	0.418	1.45	-0.152	-0.0542	-0.704	-0.613	-0.276	-2		0.3	0.279	0.696
SCMCAM1100D08.g	0.309	0.511	0.399	0.144	0.0389	0.333	-0.0135			0.136	-0.166	-0.498	-0.181	-0.578	0.181	-1.05	0.162	0.273	0.0955		0.97	-0.288	-0.6	-0.628	0.0376	0.858	0.322	0.436	0.0305	-0.13	-0.485	-0.74		0.298	0.354	0.863
SCQGFL3053A08.g	-1.2		-1.23		0.772	0.171	-0.131	-0.329		-0.144	-0.0197	0.111	0.112	0.24		1.19	-0.00473	0.508					0.777		1.18	-0.506	0.0105	-0.0509	0.267	0.605	0.311	0.582		0.308	-0.0291	-0.119
SCEZLB1008D09.g	-0.147	-0.122	0.279	-0.146	0.249	0.272	-0.00534	-0.142	-0.341	-0.298	-0.109	0.0131	0.00839	-0.171	0.157	-0.147	0.0212	0.0802	-0.0776	0.102	0.0589	0.179	-0.438	-0.0844	-0.109	-0.13	0.251	0.151	0.253	-0.0561	-0.365	-0.00417	0.217	0.0751	0.134	-0.0458
SCVPRZ2043E04.g	-0.344	-0.118	0.188	-0.165	0.663	0.464	0.103	-0.235	-0.473	-0.236	0.00932	0.207	0.031	-0.273	0.324	0.044	0.0972	-0.213	0.224	0.169	-0.198	0.25	-0.0785	0.0721	-0.252	-0.18	0.207	0.1	0.363	-0.0986	-0.159	-0.134	0.252	-0.00737	0.068	-0.165
SCCCFL1003C01.g	0.149	0.651	0.439	-0.425	-0.0349	0.512		-0.0506	1.12	1.21	-0.54	0.156	0.0513	-0.0771	0.0283	-0.337	-0.378	0.123	-0.0515	0.381	0.369	0.159	0.469	0.101	-0.152	0.565	0.145	0.108	-0.119	-0.089	-0.181	-1.18	-0.14	-0.105	-0.21	0.0545
SCEQRT1030A02.g	0.17	-1.94	0.207	1.18	0.249	0.393	-0.408			-3.07		0.0927	0.346	0.47	-0.076		-0.478	-0.187					0.347		-1.05		-0.541	-0.281	0.173		0.202	2.06	-2.22	-1.28	-0.73	-1.5
SCRFAD1023F12.g	0.714	0.967	0.0303	0.444	-0.793	-0.457				0.706		-0.515	-0.141	-0.188			0.013	0.283					1.93		0.131		0.372		-0.959	2.21	-0.168	-0.453		-0.596	0.979	-0.88
SCCCCL3080E02.b	-0.436	0.0739	0.427	0.0925	0.698	0.338	0.00046	-0.147	-0.592	-0.525	0.0147	0.304	0.181	-0.000872	0.136	-0.16	0.203	-0.0439	-0.0649	0.0962	0.0207	0.105	-0.0174	-0.187	-0.0591	-0.0295	0.13	0.0955	0.489	-0.00042	-0.0986	0.000464	0.42	0.0447	0.255	-0.133
SCJFLR1035E04.g	0.733	-0.287	0.363	0.2	-1.73	0.168	0.572	1.06	0.00799	1.22	1.32	-0.859	-1.38	-1.18	-0.176	-0.446	-0.458	-0.0127	0.0653		-0.19	0.433	0.0299	0.0495	0.659		0.664	0.266	-1.2	-0.631	-0.776	0.298	0.508	0.0505	-0.0933	-0.371
SCCCRZ2C03D11.g	0.0318	-1.16	-0.248	0.0969	-0.292	-1.76	0.693	1.65	1.84			-0.285	-0.47	-0.0396	-0.168	-0.896	-0.539	-0.038	0.235		0.57	-0.412	0.418	0.162	-0.0669		0.15	-0.499	0.157	0.798	0.069	0.517	0.597	-0.574	-0.67
SCJLLR1054D12.g	-1.99	-2.22	-1.12	1.98	-0.00975	2.93	-0.383	-2.5	-4.35	-1.84	0.916	-0.496	-0.282	-0.721	-0.108	0.623	0.249	-0.417					0.111		1.12	1.06	0.197	-1.31	0.942	0.157	0.667	1.08		-0.364	-0.62	-1.06
SCEZHR1083C04.g	-0.0698	0.0696	0.0185	-0.0269	0.0202	-0.0228	0.101	-0.0424	-0.118	0.0457	-0.0399	0.188	0.238	0.136	-0.0571	0.00914	0.0133	-0.158	-0.264	-0.11	0.267	0.0184	-0.114	0.0916	0.234	0.165	0.137	0.0557	0.0911	-0.0991	-0.197	0.0179	-0.0305	-0.0109	-0.0356	-0.174
SCJFST1017B02.g	-0.59	0.0456	0.272	0.00785	0.781	0.701	-0.0673	-0.267	-0.514	-0.495	-0.11	0.143	0.152	-0.263	0.182	-0.295	0.156	0.147	-0.149	0.286	-0.0579	0.258	-0.118	-0.0198	0.146	-0.291	0.0526	0.188	0.404	-0.102	-0.251	-0.0119	0.42	0.306	0.605	-0.043
SCJFRT2060G09.g	-0.446	-1.66	-0.208	0.323	0.549	0.327	0.0203	-0.353	-0.137	-0.115	0.734	0.139	0.198	0.346	0.266	1.45	0.0354	-0.175	0.191		0.856	0.036	0.353	0.203	-0.665	-0.621	0.0576	0.116	-0.0751	5.81	0.381	0.444	-1.58	-1.1	0.136	-0.444
SCCCCL4001D08.g	0.255	1.5	0.421	-0.354	-0.565	0.181	-0.165	0.774	0.662	-0.512	1.12	-0.275	-0.0684	-0.288	-0.365	1.17	-1.36	0.0701				0.0272	0.448	0.466	-0.0346		-0.053	-0.292	-0.0791	1.97	0.223	0.614	0.37	-1.29	-0.844	-0.0236
SCQGRT1042C12.g		-1.02	-0.116	0.178	0.528	0.276	-0.0948	-0.635	-0.408	0.0523	0.0818	0.135	-0.347	-0.436	0.397	-0.551	-0.306	0.182					-0.834		0.34	0.0206	0.374	-0.379	-0.474	-0.636	0.128	0.558	-0.32	0.565	0.326	0.0669
SCCCCL3001G03.g	0.564	0.496	-0.373	0.929	0.37	-0.892	-0.533		-2.68	-0.617	0.265	-0.128	0.148	0.798	-0.412	0.912	-0.236	-0.254			0.128		0.279		-0.91		-0.472	0.133	0.333	4.23	0.36		-0.973	-0.538	-0.162	-0.695
SCEZRZ1016C02.g	-0.975	-0.291	-0.169	-0.416	0.193	0.169	-0.195				1.79	0.553	0.482	-0.492	-0.193	3.23	-0.637	-0.516					2.2		-0.685		-0.429	-1.47	-0.478	5.25	0.219	1.46	-1.21	-0.626	-0.856	-0.364
SCEZHR1047A03.g	0.549	-0.355	0.22	-0.0407	-0.366	0.146	-0.286	0.683	0.423	0.238	-0.483	-0.0387	-0.674	-0.708	0.306	-1.11	0.491	0.186	-0.208	0.376	-0.194	0.457	-1.98	-0.104	0.347	-0.504	0.749	0.222	-0.0225	0.184	-0.226	-0.198	-0.493	0.201	0.0547	-0.455
SCQGLR2025A07.g	-0.0854	0.0858	0.0832	-0.0534	0.301	0.358	-0.117	-0.00371	0.698	1.66	-0.167	0.0165	0.161	0.0374	-0.122	0.107	0.119	-0.232	-0.0387	0.0759	0.289	0.0576	0.035	-0.0104	-0.0102	0.0992	0.0949	0.234	0.303	0.0808	-0.284	0.0715	0.175	0.0157	0.222	0.0508
SCSGHR1066H10.g	-0.123	0.044	0.0105	-0.276	0.107	0.201	-0.177	-0.241	0.108	-0.132	0.143	0.0921	0.175	-0.188	-0.109	0.33	-0.179	-0.388	-0.269	0.135	0.224	0.337	0.06	0.012	-0.234	1.08	0.00792	0.128	0.518	0.0908	-0.0545	0.0399	0.292	-0.0468	-0.298	-0.0463
SCUTAM2005H01.g	-0.849	0.0029	0.119	0.127	0.507	0.0737	0.0422	-0.209	-0.499	-0.365	0.105	0.18	0.179	-0.12	0.186	0.0254	-0.0509	-0.0455	-0.042	0.171	0.0984	0.183	0.143	-0.0751	0.00985	-0.0765	0.116	-0.00965	0.478	-0.039	-0.148	0.145	0.301	0.0899	0.188	-0.114
SCACLR1036E09.g	0.208	-0.382	-0.273	-0.906	-0.392	0.772	-0.122	0.018	0.0718	0.129	-0.275	-0.182	0.273	0.381	0.0494	-0.281	-0.466	-0.0494	-2.45	-0.212	-0.286	0.0577	0.273		-0.189		-0.265	-0.048	-0.207	-0.126	0.386	-0.118	0.107	-0.0234	-0.146	-0.217
SCEQRT1027D04.g	-0.301	-0.217	1.23	-0.0396	0.646	1.83	-0.0889	-1.31	-1.36	-0.434	-0.392	0.000591	0.0963	-0.414	0.29	-1.21	0.497	-0.201	0.0333		0.177	-0.428	-0.344	-0.422	0.368	1.4	0.488	0.497	-0.148	-0.782	-0.178	-0.47		0.353	-1.36	0.355
SCVPAM1055F07.g	-0.04	-0.512	-0.385	0.241	-0.152	0.523	-0.014	0.238	0.311	-0.177	-0.154	0.0529	0.164	0.352	0.203	-0.0752	-0.485	-0.148		-0.232		-0.0807	-0.298	-0.0403	-0.00902	2.5	-0.11	-0.108	-0.344	-0.173	0.335	0.128	-0.69	-0.0392	0.0521	0.54
SCJFRZ2009D12.g	0.18	0.557	-0.027	0.0227	-0.166	-0.534		0.297	-0.0425	-0.0106	0.541	-0.196	-0.011	0.321	-0.428	1.29	-0.835	-0.473	-0.0159			-0.0263	0.0559	-0.153	-0.118	1.86	-0.014	-0.404	0.0165	0.505	0.069	0.91	0.49	-0.891	-0.574	0.434
SCSGLR1025B04.g	0.714	0.561	0.349	0.0805	-0.439	-0.801	-0.661	2.01	1.14	0.891	1.26	-0.89	-0.858	-1.04	0.377	1.02	-0.547	0.322			-0.42	0.24	-1.39	0.121	-0.056		0.459	0.186	-1.25		-0.0884	-1.32		0.121	0.186	0.416
SCCCLR1C04F11.g	-0.364	-0.471	1.29	-0.0803	1.04	2.81	-0.497	-1.19		-0.441	0.492	0.464	0.953	0.213	-0.655	1.02	-0.0228	-0.354				0.686	0.169		0.677		-0.353	0.0744	0.258	3.08	-0.25	2.62	-1.12	-0.276	-0.238	-0.355
SCBGAD1026G11.g	-0.531	-1.52	-0.579	0.664	0.508	0.523	-0.625	-2.04		-2.42	0.47	0.281	0.592	0.775		3.46	-0.387	-0.246					0.507		-0.324	1.26	-1.55	-0.047	1.08	1.43	0.595	1.67	-3.07	-1.67	-0.377	-0.758
SCJLRT1020H07.g	0.201	-0.659	-1.25	0.539	-0.39	-1.14	-0.244	0.0474		-0.109	-0.134	0.105	-0.0126	0.249	0.335	-0.636	0.247	-0.112					-0.41		0.236		-0.342	-0.106	0.379	0.308	0.301	0.45	-0.0194	0.246	0.46	-0.000392
SCQGLR2025E03.g	-0.192	-0.094	-1.03	0.0844	0.153	0.005		-0.524			1.5	0.262	1.12	0.242	-0.269		-0.53	-1.59				0.305		0.875	-0.425		-0.0906	-0.22	0.827	2.26	0.0151	6.35	-0.19	-1.14	-0.464	-0.574
SCCCLR2002B05.g	0.615	0.65		0.433	-0.325	0.337			-2.4	0.879		0.841	-0.00824	1.24		1.56	-1.08	0.0341					0.142		0.196	-1.3	0.301		-0.218	-1.62		0.239	-3.29	-0.436	-0.21	0.15
SCUTLR2023G02.g	0.074	-0.702	-0.271	-0.188	-0.511	-0.424	0.309				2.27	-0.262	-0.873	-0.619		0.285	-0.293	-0.082							-0.513		-0.327		-0.626	1.55	-0.0218	0.73	-1.87	-0.896	-1.87	-0.622
SCRURT2008F06.g	0.672	-0.429	-0.457	0.948	-0.414	-0.881	0.123	0.564	0.292	1.51	-0.358	-0.237	-0.337	0.045	-0.0791	0.242	0.533	-0.13			0.909	-0.293	0.304	0.872	0.0155		-0.153	0.155	-0.285		0.504	0.896	-0.0132	-0.241	-0.603	0.401
SCEPAM1021G03.g	0.59	-0.955	-0.277	-0.903	-0.702	0.877	-0.124	1.78	1.18	1.52	0.0155	-0.073	-0.809	-0.233	-0.0597	-1.5	-1.18	0.0511				0.141	-0.0348	0.159	-0.498		-0.0983	-0.211	-0.779	-0.898	-0.075	-0.981	0.935	-0.0988	-0.179	0.137
SCCCCL7001A04.g	0.00874	0.0534	-0.135	0.0902	0.281	0.486	-0.0467	-0.261	-0.223	-0.0717	0.0184	-0.0983	0.246	0.12	-0.116	0.14	0.239	-0.155	-0.233	-0.0302	0.184	0.0962	0.107	0.0342	-0.0825	-0.0289	0.134	0.132	0.328	0.175	-0.192	0.112	0.266	0.0282	-0.342	0.136
SCACLR1130H08.g	0.603	-0.0965	0.047	0.295	-0.478	-0.0434	-0.108	0.287	0.356	0.202	-0.911	-0.311	-0.168	0.27	0.271	-0.906	0.115	-0.129	0.11	-0.0004	-0.133	-0.265	-1.09	0.0896	0.57		0.351	0.325	-0.545	-0.728	0.152	-3.13	-0.147	0.509	-0.227	1.55
SCUTHR1065C05.g		0.181	0.129		0.324	0.437	0.247			-0.0546	1.57	0.226	0.409	0.788	0.0112	0.986	-0.228	-0.0354					0.707		0.276		-0.683	-0.317	1.96	0.296	0.923	0.25		-0.273	0.0703	-0.155
SCRFLR2038E09.g	-1.44	-1.21	-1.29	1.48	-0.0965	0.638	-0.588			0.324	1.36	0.241	0.429	0.0883			-0.18	-0.197					0.397		-0.387		-0.132	-0.451	0.256		2.14	1.82	-0.865	-0.766	0.137	-0.261
SCSBST3101E05.g	0.358	-0.167	-0.315	-0.0452	-0.285	-0.406	0.0503	0.604	0.565	1.01	-2.13	0.0922	0.0996	0.237	-0.0841	-1.88	-0.304	0.0182	0.0366	-0.092	-0.0518	-0.512	-0.926	-0.214	0.282	-0.421	0.0731	0.103	-0.36	-0.642	-0.271	-2.1	0.778	0.312	-0.328	1.68
SCEZST3147A10.g	0.194	0.651	0.228	1.55	-0.297	-0.23	0.593	0.147	0.359	-0.453	-0.104	-0.225	-0.419	0.796	2.12	0.29	1.44	0.794	-0.0963	1.96	0.207	0.207	-1.31	0.243	1.12		-0.157	0.822	-0.347	-0.458	0.125	-0.436	-0.172	-0.0415	-0.261	-0.192
SCCCCL4003D08.g	0.353	0.274	-0.315	-0.245	-0.723	-0.112	0.572	2.35	0.772	1.28	-0.949	0.0644	-0.811	-0.529	0.227	-0.724	0.785	0.0954	-0.117	-0.23	-0.565	-0.291	-1.45	0.127	0.135	-0.175	0.628	-0.0243	-0.931		-0.0702		1.51	0.834	0.273	1.3
SCQSFL3031C01.g	-3.65				0.704	1.24	-0.691				5.39	-0.131	0.314	0.528			-0.573	-1.15					1.68		-1.09		-1.31	-0.186	0.598	2.62	-0.211	0.765		-0.776	-0.11
SCSGFL4C07H11.g	0.0924	0.629	0.227	-0.401	-0.506	-0.374	0.567	0.921	0.344	-0.0651	-0.939	-0.487	-1.03	-0.318	-0.0159	-1.64	-1.33	0.219	-0.0516	-0.794	-0.45	-0.888	-1.32	-0.733	0.501	0.285	0.122	-0.429	-1.51	-1.31	-0.774	-2.62		0.847	-0.157
SCACSB1125H12.g			-0.883	0.271	0.705	0.623	-0.0998	-0.475	-1.37	-0.681	-0.0259	0.296	0.289	-0.373	0.318	-0.0897	0.209	-0.105	-0.0997	0.673	0.503	0.332	0.0109	-0.158	0.724	-0.712	-0.0113	0.194	0.52	-0.0983	-0.181	-0.186	-0.0894	0.182	0.515	0.158
SCBFLR1039G11.g	-2.39	0.37		1.6	1.33	3.42	-0.789	-3.07		-1.96	1.06	0.655	0.52	1.04	-0.288		-0.476	-0.648					0.641		-0.353		-0.256	-0.494	3.49	3.07	0.766	1.06	-2.55	-0.765	-0.0482	-0.41
SCEZAM2032C05.g			0.684	-0.473	-0.0974	-0.461	-0.0309	-0.0145	-1.52	-0.345	0.388	0.0593	-0.454	-0.0994		-0.1	0.277	0.301					0.0926		0.772	-1.24	0.116	0.123	-0.482	0.464	0.113	0.744		0.0847	0.173	-0.311
SCJLLR2020C02.g	-0.998	0.0341	0.76		0.572	1.04	-0.359	-2.36		-0.839	1.18	0.322	0.647	0.74		2.84	-0.208	-0.592					2.03		0.041	1.79	-0.486	0.344	0.536	1.22	0.316		-2.2	-0.735	-0.319	-0.362
SCEZRZ1017C07.g		-2.58		0.341	0.496	0.508	-0.902	-1.58	-2.66	-1.65	0.859	0.465	0.555	0.664			0.0196	-0.47					0.596		-0.0636	-1.21	-0.287	-0.227	1.23	1.8	0.543	2.8		-0.501	-0.234	-0.713
SCQGLR1041B09.g	0.0696	-0.341	-0.247	0.38	0.0485	-0.0798	-0.243			-0.467	0.0774	0.151	0.186	-0.178	0.121	0.0939	-0.282	-0.0166	-0.199		0.095		-0.143		0.62	1.53	-0.134	0.0556	0.298	-0.567	0.459	-0.803	-1.82	0.178	-0.147	-0.344
SCCCCL4007A04.g	-0.747	-0.644	-0.554	0.319	0.648	-0.345	-0.443			-1.26	-0.0911	0.0051	0.402	0.303	0.315	0.0679	-0.396	-0.00887					0.802		0.0977	-1.38	-0.0532	-0.14	0.7	1.06	0.42	3.39	-0.996	0.0893	-0.113	-0.345
SCEPLB1043A10.g	0.155	-0.417	-0.162	-0.162	-0.631	0.637	-0.148	-0.15	-0.0392	0.0104	0.236	0.0656	0.394	0.342	-0.227	-0.046	-0.173	-0.146	0.106		-0.521	0.22	-0.335	0.000452	-0.386	0.691	-0.289	0.0739	-0.169	-0.0442	0.186	-0.13	-0.718	-0.179	-0.259	0.443
SCCCLR1067A05.g	-0.0065	1.95	0.426	-0.17	1.77	-0.0708	0.94	-0.127		0.851	1.37	0.0954	-0.594	-0.297		2.27	0.21	0.481					-0.223		0.838	-0.244	0.206	0.443	0.393	-0.771	-0.613	-0.632		0.446	0.99	-0.477
SCUTRZ2024G05.g	0.392	0.747	1	-2.06	-0.36	-0.618	1.04	1.99	0.734	0.819	-0.624	-0.233	-0.768	-0.377	-0.236	-1.57	-0.645	0.164	-0.0513		-0.473	-0.053	-0.305	-0.035	0.471		0.0529	-0.146	-1.12	-1.42	-0.133	0.848	1.33	0.952	0.181	1.04
SCVPLR2012B07.g	-1.73	0.142	-1.03	-0.51	0.0831	-0.968	0.484	0.261	0.161	0.215	0.0601	0.178	-0.186	-0.35	0.192	-0.51	0.00749	0.37					-0.327		-0.204	-0.778	0.00643	-0.262	-0.127	0.101	0.0095	-0.643	0.724	0.258	0.296	-0.104
SCJFRZ3C01D11.g					3.1		-0.59			-0.691	0.638	0.361	0.72	0.525	-0.0422		-0.238	0.244					-0.217		-0.0354		-3.83	0.0573	0.159	0.777	0.178	0.0477		-1.36	-0.569	-0.812
SCACLR1057C07.g	0.274	-0.178	-0.0656	0.168	0.256	-0.473	-0.0145	-0.244	-0.26	-0.0972	-0.559	0.0494	0.229	0.122	-0.00015	-1.04	-0.349	-0.118	0.267	-0.328	-1.26	-0.0235	-0.485	-1.24	-0.0823	-0.0904	0.078	-0.176	0.00473	0.0362	0.135	-0.185	0.0957	0.426	-0.217	0.358
SCBGLR1118B02.g	0.3	-0.523	-0.485	0.166	-0.0728	-0.639	0.37	0.603	1.34	1.32	-0.509	0.0734	0.16	-0.0576	-0.0786	0.331	-0.0736	-0.17	-0.0872	0.253	0.162	0.131	-0.0343	0.00129	-0.0451	1.59	0.218	0.203	0.186	0.13	-0.322	-0.0304	0.244	-0.0833	-0.0198	0.296
SCJFLR1035B03.g	-0.237	-0.701	-0.232	-0.146	-0.114	-0.88	-0.0144	-0.271	-0.223	-0.321	-0.233	0.0508	-0.0452	-0.0473	-0.103	0.317	-0.0762	-0.118	-0.189	0.31	-0.0392	0.338	-0.651	-0.0199	0.174	-0.115	0.144	0.0907	0.157	0.175	-0.173	-0.0903	0.189	0.197	0.129	0.122
SCEPRT2048E07.g	0.446	-2.2	-0.529	0.704	-0.412	-1.77	0.117	-1.18	-0.522	-0.0113	-0.00967	-0.0506	-0.119	-0.22	0.821	0.418	0.388	0.181	-0.493	-1.46	-0.429	0.125	-0.525	-0.0985	-0.15		-0.148	-0.706	0.258	0.547	-0.478	-0.199	1.01	0.167	-0.163	0.184
SCSBLB2040E07.g	-0.324	-0.75	0.0477	-0.261	-0.131	0.289	0.0678	0.0346	0.166	-0.00751	-0.0537	0.391	0.495	0.315	0.0476	0.0759	0.694	0.0542	-0.107		0.144	0.125	0.0702	-0.252	-0.0457	0.309	-0.0846	-0.155	-0.521	0.0562	0.0321	-0.0778	-0.783	0.0718	0.141	0.0147
SCCCLR1077F09.g	0.0626	-0.674	-0.476	-1.48	-0.608	1.22	-0.634	-0.157	-0.347	0.0488	1.13	0.213	0.537	0.447	-0.379	2.17	-0.174	-0.393	0.524		-2.21	0.57	-0.283	-2.18	-0.0953	5.69	-0.505	-0.368	0.876		0.567		-0.789	-1.51	-0.265	-0.403
SCCCRZ2C04A05.g	0.0851		-0.78	-0.038	-0.665	-2.33	0.0467	-0.873	-5.03	-1.33	0.258	0.102	-0.123	-0.0876	0.533	1.5	0.299	0.288					0.678	-0.129	0.499	-1.07	-0.471	-0.446	-0.457	-0.23	-0.747	-0.769	1.15	0.137	-0.017	0.452
SCACLR1057G02.g	0.00945		-0.926	-0.069	-0.546	0.615	0.123	-1.12	-1.74	-1.4	1.2	0.379	1.12	0.991	-0.433	2.82	-0.423	-0.658				0.576	0.739	-0.0528	-0.465		-0.55	0.0922	0.648		0.117		-1.04	-2.11	-0.555	-0.329
SCEQLB1067E03.g	0.247	-1.35	-0.596	1.03	-0.161	-1.18	0.023	-0.226	-1.32	-0.808	0.378	0.232	-0.822	-0.777		0.937	0.142	0.571					-0.218		0.817	-1.37	-0.0145	0.232	-0.28	-0.01	-0.633	-0.279		0.467	0.819	-0.435
SCCCLR1C02B03.g	0.826	0.633	0.219	-0.445	-0.2	-0.0432	0.507	1.03	0.77	-1.46	0.154	-0.471	-0.724	-0.466	-0.161	-1.22	-0.638	0.195	0.118		-0.31	-0.0891	-1.1	0.132	0.0585		0.361	-0.113	-0.214	-0.895	0.0862	-0.88	0.455	0.306	-0.293	0.968
SCJFRZ2010A09.g	0.276	0.266	0.871	-0.424	0.568	0.299	0.384	1.29		0.12	-0.709	-0.205	-0.651	-0.261	0.0497	-0.453	0.634	0.324			-0.649	-0.238	-1.35		0.307		0.314	0.172	-0.385	-0.196	-0.247	-0.807		0.577	0.773	0.0868
SCSBAD1052D09.g	0.147	-0.402	-0.499	0.51	-0.196	0.19	-0.308	1.52	1.18	1.17	-0.375	-0.132	-0.904	-0.995	-0.303	-0.213	0.076	0.0802			-0.482	0.31	-1.07	-0.134	-0.213		-0.0403	0.118	-0.183	2.34	-0.055	0.752	0.539	-0.085	0.142	0.607
SCVPCL6041F12.g	-0.818	-0.162	-0.0846	-0.0339	-0.675	-1.19	-0.053	0.0356	0.202	-0.183	-0.568	0.0695	-0.0583	0.0815	0.0361	-0.393	-0.0562	-0.131	0.128		0.752	0.412	-0.242	0.13	0.0238	1.07	0.0149	-0.344	0.0257	0.542	-0.0552	0.292	0.621	0.263	0.181	0.241
SCBGLR1002D03.g	-0.385	0.75	0.602	-0.632	0.098	-0.253	0.0943	-0.151	-0.0939	0.187	-0.282	0.132	0.0314	-0.266	-0.0072	-1.05	-0.461	0.335			0.21	0.243	0.137	0.15	-0.226	-0.925	-0.106	-0.231	-0.0953	-0.213	0.0458	0.263	0.408	0.595	0.15	0.648
SCSFFL4082E12.g	0.249	-0.528	-0.0557	-0.43	-0.615	0.845	-0.0206	1.6	1.03	1.38	-0.462	0.116	-0.24	0.0831	-0.138	-0.453	0.402	0.0905	0.451	0.194	-0.404	-0.039	0.483	-0.181	0.218	0.894	-0.0369	-0.255	-0.713	-1.23	0.0302	-1.98	-0.511	0.277	-0.0636	1.32
SCBGLR1099H07.g	0.196	-0.039	-0.124	0.325	-0.374	0.224	-1.08	-0.0692	-0.492	0.0736	0.92	0.253	0.605	1.03	-0.328	1.54	-0.747	-0.277				0.149	0.467	0.486	-0.34		-0.0895	-0.0185	0.356		0.225	2.64	-0.651	-0.931	-1.44	-0.398
SCAGCL6013E03.g		-1.38	-0.8	1.33	1.73	1.04	-0.826	-3.04	-6.66	-1.42	0.847	1.2	0.827	0.593			0.312	-0.461					1.85		1.06	-0.0738	-0.522	-0.696	1.11	0.23	0.897	1.74		-0.23	-0.0598	-0.691
SCACLR2014E12.g	-0.159	0.984	0.559	-0.601	-0.166	-0.289	0.269	0.428	0.632	0.817	-1.19	-0.0252	-0.312	-0.0747	-0.0489	-0.145	-1.11	0.0468	-0.118	-1.35	-0.224	-0.403	-0.776	-0.158	-0.0782	1.6	-0.154	-0.56	-0.0884	-0.127	0.267	0.0272	0.173	0.0178	-0.212	1.16
SCBGLR1002D06.g	-0.156	0.585	0.181	0.0119	0.0245	-0.279	0.0169	-0.159	-0.205	0.0187	-0.244	-0.222	0.0615	-0.0258	-0.139	-0.2	-0.506	0.00959	-0.169	-0.122	0.244	0.00647	-0.194	-0.0825	0.0187	0.0371	-0.0719	-0.0906	-0.00935	0.07	-0.0457	-0.099	0.169	0.0828	0.0584	0.135
SCBGLR1003D06.g	-0.394	1.96	0.356	-0.181	0.567	-0.982	-0.0005	0.305	0.366	0.474	-0.462	0.0185	-0.153	-0.294	0.302	-0.0605	-0.702	-0.106	-0.537	-2.33	-0.876	-0.205	-0.494	-0.111	-0.166	1.46	-0.0731	-0.289	-0.334	-0.534	0.236	0.221	0.397	0.0728	-0.427	0.424
SCCCLR1C04E03.g	-0.512	0.801	-0.277	-0.631	0.54	-0.749	0.333	0.259	0.428	0.402	-1.04	0.227	-0.0723	-0.299	0.284	-0.218	-1.44	0.301	-0.144	-0.957	-0.0887	-0.096	-0.203	0.257	-0.195	-0.11	-0.0401	-0.296	-0.194	-0.426	0.0328	0.58	0.294	0.21	0.19	1.33
SCCCLR1C07A06.g	-0.335	0.731	0.453	-0.0359	-0.0214	-0.676	0.224	0.288	0.523	0.485	-0.466	0.0439	-0.125	0.0606	0.132	-0.174	-0.912	0.134	0.0254	-1.28	-0.321	-0.414	-0.627	0.0249	-0.131	0.174	-0.2	-0.464	0.14	-0.271	0.234	0.156	-0.174	0.157	0.0976	1
SCCCRZ2001H09.g	-0.714	0.817	-0.419	-0.229	0.192	-1.14	0.149	0.528	0.395	0.236	0.0991	0.177	-0.11	-0.105	0.154	0.216	-1.38	0.285	-0.146	-0.252	0.0246	0.0369	-0.104	0.439	-0.0915	-0.332	-0.11	-0.356	-0.0869	-0.0012	-0.0585	0.287	-0.0308	0.027	-0.088	-0.183
SCCCRZ2C01F09.g	-0.454	0.837	0.534	-0.613	0.00235	-0.513	0.238	0.512	0.657	0.64	-1.19	0.0068	-0.394	-0.13	0.152	-0.0207	-1.08	0.241	-0.0958	-1.2	-0.276	-0.513	-0.642	-0.201	-0.176	1.01	-0.114	-0.55	0.0011	-0.301	0.306	0.374	0.572	0.257	-0.222	0.971
SCJFLR1017A01.g	-0.986	0.423	-0.529	-0.119	0.61	-0.945	0.395	0.487	0.221	0.28	-0.767	0.088	-0.385	-0.873	0.343	-0.0085	-1.66	0.349	0.041	-1.06	-0.169	-0.392	-0.344	0.588	0.0546	-0.67	-0.1	-0.479	-0.388	-2.56	0.0601	-2	0.808	0.948	0.128	0.536
SCQGLR1019D10.g	-0.445	0.73	-0.374	-1.05	0.2	-1.2	0.3	0.794	0.287	0.321	-1.32	0.0722	-0.316	-0.0505	0.0942	-0.836	-1.72	0.206	-0.363	-1.09	0.185	-0.247	-0.0642	0.567	0.0662	1.1	-0.0842	-0.489	-0.597	-0.726	0.111	0.398	0.567	0.238	-0.0383	0.756
SCCCLR2C02E10.g	-0.297	-0.932	-0.108	-0.828	0.281	0.349	0.334	0.892	0.785	-0.157	-2.32	0.223	-0.384	-0.335	0.259	-0.293	0.0147	0.205	0.426	0.143	-0.887	-0.394	-0.978	-0.465	0.908	0.754	1.27	-0.477	-0.824	-0.229	-0.0336		-0.333	0.235	0.0543	1.69
SCSBFL4011F05.g	-0.713	0.667	1.01	-0.338	0.8	0.393	0.392	-0.136	0.0173	0.494	-0.672	0.255	0.175	-0.409	0.0629	-0.404	-1.26	0.275	0.0981		1.05	0.267	-0.0925	0.79	1.54	-0.535	-0.102	0.0499	-0.528	-0.551	-0.349	-0.281	-0.063	0.304	0.149	0.498
SCCCCL4007B12.g	-0.508	0.516	-0.381	-0.563	0.0828	-0.325	0.331	0.597	0.679	0.251	-0.137	0.117	-0.735	-0.406	0.197	-0.642	-0.583	0.243			-0.566	0.517	0.00827	-0.0848	0.347	0.345	-0.00486	-0.256	-0.618	0.0864	-0.121	-0.181	0.197	0.547	0.343	0.392
SCQGLB1027F07.g	-1.22	0.29	0.245	0.314	0.701	-0.00932	0.617			0.378	0.368	-0.0189	0.398	0.166	0.365	-0.523	-0.0216	0.313					0.406		0.974	0.0597	-0.368	-0.44	-0.658	-0.892	-0.0922	-0.154	1.04	0.16	0.87	-0.0844
SCQGRT1045D01.g	-0.276	-0.628	-0.453	-0.0988	-0.0733	0.0183	-0.0294	0.13	0.415	0.17	0.13	0.211	0.09	0.191	0.0757	0.222	-0.214	-0.0537	0.116	-0.169	-0.46	-0.177	0.503	0.155	0.0949	-0.0763	-0.116	-0.178	0.0368	0.15	0.197	0.112	-0.554	-0.22	-0.0245	-0.152
SCQSFL1125C02.g	-0.213	0.141	0.065	0.0344	0.358	0.711	-0.11	-0.215	-0.208	-0.0166	0.185	-0.117	0.121	-0.0119	-0.13	0.675	-0.138	-0.382	0.101	0.214	0.309	0.0197	0.0262	-0.028	-0.169	0.0898	-0.144	0.146	0.366	-0.103	-0.3	0.0369	0.186	-0.132	-0.522	-0.0973
SCBFLR1046D03.g	-0.273	0.618	0.606	-1.02	0.371	0.276	-0.58	-2.43	-1.65	-0.915	0.607	0.533	0.567	0.484	-0.318	1.62	0.0204	-0.415			0.403	0.66	0.917		0.25	4.3	-0.196	0.00973	1.1	0.413	-0.118	0.808	-0.503	0.0898	0.127	-0.453
SCEZRZ1013F01.g	-0.514	0.0597	0.355	0.549	0.976	0.213	-0.21	-0.548	-1.5	-0.158	0.713	0.341	0.541	0.0473	0.0633	0.548	0.31	-0.249			-0.369		-0.598		-0.0722	0.195	-0.106	-0.175	0.408	-0.225	0.0381	-1.12	-1.06	0.232	-0.0197	-0.372
SCSGAD1005H05.g	-1.06	0.781	1.24	-0.685	0.714	0.824	-0.376	-1.04	-1.57	-0.204	0.405	0.528	0.507	0.547	-0.341	2.08	-0.0247	-0.233					0.293		-0.146		-0.282	0.398	0.686	0.44	0.103	1.39	-2.56	-0.309	0.0808	-0.429
SCEQRT2091D04.g	1.5	0.995	0.859	-0.95	0.659	0.819	0.307	-1.69	0.149	-0.051	0.399	-0.225	0.347	0.392	-0.133	0.781	0.624	0.0971			-1.18	-0.562	0.375		0.372	-0.192	0.353	0.16	0.482	-0.253	-0.381	0.0334	-1.11	0.488	0.212	-0.375
SCCCCL6003D08.g	-0.818	0.28	0.976		0.012	0.546	-0.707			-1.35	0.998	0.398	0.666	0.893	-0.476		-0.228	-0.469					0.271		-0.985		0.201	0.211	1.23	2.79	0.397	1.15	-1.46	-0.694	-0.209	-0.786
SCCCCL3080A11.b	0.359	0.685	0.827	-0.339	-0.607	-0.73	-0.175	0.434	0.11	0.0397	-0.00085	-0.347	-0.629	-0.174	-0.12	-0.186	-0.369	0.14	0.44	-0.988	-0.228	-0.751	0.01	-0.0347	-0.23	0.567	-0.0961	-0.113	-0.438	-0.271	0.802	0.226	-0.385	-0.139	-0.417	0.502
SCCCST2001G02.g	0.276	0.457	0.726	-0.4	-0.756	-0.55	-0.164	0.397	0.1	-0.00439	0.0397	-0.245	-0.373	-0.0402	-0.24	-0.213	-0.1	0.0806	0.136	-0.758	-0.0948	-0.745	0.0568	0.0557	-0.124	0.659	-0.143	-0.116	-0.252	-0.019	0.785	0.113	-0.499	-0.165	-0.386	0.38
SCJFRT2055G07.g	0.342	0.589	0.564	-0.0914	-0.46	-0.543	-0.119	0.383	-0.26	-0.387	0.0488	-0.0933	-0.52	-0.249	-0.31	-0.28	0.233	0.107	0.466	-1.13	-0.303	-0.633	0.0374	-0.177	-0.187	0.709	-0.0208	-0.0755	-0.345	0.0535	0.974	-0.0863	-0.338	-0.0883	-0.324	0.365
SCQGLR2032G10.g	0.154	0.742	0.93	0.118	-0.458	-0.484	-0.0839	0.0237	-0.115	0.0136	-0.0199	-0.311	-0.346	-0.121	-0.493	-0.155	0.855	0.0387	0.137	-0.797	0.183	-0.253	0.0281	0.386	0.251	0.669	-0.544	-0.346	-0.274	-0.393	0.791	-0.118	-0.433	0.0164	-0.573	0.673
SCCCLR1C03H09.g	0.271	0.798	0.489	-0.32	-0.233		-0.113	0.429	1.32	1.11	-0.105	-0.143	-0.62	-0.178	-0.061	-0.302	-0.138	0.0319	0.506	-1.23	-0.293	-0.799	0.0572	-0.207	-0.456	0.799	-0.146	-0.188	-0.355	-0.334	0.757	0.161	-0.439	-0.104	-0.133	0.496
SCCCST1005F12.g	0.245	0.617	0.563	-0.221	-1.03		-0.143	0.279	-0.0744	-0.129	0.132	-0.0302	-0.0856	0.292	-0.174	-0.234	-0.0489	0.0433	0.205	-0.527	-0.234	-0.319	0.0434	-0.00186	-0.33	0.281	-0.0224	-0.0369	-0.193	0.0157	0.341	-0.0368	-0.483	-0.171	-0.351	0.275
SCVPRZ2038C12.g	0.184	0.943	0.605	-0.421	-0.153		-0.0404	0.121	-0.0655	-0.0641	0.106	-0.0422	-0.372	-0.205	0.0895	-0.222	-0.153	0.0166	0.248	-1.14	-0.207	-0.43	-0.129	0.0424	-0.302	0.311	-0.149	-0.123	-0.343	-0.166	0.556	0.179	-0.26	-0.111	-0.00961	0.255
SCCCCL4013B01.g	-0.00105	0.216	-0.279	-0.0482	0.188	-1.29	0.287	0.276	0.448	0.342	-2.26	-0.0609	-0.345	-0.0738	-0.0745	-0.54	-0.116	0.259	0.137	-0.118	-0.0236	-0.0163	-0.229	0.385	0.214	1.94	-0.114	-0.289	-0.212	-1.5	0.207	-1.1	1.35	0.587	0.138	1.65
SCCCCL4015B08.g	-0.409	-0.375	-0.714	0.36	0.378	-1.16	0.0334	0.145	0.16	0.275	-0.119	-0.198	-0.285	-0.0165	0.0882	-0.167	0.0165	0.105	0.194	-0.707	-0.328	-0.272	0.273	0.709	-0.183	-0.589	-0.168	-0.376	-0.24	-0.281	0.611	-1.12	0.144	-0.0853	-0.199	0.155
SCRFLB1056F07.g	-0.66	0.456	-0.518	-0.402	0.14	-0.566	-0.0101	-0.601	-0.696	-0.14	-1.24	-0.0595	-0.0132	0.0621	-0.0176	-0.54	-0.57	0.127	-0.152			0.307	-0.358	0.193	0.354	2.15	-0.392	-0.13	0.0934	-0.509	0.0359	-0.14	0.829	0.13	-0.147	0.464
SCCCCL3080C09.g	-0.258	0.119	0.147	0.155	0.21	0.224	-0.143	-0.159	-0.305	-0.00764	-0.0598	0.00172	0.146	0.187	-0.037	-0.0191	0.321	-0.151	-0.00608	-0.0422	0.117	-0.0102	0.00667	-0.13	0.0189	0.0497	0.129	0.0938	0.297	0.00486	-0.196	-0.0849	0.163	0.0602	0.0986	-0.0105
SCCCLB2004C08.g	0.428	0.479	0.478	-0.408	-0.909	-0.311	-0.15	0.458	0.155	-0.00608	-0.101	-0.505	-0.693	-0.137	-0.186	-0.269	-0.206	0.168	0.347	-1.08	-0.164	-0.719	-0.133	0.153	-0.218	0.552	-0.212	-0.123	-0.546	-0.121	0.953	0.154	-0.306	-0.077	-0.122	0.696
SCSBSD2058D04.g	0.291	0.848	0.333	-0.164	-0.345	-0.61	-0.158	0.179	0.0993	0.0482	-0.824	-0.0885	-0.404	0.0123	-0.31	-0.247	0.292	0.048	0.2	-0.968	-0.0653	-0.812	-0.0622	0.0712	0.00879	0.932	-0.211	-0.137	-0.365	-0.136	0.88	-0.0796	-0.505	-0.111	0.137	0.929
SCCCRZ1002C04.g	0.313	0.685	0.717	-0.28	-0.491		-0.0628	0.416	-0.0105	-0.13	0.13	-0.142	-0.399	-0.128	-0.0832	-0.227	-0.326	0.197	0.309	-0.831	-0.321	-0.405	-0.00473	0.0775	-0.327	0.305	-0.0649	-0.136	-0.275	-0.0857	0.696	0.0739	-0.317	-0.13	-0.104	0.398
SCRLSD1012E03.g	0.431	0.443	0.579	0.0683	-0.557	-0.358	-0.195	0.477	0.0871	-0.191	-0.376	-0.222	-0.474	-0.123	-0.433	-0.0993	0.384	0.128	0.334	-0.885	0.0112	-0.689	-0.0521	0.0915	0.0684		-0.264	-0.132	-0.43	-0.0497	0.871	-0.364	-0.478	-0.156	0.144	1.38
SCJFRT1008C10.g	0.131	0.0641	-0.297	0.516	0.0905	0.207	-0.318			-0.291	0.212	-0.0112	0.275	-0.0201	-0.255	0.899	0.0369	-0.119				0.184	-0.389		-0.329	3.01	0.0665	0.282	0.422	-0.196	0.27	1.16	-1.07	-0.391	0.009	-0.584
SCBFSB1047C02.g	0.0055	0.347	-1.98	-0.874	-0.582	-2.57	0.384	1.1	1.33	1.55	-0.205	0.332	0.192	0.483	0.575	0.467	-0.223	0.45	-0.361	-2.99	-2.38	-1.06	-1.31	-1.74	-0.238	-0.65	-0.068	-0.471	-0.235	-0.162	0.119	0.39	-0.945	0.264	-1.18	0.257
SCCCLR1048F03.g				3.27	0.194	-1.3									0.0113	0.0859	2.81	0.0234	-1.31	2.69	0.00964	1.55	-0.986	0.795	0.225	3.51	0.0194	0.0155	-0.389	0.771	0.233	-0.369	0.396	0.443	-0.356	-0.205
SCCCFL1097D02.g	-1.1	-1.58	0.00273	-0.0448	0.671	0.529	-0.237			-0.742	2.02	0.36	0.423	-0.102	0.108	0.634	0.295	0.031	-0.212	0.57	0.654	-0.0878	-0.202	-0.476	0.0622	0.647	0.183	0.435	0.331	0.405	0.0335	0.186	-1.15	-0.1	-0.116	-0.267
SCCCLR1080C06.g	0.0341	-1.06	0.0779	-0.424	-0.0222	0.544	-0.0747	0.319	0.285	0.151	0.0215	0.249	0.108	0.117	0.275	-0.117	0.268	-0.116	0.343	0.222	0.294	-0.351	0.183	-0.558	-0.182	0.372	0.206	-0.0603	-0.555	-0.297	0.288	-1.27	-0.863	-0.144	-0.816	-0.0443
SCEZHR1047D08.g	-0.0145	0.382	0.289	0.209	-0.861	-0.35		-0.321	-0.569	0.246	2.27	0.516	0.0437	1.14		2.37	-0.619	-0.405				0.264	0.186	0.221	-1.31		-0.443	-0.222	0.772	1.3	0.182	2.18	0.056	-1.56	-0.535	0.16
SCMCLB2083D12.g	-1.22		-1.14	-1.28	0.434	0.562	-0.781			-0.921	0.655	-0.0108	-0.0136	0.00776	-0.508		-0.301	-0.172					0.855		-0.777		-0.998	0.293	0.476	1.39	-0.209			-0.652	-0.0571	-1.08
SCCCLR2001D11.g	-0.229	-0.229	0.0079	-0.0461	0.833	-0.0736	-0.12	-0.333	-1.46	-0.962	-0.788	0.0668	0.0721	-0.194	0.19	-0.369	-0.148	0.116	-0.0423	0.0723	-0.0141	0.134	-0.353	-0.361	-0.248	0.73	0.0986	-0.0292	0.037	0.134	-0.263	0.134	1.19	0.316	0.0717	0.557
SCUTAM2088G02.g	0.345	-0.352	-0.786	0.62	-0.186	-1.16	-0.116	0.0282	0.0146	0.0834	0.113	-0.0924	0.00242	0.257	0.126	0.12	0.224	-0.000709	0.0187	-0.219	-0.11	0.17	0.416	0.517	-0.036	0.664	-0.0212	-0.134	-0.177	-0.002	0.603	-0.415	-0.539	-0.346	-0.522	0.257
SCRLFL3009C03.b	0.293	-1.21	-0.382	0.647	-0.439	-1.39	-0.255	-2.89		-0.365	-0.159	0.135	0.433	0.152	0.0499	0.516	0.018	-0.167				0.757	-0.12	0.0718	0.264	0.812	-0.314	0.0254	0.47	0.217	-0.035	0.503	-0.226	0.0152	0.3	-0.143
SCSBFL4010H03.g	-0.123	0.115	0.11	-0.474	-0.176	0.563	-0.246	-0.91	-1.5	-0.876	0.373	0.272	0.456	0.111	-0.118	1.2	-0.0512	-0.395	-0.447	0.176	0.497	0.626	0.672	0.169	-0.111		-0.0282	0.161	0.919	-0.182	-0.267	0.643	-0.0843	-0.341	-0.0624	-0.292
SCMCAM1100C01.g	-0.00565	-0.436	-0.777	0.0527	-0.544	0.0845	0.0616	0.459	0.978	0.535	-1.4	-0.218	-0.109	0.0563	0.0943	-0.857	-0.0686	0.108	0.086	-0.244	-0.672	-0.338	-0.483	0.101	-0.081	0.708	-0.157	-0.193	-0.65	-0.193	0.103	-0.81	0.173	0.154	0.239	1.46
SCSGFL4C01F10.g						2.16	-1.27	-2.83	-3.32	-2.02	1.25	2.15	0.384	0.701	0.162		0.0746	-1.18					0.204		1.74	-0.118	-0.376	-1.51	2.7	0.285	2.26	3.41		-0.48	-0.561	-0.979
SCCCLR1078G01.g	-0.0434	0.142	0.115	-0.0267	0.239	0.188	-0.0807	-0.376	-0.451	-0.207	-0.435	0.196	0.0875	-0.241	0.235	-0.201	0.597	0.0611	-0.0746	0.186	0.00823	0.377	-0.398	0.0805	0.201	-0.392	0.103	0.436	0.367	-0.0195	-0.232	-0.104	0.444	0.0957	0.379	0.0556
SCSBFL1046A08.g	-0.175	0.0468	0.204	-0.373	-0.561	-0.432	0.543	-0.858		-0.482	0.522	-0.173	-0.446	-0.383	0.183	-0.188	0.272	0.46					0.0434		-0.111	1.13	-1.31	0.319	-1.23	-0.908	-0.523	-0.0402		0.26	0.182	0.0294
SCQGLR1019C05.g	-0.307	0.168	0.216	0.254	0.277	0.341	-0.125	-0.101	-0.245	-0.123	0.016	0.0175	-0.0183	-0.0628	0.00397	0.0389	0.351	-0.149	-0.00964	0.0063	0.198	-0.121	0.0697	-0.123	0.0191	0.0545	0.168	0.131	0.306	0.0659	-0.103	0.0324	0.166	-0.0104	0.132	-0.0732
SCSBAM1084F08.g			-0.355	0.173	0.8	0.295	-0.121	-0.364	-2.55	-0.355	0.326	-0.126	0.113	-0.384	0.494	3.6	0.553	0.481			0.665	-0.00653	0.135		0.502	-1.18	-0.439	0.182	-0.37	0.0978	-0.0578	0.224		0.453	0.208	-0.25
SCCCFL6001G12.g	-0.273	-0.6	-0.342	-0.378	0.288	-0.553	0.202	0.156	0.23	0.349	-0.287	0.169	-0.0526	0.185	0.492	0.0619	-0.393	-0.0259	0.244	-0.175	-0.175	0.104	0.372	0.105	-0.0856	0.179	0.0364	-0.165	-0.424	-0.45	0.185	0.121	-0.172	0.0458	-0.146	-0.233
SCSFAD1106A08.g	-0.313	0.094	0.253	0.0454	0.397	0.367	0.0129	-0.209	-0.302	-0.375	-0.186	-0.0168	0.247	0.197	0.0538	-0.0523	0.278	0.0329	-0.026	0.0245	0.0504	0.0692	-0.196	-0.0772	-0.162	-0.0694	0.22	0.238	0.235	0.109	-0.218	0.0367	0.347	0.0948	-0.269	0.0446
SCBGFL3094F04.g	-0.123	-0.875	-0.565	-0.183	-0.203	0.389	-0.0686	0.639	0.635	0.31	-0.12	0.114	0.229	0.44	-0.0604	-0.123	-0.17	-0.165	0.0351	-0.252	-0.356	-0.413	0.438	0.102	0.0765	0.127	-0.199	-0.191	-0.445	0.0172	0.282	-0.12	-0.908	-0.242	-0.447	0.349
SCBGFL4051G01.g	-0.118	-0.0303	-0.144	0.115	0.171	0.272	0.0282	-0.0626	-0.221	-0.17	-0.156	-0.00158	-0.162	0.0209	0.0936	0.0192	0.166	-0.147	0.0515	0.00875	0.0369	0.131	-0.0676	0.0138	-0.139	-0.0475	0.188	0.131	0.258	-0.0252	-0.244	0.0391	0.141	0.0714	-0.00169	-0.00974
SCCCAM2C01D08.g	-0.347	0.161	0.313	-0.346	0.2	0.366	-0.017	-0.424	-0.709	-0.439	0.0415	0.156	0.201	-0.118	0.175	0.102	-0.186	-0.114	-0.215	0.113	0.174	0.518	0.172	-0.0948	0.026	-0.34	0.0509	0.105	0.556	0.11	-0.254	0.126	0.172	0.0202	-0.258	-0.0396
SCCCFL5063B09.g	-0.317	0.162	0.456	0.0269	0.361	0.407	-0.0214	-0.243	-0.542	-0.357	-0.201	0.0258	0.172	0.0337	0.0277	-0.195	0.163	-0.0629	-0.183	0.125	0.275	0.0878	-0.0216	-0.167	-0.0286	-0.0694	0.158	0.195	0.429	0.0695	-0.137	-0.0678	0.284	0.0562	0.208	0.00546
SCCCLB1001C08.g	-0.33	0.0957	-0.0938	0.0915	0.2	0.163	-0.137	-0.0308	-0.201	0.0857	0.0508	-0.0332	-0.05	-0.0526	-0.04	0.163	0.195	-0.123	0.00573	-0.0312	0.117	-0.086	0.143	-0.142	-0.087	0.0677	0.144	0.0126	0.322	-0.234	-0.0519	0.0768	-0.0234	-0.046	0.299	0.437
SCCCLB1C03B04.g	-0.133	-0.0167	0.244	-0.213	0.148	-0.113	-0.34	0.434	0.478	0.184	0.000553	0.235	0.174	0.375	-0.0119	0.179	-0.531	0.0327	-0.145	-0.159	-0.118	-0.107	0.44	0.239	-0.268	0.491	0.053	0.0986	0.126	-0.315	0.328	-0.876	-0.294	0.103	-0.101	-0.301
SCCCLR1070B11.g	-0.284	0.241	0.148	-0.298	0.336	0.46	0.0407	-0.269	-0.381	-0.0991	-0.0746	-0.0953	0.208	-0.00354	-0.00735	0.185	0.187	-0.229	-0.129	0.0675	0.00262	0.267	0.012	-0.0215	-0.0675	0.13	-0.0483	0.183	0.363	0.0986	-0.267	0.0789	0.269	0.105	-0.0907	0.0555
SCCCRZ2C03B08.g	-0.506	-0.273	-0.448	0.116	0.483	-1.55	-0.508	-0.209	-0.143	0.397	-1.79	-0.479	-0.677	-0.29	0.272	-0.114	-1.25	0.732	0.0695	-0.583	-0.778	0.739	0.593	0.61	0.26	-0.662	-0.0651	-0.56	-0.464	-0.112	-0.682	-0.262	-0.115	-0.137	0.297	0.0483
SCEPAM2015H07.g	0.12	1.22	0.0742	0.17	-0.794	0.68	-0.0988	-0.214	-0.24	0.0267	-0.269	-0.157	-0.335	-0.146	-0.0199	-0.088	0.493	0.246	-0.0371	-0.0419	0.176	0.186	-0.118	-0.228	0.751	-0.092	0.383	0.349	0.156	0.0544	-0.18	-0.0709	0.149	0.0373	0.0544	0.0216
SCEQFL5046E01.g	-0.14	0.724	0.0446	-0.432	0.263	0.513	-0.317	-0.429	-0.448	1.58	-0.272	0.141	0.254	-0.0444	-0.049	0.272	-0.0453	-0.2	-0.0937	0.417	0.338	0.171	-0.0152	-0.103	0.0561	2.43	0.0831	0.272	0.451	0.0869	-0.272	0.0811	0.0868	-0.179	-0.493	0.271
SCJFRZ1006G04.g	-0.234	0.165	0.505	-0.108	0.269	0.351	-0.121	-0.0952	-0.197	-0.0891	0.0196	-0.249	0.184	-0.0349	-0.106	0.0211	-0.174	-0.153	-0.052	0.0793	0.228	-0.0397	0.151	-0.052	-0.134	-0.00826	0.0103	0.221	0.347	-0.0281	0.129	-0.128	0.249	0.0396	-0.597	0.0822
SCJFRZ2029F09.g	-0.138	0.159	0.3	-0.0286	0.191	0.444	-0.0449	-0.203	-0.377	0.113	0.075	0.058	0.167	0.0656	-0.0707	0.435	0.00181	-0.3	-0.0557	0.132	0.399	-0.0296	0.129	-0.0472	0.0374	0.159	0.226	0.163	0.393	-0.0714	-0.311	-0.106	0.224	0.00952	-0.351	-0.0389
SCJLFL3017H03.g	-0.373	-0.0119	-0.0358	0.156	0.662	0.448	-0.0651	-0.175	-0.3	-0.201	0.104	0.0731	0.264	0.192	0.182	-0.202	0.0518	-0.0698	0.148	0.116	-0.182	-0.0883	-0.0841	0.0279	-0.175	-0.0942	0.416	0.16	0.147	-0.101	-0.108	-0.228	0.103	-0.0927	-0.0249	-0.386
SCJLRZ1019H12.g	-1.76	-0.618	-0.208	-0.412	-0.397	0.353	0.0924	-0.239	-0.612	0.182	-0.494	-0.206	0.185	-0.365	0.0511	-0.489	-0.153	-0.176	-0.148	0.291	4.2	0.929	-1	-0.0875	-0.391	1.6	-0.121	0.21	0.487	0.14	-0.29	-0.57	0.599	0.0914	0.361	0.0285
SCRFAM1025A12.g	-0.49	0.153	0.389	0.0593	0.482	0.337	0.009	-0.305	-0.744	-0.624	-0.162	-0.0328	0.0968	-0.0895	0.122	-0.522	0.113	0.0811	0.00828	0.193	0.309	0.0736	-0.231	-0.14	-0.0232	-0.0621	0.192	0.291	0.382	0.108	-0.236	-0.131	0.563	0.0701	0.0457	-0.0675
SCRFAM2129A08.g	0.464	0.692	0.458	-0.425	-0.3	0.166	0.508	0.741	0.898	0.496	-1.86	-0.292	-0.783	-0.535	0.498	-1.44	-0.142	0.544	0.0657	-0.537	-0.955	-0.569	-1.05	-0.847	0.54	-0.162	0.37	0.107	-1.24	-0.556	-0.162	-1.91	0.587	1.09	0.501	1.75
SCRFLB2056B08.g	-0.766	-0.0144	-0.193	-0.119	0.484	0.392	0.0352	-0.0676	0.0442	-0.47	0.0949	0.137	0.0877	-0.325	0.533	0.291	-0.0482	0.0356	-0.137	0.391	0.486	0.706	-4.31e-06	0.122	0.0556	-0.147	0.0121	0.257	0.501	0.112	-0.156	0.217	0.303	0.0536	0.116	-0.175
SCRUFL4021H03.g	-0.301	0.0835	0.285	0.131	0.381	0.424	0.0541	-0.0369	-0.219	-0.161	-0.0751	-0.048	-0.000951	0.0126	0.0952	-0.084	0.151	-0.0154	-0.0378	0.0414	0.0646	0.102	0.0625	0.00106	-0.199	-0.0941	0.142	0.159	0.254	-0.0291	-0.262	0.0703	0.309	0.13	0.196	0.0733
SCSBSD2029F05.g	-1.44	0.482	-1.72	-0.684	0.89	-2.12	-0.0719	0.229	0.455	0.789	-2.28	-0.867	-1.02	-0.931	-0.322	-0.18	-0.97	0.325	-0.471	-1.07	-0.035	0.00445	-0.163	0.665	-0.0899	3.14	0.42	0.351	-0.471	-1.01	1.07	-0.106	2.06	1.2	0.241	0.239
SCSGSB1009D11.g	-0.285	-1.03	-1.05	0.529	-1.58	-3.89	0.538	1.11	1.12	1.54	-1.23	-0.554	-0.559	0.143	-0.107	-0.589	-0.158	0.0848	0.411	-0.681	-0.0121	-0.62	-0.0288	-0.0129	-0.117	2.98	-0.181	-0.16	-0.992	-0.31	0.0808	-0.283	1.55	0.766	0.396	0.387
SCUTFL3073E12.g	-0.934	0.615	0.387	-0.945	0.625	0.882	-0.433	-0.811	-3.06	-0.911	0.476	0.581	0.483	0.367	-0.202	1.43	-0.398	-0.156	-0.145	-0.456	0.0899	-0.0749	0.879	0.0428	-0.229	2.25	-0.542	-0.0196	1.09	1.46	0.153	0.957	0.23	-0.0251	-0.488	-0.399
SCUTLR1058C02.g	-0.359	2.03	-1.68	0.74	0.256	-4.43	-0.074	-0.0646	1.34	1.86	-0.847	-0.435	-0.135	0.147	-0.589	-1.31	-0.176	-0.462	0.206	0.018	0.944	-0.326	0.246	0.364	0.123	0.228	-0.0633	-0.312	-0.0626	-0.203	-0.162	-0.248	1.06	0.117	0.281	1.01
SCVPLR1049B12.g	-0.876	0.187	-0.187	-0.52	0.74	-0.147	-0.0329	-0.173	-0.278	0.00621	-0.871	-0.079	-0.189	-0.428	-0.129	-0.563	-0.62	0.0429	-0.312	-0.921	0.821	-0.124	-0.242	1.25	0.119	-0.224	0.33	-0.0664	-0.92	-2	-0.0359	-2.47	0.882	1.09	0.522	1.38
SCVPRT2074D04.g	0.449	0.35	-0.55	0.4	-0.833	-0.936	0.0756	0.329	0.777	1.07	-1.4	-0.252	-0.213	0.274	0.123	-0.718	0.512	-0.0358	0.0365	-0.201	-0.184	-0.0619	-0.548	-0.0812	-0.0382	1.65	-0.0472	0.162	-0.179	-0.627	0.351	-0.92	1.07	0.458	0.204	0.786
SCUTST3090E03.g* (unknown275)	0.439	0.987	1.06	0.0357	-0.479	-0.349	-0.145	0.111	-0.175	-0.176	-0.245	-0.16	-0.569	-0.0189	-0.152	-0.15	0.29	0.0979	0.36	-0.662	-0.0289	-0.639	0.016	0.312	-0.0121	1.32	-0.211	-0.0373	-0.429	-1.62	0.568	-2.41	-0.467	-0.0859	-0.388	0.857
SCVPFL3046G11.g* (unknown43)	0.105	-0.513	-0.353	0.191	0.0494	-0.167	-0.027	0.366	0.281	-0.192	-0.17	0.0299	0.0227	0.141	0.297	-0.229	0.458	0.0756	-0.0971	-0.212	0.271	0.374	-0.264	0.121	-0.0693	1.18	-0.0981	-0.0786	-0.151	0.07	0.27	0.306	0.279	0.128	0.172	0.011
SCCCCL4004C06.g	-0.224	-0.294	-0.309	0.0364	0.0917	0.127	0.13		0.285	0.0272	-0.295	0.0489	-0.0303	-0.183	0.0853	-0.0895	-0.0971	0.123	-0.0289	0.19	-0.27	0.432	-0.43	-0.0418	-0.217	-0.465	-0.0272	-0.238	0.165	-0.188	-0.342	-0.0808	0.22	0.133	-0.334	0.0734
SCCCFL4003D09.g	0.0773	0.212	0.0783	-0.258	-0.19	0.263	-0.297	1.46	1.29		0.298	0.0293	0.199	-0.0759	-0.161	4.87	0.2	0.329	-0.146	0.764	0.503	0.0593	-0.0793	-0.386	-0.537	0.896	-0.183	0.288	-0.0643	0.0002	-0.302	0.132	0.543	0.0703	-0.719	0.87
SCCCRT1003G12.g	-1.27	0.339	-0.229	1.64	0.876	1.13	-0.404	-0.672	-1.14	-0.517	1.01	0.555	0.448	-0.00237	0.026	1.57	-0.0354	-0.0951	-0.543	0.28	0.75	0.325	0.562	-0.182	-0.0818		-0.782	-0.112	1.52	0.165	-0.00975	-0.0717	-0.453	-0.387	-0.368	-0.693
SCCCRZ2C01C06.g	-0.231	0.506	-0.344	-0.352	-0.0822	-0.904	0.183	0.283	-0.0112	0.418	-0.881	0.0105	-0.0757	-0.0635	-0.145	-0.113	-0.101	-0.0535	-0.034		0.745	0.161	0.157	0.283	0.311	1.91	-0.299	-0.158	-0.136	-0.486	-0.00145	0.547	0.882	0.618	0.164	0.485
SCRFLR2038D12.g	-0.673	-0.114	-0.616	-0.487	-0.384	-1.57	-0.0404	0.208	0.29	0.237	-1.32	-0.0621	-0.294	-0.472	-0.0223	0.0245	-1.1	0.423	-0.0457		0.214	0.163	-0.257	0.414	0.285	-0.019	-0.174	-0.428	-0.166	0.00015	0.474	0.723	-0.255	0.399	0.00694	0.994
SCRUFL3069E08.g	-1.21	0.291	-0.156	-0.148	-0.0415	0.237	-0.207	-0.983	-1.61	-0.256	-0.303	0.12	0.191	-0.178	0.187	-0.129	0.153	0.126	-0.156	0.771		-0.102	-0.241	-0.618	0.11	-0.0703	0.187	0.248	0.0578	-0.0091	-0.25	-0.0138	-0.377	0.36	0.417	0.0886
SCRUFL4020B12.g	-0.0391	-1.35	-0.756	-0.991	-0.554	0.497	0.11	-0.865		0.102	-0.89	0.0803	0.0515	-0.0116	0.134	-1.08	-0.769	0.157	0.00835	0.203	1.93	-0.168	-0.596	-0.423	0.172	-0.049	0.0326	-0.0504	-0.446	-0.484	-0.216	-1.08	0.474	0.632	0.161	0.694
SCSGLR1045F05.g	-0.155	0.313	-0.137	0.239	0.116	0.5	0.0535	0.687	0.201	0.0321	-0.203	-0.17	0.123	0.115	-0.49	-0.0405	-0.137	-0.237	0.0419	-0.521	-0.118	-0.211	-0.295	0.894	-0.292		-0.46	-0.0872	-0.0566	0.58	0.341	-0.142	-0.516	-0.258	-0.0195	0.257
SCVPLR1049H11.g	-0.344	-0.122	-0.382	-0.503	-0.174	-0.137	0.0218	0.158	0.0889	0.0422	-0.279	0.237	0.118	0.0826	-0.0108	-0.0115	-0.418	0.185	-0.00193		0.596	0.169	-0.781	0.586	0.0787	-0.352	-0.198	-0.409	-0.0127	0.488	-0.0291	0.054	-0.0712	0.112	-0.118	0.199
SCEZLR1052D02.g	0.0982	0.346	-0.061	-0.129	0.215	-0.676	-0.0831	0.469	0.0403	0.054	0.128	0.377	0.374	0.302	-0.0778	0.139	-0.257	-0.0197			0.284	0.0798	0.123	0.289	-0.0341	0.679	-0.0923	-0.0818	0.129	0.254	0.181	-0.494	-0.442	-0.0533	-0.553	-0.0938
SCSGFL5C08F04.g	0.143	-0.237	-0.332	-0.316	-0.789	-1.06	0.615	1.31	0.805	1.11	-0.759	-0.178	-1.75	-1.22	0.255	-0.434	0.398	0.511	0.174		-0.555	0.281	-1.47	0.0532	-0.16	-1.14	0.142	-0.858	-1.62	-0.862	-0.958	-0.13		0.648	0.0718	-0.858
SCSGLR1025H02.g	-0.0388	0.191	-0.0859	0.221	0.0035	-1.03	0.533	1.5	0.605	0.158	-1.25	-0.387	-0.689	-0.864	0.36	-2.26	0.356	0.509	0.214		-0.297	-0.843	-2.28	-0.662	0.173	-0.24	0.389	0.211	-1.22	-0.411	-0.531	-0.854		1.02	0.314	0.863
SCBGRT1047F11.g	0.708	0.398	0.717	0.139	-0.732	0.211	-0.151		1.24	0.0507	0.466	0.216	0.0629	0.247	-0.414	2.79	-0.0327	-0.447	0.386		-0.0798	-0.109	0.246	-0.239	-0.387		0.164	-0.131	0.586	4.02	-0.028	1.71	-1.35	-0.415	-0.349	-0.469
SCSBST3102C05.g	-3.26	0.734	0.597	0.0226	1.42	0.263	-0.053	-1.15	-1.06	-0.432	-0.0605	0.24	0.108	-0.00402	-0.0128	0.29	-0.224	0.168				0.458	-0.581	-0.391	0.603	-0.67	0.125	0.148	0.234	0.297	0.184	0.811	0.0565	0.0499	0.162	0.0711
SCSFAD1068B11.g	-0.662	1.43	1.23	-0.677	0.455	2.08	-0.508	-4.23	-3.67	-0.866	0.854	0.504	0.55	0.147	-0.0152	2.42	-0.0218	-0.393				-0.199	0.567	-0.457	0.605	1.22	-0.2	0.36	0.868	0.264	0.707	0.94	-4	-0.334	0.31	-1.18
SCUTAM2115C12.g	0.346	-0.0694	-0.415	0.304	-0.828	-0.812	0.638	2.03	1.32	1.8	-1.05	-0.504	-1.02	-0.652	-0.011	-2.22	0.595	0.206			0.158	-0.757	-1.09	-0.63	0.258	0.261	-0.244	0.0874	-0.738		-0.257	-0.458	1.36	0.762	0.585	0.892
SCBFRZ2045D11.g	0.356	0.63	-0.119	0.865	-0.164	-0.176	-0.179	-0.212	-0.0689	0.555	1.06	0.567	0.8	0.714	-0.256	1.13	-0.613	-0.299				0.172	0.592	0.364	-0.0163		-0.687	-0.622	0.496	1.02	0.412	1.69	-1.19	-1.27	-1.35	-0.91
SCCCRZ1001A09.g	0.25	0.122	-0.499	-0.464	-0.801	0.39	0.495	0.99	0.343	0.388	-2.41	-0.564	-0.897	-0.579	-0.0615	-3.25	1.32	0.319	0.158		-0.0335	-0.0529	-2.64	0.105	0.975		0.125	0.218	-0.154	-0.325	-0.222	4.64		1.22	0.336
SCMCCL6052H01.g	0.281	1.09	0.644	-0.22	0.0516	0.959	-0.278	-1.24		0.318		0.168	0.173	0.477	-0.179	2.09	-0.519	-0.0802			0.197	-0.0623	-0.174	0.0486	-0.952	-1.46	0.0342	-0.0145	-0.153	1.07	0.207	-0.136	-1.01	-0.483	0.0267	-0.0602
SCQGLR1019B05.g		-1.84	-1.65	-0.61	-0.2	-0.622	-0.0686	-0.0462	0.272	0.321	-0.314	0.263	0.0396	-0.536	0.473	0.136	-1.05	0.374			-0.511		-0.247		0.964	0.203	-0.391	-0.275	-0.041	-0.266	0.0918	0.603	-0.106	0.719	0.164	0.344
SCQSFL3031C08.g	-0.941	-0.979	-0.907	1.39	0.781	1.47	-0.583	-0.405	-3.1	-3.42	0.328	0.248	0.862	1.1	0.578	0.619	0.225	-0.0446					0.547		1.26	-0.0845	-1.17	0.0156	0.942	0.47	0.518	1.71	-1.49	0.11	0.251	-0.00295
SCUTST3129E01.g	-0.943	-0.781	-0.523	0.148	0.106	-0.473	-0.183	-0.685	-0.798	-0.24	-0.595	0.134	-0.0422	0.0115	0.329	0.223	0.45	0.0698					-0.293		0.413	1.08	0.0515	-0.0467	0.461	0.0392	0.122	-0.215	0.751	0.111	-0.00763	0.189
SCVPFL1067F04.g	-0.044	0.123	0.288	-1.2	-0.0697	0.199	0.0977			0.281	0.456	-0.425	0.0398	-0.241	0.00905	-1.09	0.00398	0.362	-0.0833		0.312	-0.351	0.667	-0.469	0.261		0.473	0.387	-1.01	-1.27	-0.587	-0.203		0.255	-0.697	-0.611
SCEQLR1092C06.g	0.118	-0.102	0.295		0.272	-0.855	-0.435	-1.78	-0.226	-0.164	0.397	0.4	0.423	0.507	-0.0772	1.77	-0.135	0.0103					-0.593		0.65		0.0765	-0.0612	0.378	0.473	0.428	0.641	-0.902	-0.285	0.0556	-0.482
SCQGHR1012E03.g	-0.0516	-0.243	-0.71	-0.401	-0.248	-0.393	0.307			1.31	0.932	-0.265	-0.4	-0.577	-0.104	0.421	-0.552	0.111				-0.166	-1.14	-0.198	-0.525		-0.204	-0.275	-0.615	1.86		1.05	0.0528	-0.549	-0.215	-0.207
SCQGLR2032E12.g	-0.738	-0.065	-1.86	-0.628	-1	0.0752	-0.19	-1.36		0.163	0.804	0.168	0.0672	0.674	-0.45	0.354	-0.0737	-0.342					-0.339		-0.636		-0.49	-0.392	0.238	0.157	0.364	1.22	-1.05	-0.192	-0.183	-0.0889
SCQGST1031F03.g	-0.521	-0.147	-1.32	0.422	-0.204	0.0573		-1.4	-1.7	-0.384	1.52	0.825	0.312	3.55		2.04	-0.808	-1.6				-0.0163	0.223		-0.534		-0.644	-0.946	0.984	1.22	0.989	1.9	-0.502	-1.68	-1.29	-0.339
SCVPRZ3027E04.g	0.868	1.57	0.849	-1.37	-0.637	0.653	-0.117		1.68			-0.0984	-0.751	-0.403	-0.52	1.69	-0.601	0.0579			-0.201	-0.532	0.141		-0.0801		0.576	0.0102	-0.24	1.08	0.135	0.428	-0.00902	-1.17	-1.29	-1
SCBGFL4052E04.g	-0.72	0.0125	-0.227	-0.159	0.514	-0.0272	-0.0893			-0.581	2.87	-0.044	-0.487	-0.13			-0.481	0.154			-0.455	0.433	0.464	-0.371	-0.703		-0.909	0.0545	-0.357	1.9	-0.239	2.61		-0.574	-0.425	-2.06
SCCCRT1003H09.g	-0.57	-0.739	-0.567	-0.608	-0.296	-0.448	-0.41	-2.02		-0.308	0.379	0.00181	0.0584	0.375	0.0298	1.64	0.402	-0.0498					0.246		-0.385		-0.837	0.944	0.349	-0.0956	0.145	0.314		0.184	0.0345	-0.0192
SCAGFL1090D09.g	0.48			0.493	0.0442	-1.72	-0.579	-1.15	2.13	-0.386	0.12	0.21	0.125	0.454		1.61	0.071	0.199					0.514		0.992	-2.24	-0.0883	-0.136	0.281	0.659	0.576	2.54		-0.113	-0.111	-0.293
SCBGSD1049B03.g	0.119	0.082	-0.203	0.187	-0.543	0.46	-0.109	-5.27		-1.89	0.358	0.218	0.202	0.0244		0.262	-0.17	0.473					-0.485		1.22		-1.12	0.00842	0.327	0.189	0.15	-0.183		0.000607	0.104	-0.499
SCJLFL3018D01.g	0.376	-0.452	-0.307	-0.0045	-0.511	-0.423	-0.08			-0.632	0.515	-0.0467	0.345	-0.000352	0.0948	1.13	0.06	0.0246					0.138		-0.1		-0.657	-0.282	-0.434	0.268	0.131	0.0826		-0.106	-0.366	-0.322
SCQGFL4079E03.g					0.108	0.307	-1.34	-2.28	-1.82	-1.05	0.0386	1.46	0.364	0.289	0.45	1.75	-0.195	0.107					2.32		1.11	-1.38	-0.483	-0.756	0.274	0.133	0.862	0.82		-0.335	-0.429	0.0594
SCSFFL8048D12.g	0.185	-0.511	-0.368	-0.045	-0.888	0.476					0.173	-0.502	0.473	-0.531	-0.253	0.0603	0.0777	-0.268					0.282		-0.665		-2.39	0.032	-0.748	4.37	0.835	0.539	0.615	-0.49	0.0486	-0.272
SCSGHR1067H07.g	1.69	1.01	1.04	-0.392	-1.33	-0.485	0.333			1.57	-0.281	-0.245	-0.514	0.208	0.271	4.42	-0.589	0.761					-0.0925		0.46	0.215	-1.92	0.471	-0.439	0.313		-1.17		0.069	-0.211
SCJLST1027B08.g	-0.368	-1.63	-1.02	0.937	0.163	1.49	-0.465	-1.6		-4.35	0.58	0.379	1.02	0.646	-0.478		-0.0583	-0.105							-1.09		-3.24		2.65	2.38	0.969		-1.94	-0.808	-0.152	-0.921
SCRFFL1025H08.g					0.967	0.355	-2.85	-0.647	-1.62	-0.608	0.675	1.32	-0.0477	0.259			-0.146	-0.0646					0.704		0.903	-1.83	-1.48	-1.04	0.813	0.015	1.95	1.6	-1.26	-0.0867	0.225	-0.236
SCCCCL6002G07.g	-0.116	-0.0305	-0.093	0.597	0.781	0.272					0.856	0.077	0.471	0.303	-0.819	1.08	-0.689	-0.367					0.171		-0.596		-0.851	-0.0877	0.202		0.296		-0.404	-1	-0.365	-0.251
SCCCLR1C04C02.g	-1.01	3.73	1.87		-0.776		-0.0374			-1.49	0.632	0.399	0.893	0.992		2.98	-0.34	-0.769					1.23		-0.391		-1.5	0.242	1.58	0.788	0.547		-1.09	-0.621	-0.129	-0.598
SCRULB2063F08.g	-1.37		1.53		-0.0289	-0.137	-0.27	-2.46		-0.956	0.517	0.34	0.425	0.0918			0.324	0.166					0.654		-0.0312		-0.0923	0.344	1.13	-0.361	0.206	0.914		0.305	0.235	-0.401
SCACHR1036E05.g	0.0971	0.922	-0.547		-0.26	-0.135	-0.256				1.37	0.321		0.18			0.261	-0.767					-1.77		-0.85	-2.02	-1.24	0.139	0.485		0.68	0.924	-0.527	0.104	0.408	-0.0241
SCJFAD1013G07.g	-0.313		-6.32		1.34	-0.321	-0.149			-0.471	0.84	-0.18	0.0861	0.425			0.0893	-0.31					-1.93		-0.517		-0.378	0.0705	0.811	1.89	-0.168	-0.284		-0.715	0.0501	-0.662
SCRFFL5035E10.g		-0.685	-0.402		0.636	-0.197	1.15	0.211		-0.387	-0.176	-0.288	-0.407	-0.709		2.72	1.1	1.24					1.89			-2.24	-1.23	-0.0232	-0.442	-0.981		-1.14		0.231	0.414
SCMCFL5009F11.g					1.19		0.0945	-1.67		-0.652	0.0948	0.401	0.165	-0.0544			0.343	0.199					0.383		1.91	-2.06	-1.56	-0.202	0.411	0.214	0.133	1.23		0.0698	0.144	-0.689
SCSGFL5C03A09.g					1.44	0.919	0.98				0.327	0.161	0.176	0.332		2.84	0.148	1.07					1.27		2.9	-1.03		0.388	-0.139	-1.23	-0.724	-0.362		0.455	1.49	-0.00969
SCVPFL1135F11.g	-5.99	-4.15			1.8					-2.83	0.87	0.321	0.611	0.759			-0.579	-0.676					0.326		-1.16		-7.28	0.255	1.1	2.7	0.442	-0.0904		-0.879	-0.78	-3.89
SCRLSD1011B08.g	0.915	0.328	-0.947	0.724	-0.928	3.87				-2.11		0.583	0.659			0.729	-0.826	-0.226					0.547		-0.334		-0.118		-0.161	-0.838		0.535		-2.23		-0.746
SCRUFL1021A08.g					1.57	2.51					1.37	0.54	0.891	1.49			-0.908	-1.32					1.28		-1.38		-2.49	0.581	2.47	1.71	0.55	-0.0696		-1.59	-0.255
