# Supplementary material for: Signal transduction-related responses to phytohormones and environmental challenges in sugarcane
Source: BMC Genomics. 2007 Mar 13;8:71. doi: 10.1186/1471-2164-8-71 (PMC1852312; doi:10.1186/1471-2164-8-71)
Supplement: Additional file 3 — SUCAST protein kinases showing differential expression in response to the applied conditions. For SAS included in the SOM clustering analysis, the group to which the SAS belongs is indicated. The plus sign indicates that the SAS expression is up-regulated, the minus sign indicates that the gene expression is down-regulated. The asterisk indicates that the SAS identity was not confirmed by re-sequencing. The last four columns indicate the SOM groups in which these SAS were included (numbered according to Figure 1). PD = phosphate deficiency, H = inoculation with Herbaspirillum spp., GD = inoculation with Gluconacetobacter diazotrophicus. [file 1471-2164-8-71-S3.xls]

## Sheet: Table 3
					Drought			ABA				Endophytes		MeJA			Herbivory		Phosphate deficiency				SOM
SAS	Accession number	Category	Subcategory #1	Subcategory #2	24h	72h	120h	30min	1h	6h	12h	H	GD	1h	6h	12h	30min	24h	6h	12h	24h	48h	ABA	MeJA	PD	Drought
SCSBSB1054B08.g	CA171776	Pathogenicity	R-genes	caneRpg1-16 (stem rust resistance)																						D2
SCACAD1036D05.g	CA065148	Pathogenicity	R-genes	caneRpg1-5 (stem rust resistance)																					C3	D2
SCVPCL6038A02.g*	CA099606	Pathogenicity	R-genes	caneRpg1-9 (stem rust resistance)					-														A1		C5
SCJFLR1074E02.g	CA122156	Pathogenicity	R-genes	caneXa21-2																						D1
SCMCRT2102E02.g	CA142402	Pathogenicity	R-genes	caneXa21-26																						D2
SCVPLB2087A07.g	CA272158	Pathogenicity	R-genes	caneXa21-4																					C4
SCVPRT2081F09.g	CA146510	Pathogenicity	R-genes	caneXa21-5																					C5	D2
SCSGLR1045B05.g	CA126247	Pathogenicity	R-genes	caneXa21-6																						D2
SCACSB1121F03.g	CA206596	Pathogenicity	R-genes	caneXa21-8																						D2
SCVPRT2075A12.g	CA145944	Protein kinases	Calcium-related	caneCDPK-16																						D5
SCJFLR1013F07.g	CA121737	Protein kinases	Calcium-related	caneCDPK-28																						D2
SCQSLR1018F05.g	CA124772	Protein kinases	Calcium-related	caneCDPK-36																						D5
SCCCLR1024H03.g	CA119446	Protein kinases	Calcium-related	caneCDPK-6																						D6
SCCCLR2C02G01.g	CA127431	Protein kinases	Calcium-related	caneCDPK-8																					C3	D5
SCEQRT1027E02.g	CA132778	Protein kinases	Calcium-related	caneCDPK-9								+
SCVPAM1055A12.g	CA080282	Protein kinases	Casein kinases	caneCKI-11	+																					D6
SCEZRZ1015G02.g*	CA148000	Protein kinases	Casein kinases	caneCKI-17			-							-									A6			D3
SCCCCL3004A09.b	CA093394	Protein kinases	Casein kinases	caneCKI-4																						D5
SCUTRZ2023G06.g	CA153504	Protein kinases	Casein kinases	caneCKI-9																						D3
SCVPRT2074E06.g	CA145895	Protein kinases	Cell cycle-related	caneCDC2-4																			A6
SCJFRZ2011A04.g	CA151597	Protein kinases	Cell cycle-related	caneCDC2-5																						D3
SCACLR1057G03.g	CA116371	Protein kinases	Cell cycle-related	caneCDC2-6																						D5
SCCCLR1022H07.g	CA119708	Protein kinases	Cell cycle-related	caneCDK-11																						D3
SCQGRT1042H04.g	CA136468	Protein kinases	Cell cycle-related	caneCDK-13																					C5
SCRFRZ3057H04.g	CA162579	Protein kinases	Cell cycle-related	caneCDK-14																			A6			D5
SCVPRT2081G05.g	CA146516	Protein kinases	Cell cycle-related	caneCDK-3																						D6
SCJFRZ2015D01.g	CA152052	Protein kinases	Cell cycle-related	caneCDK-5																					C3	D2
SCRLFL1012B10.g	CA199546	Protein kinases	Cell cycle-related	caneCDK-6																						D5
SCCCLR1C03E03.g*	CA189677	Protein kinases	Cell cycle-related	caneLAMMER-2																				B2
SCCCLR1068G04.g*	CA120031	Protein kinases	Cell cycle-related	caneLAMMER-5																						D2
SCCCCL4001E05.g	CA093888	Protein kinases	GSK3/Shaggy	caneGSK3-2																						D6
SCAGLR1021H12.g	CA116954	Protein kinases	GSK3/Shaggy	caneGSK3-3																			A2
SCVPRZ2036C02.g	CA153800	Protein kinases	GSK3/Shaggy	caneGSK3-5								+
SCCCRZ1C01G06.g	CA147217	Protein kinases	GSK3/Shaggy	caneGSK3-6																				B2
SCEQRT2099H09.g	CA139566	Protein kinases	MAPK/MAPKK/MAPKKK	caneATMRK1-1																						D5
SCAGLR1043E12.g	CA117026	Protein kinases	MAPK/MAPKK/MAPKKK	caneEDR1-1																					C3
SCCCNR1001B12.g	CA282544	Protein kinases	MAPK/MAPKK/MAPKKK	caneEDR1-2																					C5	D2
SCJLRT1017B11.g	CA135237	Protein kinases	MAPK/MAPKK/MAPKKK	caneEDR1-3																					C5	D2
SCQSAM2099A11.g*	CA087821	Protein kinases	MAPK/MAPKK/MAPKKK	caneMAPK-10												-
SCCCLR1067H01.g	CA119953	Protein kinases	MAPK/MAPKK/MAPKKK	caneMAPK-13																						D3
SCJLRT1014C12.g	CA134995	Protein kinases	MAPK/MAPKK/MAPKKK	caneMAPK-19																			A6
SCEQRT1030A09.g	CA133010	Protein kinases	MAPK/MAPKK/MAPKKK	caneMAPK-2																						D2
SCSBAM1084E01.g	CA079123	Protein kinases	MAPK/MAPKK/MAPKKK	caneMAPK-4																						D5
SCVPCL6042B11.g*	CA099889	Protein kinases	MAPK/MAPKK/MAPKKK	caneMAPK-5																						D3
SCCCHR1003D05.g	CA102660	Protein kinases	MAPK/MAPKK/MAPKKK	caneMAPK-6							-												A4			D5
SCCCRZ1003E02.g	CA147011	Protein kinases	MAPK/MAPKK/MAPKKK	caneMAPK-7																			A4			D5
SCCCLR1072C05.g	CA119565	Protein kinases	MAPK/MAPKK/MAPKKK	caneMAPKK-2																			A1			D2
SCCCCL4002H05.g	CA094002	Protein kinases	MAPK/MAPKK/MAPKKK	caneMAPKK-3																						D5
SCAGCL6013F06.g	CA096367	Protein kinases	MAPK/MAPKK/MAPKKK	caneMAPKKK-11																						D2
SCRULR1020B06.g	CA228230	Protein kinases	Others	caneATN1-1																						D3
SCJLST1025H09.g	CA176017	Protein kinases	Others	canecAMP dependent-1 (catalytic subunit)																						D3
SCVPCL6042B07.g	CA099887	Protein kinases	Others	caneCyclin G-associated kinase-like protein-1																					C4
SCEQRT1024B02.g	CA132482	Protein kinases	Others	caneG11A kinase-2																			A2
SCQGLB1029B05.g	CA113706	Protein kinases	Others	caneG11A kinase-3																						D2
SCMCFL5011B04.g	CA235743	Protein kinases	Others	caneG11A kinase-5																						D2
SCCCST1004C05.g*	CA173775	Protein kinases	Others	caneIre1-1																						D5
SCVPST1060B01.g	CA179583	Protein kinases	Others	caneNIMA-1																						D6
SCMCLR1053D03.g	CA123635	Protein kinases	Others	caneS6 ribosomal protein kinase-1																						D2
SCUTST3092B09.g	CA187402	Protein kinases	Others	caneSRPK-3 (SR protein-specific kinase)																						D4
SCCCLR1079F12.g	CA120605	Protein kinases	Others	caneWee1 kinase-1																					C3	D2
SCEPSB1136D04.g	CA211161	Protein kinases	Others	caneYakA-1																			A1
SCJFRT1010C12.g	CA133788	Protein kinases	Putative RLCK	cane putative SIK protein-1		+	+																			D1
SCQSRT2032F03.g	CA143112	Protein kinases	Putative RLCK	caneRLCK-A6																						D2
SCQGST1034G10.g	CA177570	Protein kinases	Putative RLCK	caneRLCK-AIV3																						D5
SCEZRZ3016C11.g	CA157618	Protein kinases	Putative RLCK	caneRLCK-AV1																						D5
SCACLR1130D02.g	CA116753	Protein kinases	Putative RLCK	caneRLCK-AVI2								+
SCCCRT2001E07.g	CA137090	Protein kinases	Putative RLCK	caneRLCK-AVII1																						D5
SCEZRZ1015D09.g	CA147973	Protein kinases	Putative RLCK	caneRLCK-AVIII1																				B2		D5
SCJLRT1021D01.g	CA135762	Protein kinases	Putative RLCK	caneRLCK-AVIII2																			A2	B1
SCACLR1036G11.g	CA116335	Protein kinases	Putative RLCK	caneRLCK-D1																						D6
SCBFFL4117E02.g	CA254783	Protein kinases	Putative RLCK	caneRLCK-D2																						D1
SCJFRT2059H09.g	CA141255	Protein kinases	Putative RLCK	caneRLCK-DII1																						D5
SCJLLR1101D07.g*	CA122665	Protein kinases	Putative RLCK	caneRLCK-DII3								+
SCBFRZ2046D07.g	CA150681	Protein kinases	RLCK	caneNAK-1																						D2
SCEQRT1032A12.g	CA133177	Protein kinases	RLCK	canePBS1-4								+
SCCCRZ2C03F07.g*	CA150176	Protein kinases	RLCK	canePti1-1																						D5
SCCCST1006B11.g	CA173923	Protein kinases	SNF-like kinases	cane osmotic stress-activated protein kinase-2			+																			D4
SCCCLR1068F10.g	CA120025	Protein kinases	SNF-like kinases	cane osmotic stress-activated protein kinase-3																						D2
SCEPRZ3044B07.g	CA156086	Protein kinases	SNF-like kinases	cane osmotic stress-activated protein kinase-4																						D2
SCCCCL5001D11.g	CA095171	Protein kinases	SNF-like kinases	caneCIPK-1																						D2
SCEQRT2094G10.g	CA139199	Protein kinases	SNF-like kinases	caneCIPK-10																						D3
SCSFFL4017G11.g	CA215997	Protein kinases	SNF-like kinases	caneCIPK-11																						D3
SCCCLR1076F09.g	CA120363	Protein kinases	SNF-like kinases	caneCIPK-13		+																				D3
SCJFRZ2032C08.g	CA152817	Protein kinases	SNF-like kinases	caneCIPK-14		+																				D2
SCBFSB1046D04.g	CA167835	Protein kinases	SNF-like kinases	caneCIPK-16																						D2
SCACLR1036B06.g	CA116282	Protein kinases	SNF-like kinases	caneCIPK-18		-	-						-													D6
SCCCLR1C05B07.g	CA189816	Protein kinases	SNF-like kinases	caneCIPK-3																						D3
SCCCLR1075E10.g	CA120268	Protein kinases	SNF-like kinases	caneCIPK-7																						D3
SCJLRT1023G09.g*	CA136050	Protein kinases	SNF-like kinases	caneCIPK-19																			A6			D5
SCUTLR1037E04.g	CA126610	Protein kinases	SNF-like kinases	caneCIPK-2																						D2
SCMCRT2103B04.g	CA142458	Protein kinases	SNF-like kinases	caneCIPK-21			-
SCAGLB2046F06.g	CA266309	Protein kinases	SNF-like kinases	caneCIPK-22								+														D6
SCEQLB2019B08.g	CA279976	Protein kinases	SNF-like kinases	caneCIPK-8		+																				D3
SCJLRZ1023H04.g	CA149162	Protein kinases	SNF-like kinases	caneCIPK-9			-																			D3
SCRFLR2034A09.g	CA129116	Protein kinases	SNF-like kinases	canePKABA1-2																						D2
SCRFLR1034G06.g	CA125238	Protein kinases	SNF-like kinases	canePKABA1-3																			A5
SCCCLB1003E11.g	CA110960	Protein kinases	SNF-like kinases	caneREK-1								+	+
SCJFRZ2032G01.g	CA152856	Protein kinases	SNF-like kinases	caneSnRK1-2																						D6
SCRFAD1022A03.g*	CA197304	Protein kinases	Undefined	canePK-B1 (with ankyrin domain)																						D3
SCCCLR1072F12.g	CA119604	Protein kinases	Undefined	canePK-BI3																						D5
SCEPRZ1011A12.g	CA147624	Protein kinases	Undefined	canePK-BII4																					C5
SCJFLR1073E06.g	CA122072	Protein kinases	Undefined	canePK-BIII2																						D5
SCEZLB1005C02.g	CA112827	Protein kinases	Undefined	canePK-BIII3												-
SCSGST1068H05.g*	CA178904	Protein kinases	Undefined	canePK-BIII4																						D2
SCBFLR1039G06.g	CA117436	Protein kinases	Undefined	canePK-C2																						D6
SCCCCL4005F05.g	CA094199	Protein kinases	Undefined	canePK-E1																						D2
SCEQRT1025G03.g	CA132624	Protein kinases	Undefined	canePK-E3																						D5
SCCCLR1077C07.g	CA120406	Protein kinases	Undefined	canePK-E5																						D2
SCSGST3120A04.g	CA186534	Protein kinases	Undefined	canePK-FI2																						D5
SCCCAM2004F11.g	CA080988	Protein kinases	Undefined	canePK-FII2																			A3			D5
SCUTAM2006B07.g	CA090893	Protein kinases	Undefined- unclassified	caneUPK-77																						D5
SCCCCL5002B10.g	CA095223	Protein kinases	Undefined- unclassified	caneUPK-87																			A6
SCEQRT1026B06.g	CA132663	Protein kinases	Undefined- unclassified	caneUPK-88																			A6			D5
SCCCRZ3001D06.g	CA154621	Receptors	Photoreceptors	caneNPH1-1												-
SCJFST1017H03.g	CA175235	Receptors	Photoreceptors	caneNPH1-2																						D3
SCCCCL3080H06.g	CA093547	Receptors	Phytochrome	canePhyA-2																						D3
SCVPRT2081G11.g	CA146521	Receptors	Phytochrome	canePhyC-2				+
SCEQRT2028E11.g	CA138601	Receptors	Receptor Ser/Thr kinase	cane RLK with lectin domain-16																						D5
SCVPCL6041F01.g	CA099858	Receptors	Receptor Ser/Thr kinase	cane RLK with lectin domain-33																						D6
SCEQRT1029G10.g	CA132977	Receptors	Receptor Ser/Thr kinase	cane RLK with lectin domain-4																						D5
SCSGAM2076H02.g	CA089692	Receptors	Receptor Ser/Thr kinase	cane RLK with lectin domain-6																						D5
SCBGRT3012C05.g	CA258784	Receptors	Receptor Ser/Thr kinase	cane RLK with lectin domain-8																						D2
SCEPSD1005C08.g	CA273406	Receptors	Receptor Ser/Thr kinase	cane RLK with lectin domain-9																					C4
SCCCCL3120C09.g	CA093647	Receptors	Receptor Ser/Thr kinase	cane RLK with LysM-1																				B1
SCCCRZ2C03B03.g	CA150127	Receptors	Receptor Ser/Thr kinase	cane RLK with LysM-2																						D5
SCEZAM2033G12.g	CA084681	Receptors	Receptor Ser/Thr kinase	cane RLK with LysM-3																						D5
SCAGLR1021B11.g	CA116933	Receptors	Receptor Ser/Thr kinase	cane SHR5 receptor-1																						D5
SCSGLR1025B10.g	CA126165	Receptors	Receptor Ser/Thr kinase	cane SHR5 receptor-2																			A2	B2
SCSFAM1076A05.g	CA079663	Receptors	Receptor Ser/Thr kinase	cane S-receptor-15																						D5
SCBFSB1048C08.g	CA167980	Receptors	Receptor Ser/Thr kinase	cane S-receptor-23			-																A1
SCBGFL5080E07.g	CA245521	Receptors	Receptor Ser/Thr kinase	caneBRI1-6																					C4
SCSBST3101B03.g	CA185310	Receptors	Receptor Ser/Thr kinase	caneCLV1-4																					C5
SCQSST1038C07.g	CA177909	Receptors	Receptor Ser/Thr kinase	caneCLV1-5																					C1
SCCCRZ2C01E06.g	CA149987	Receptors	Receptor Ser/Thr kinase	caneErecta-3																						D2
SCRULB1060H02.g	CA115037	Receptors	Receptor Ser/Thr kinase	caneLRPKm1-2																						D5
SCCCLR1072F06.g*	CA119599	Receptors	Receptor Ser/Thr kinase	caneLTK1-10																						D2
SCSGLR1045E07.g	CA126284	Receptors	Receptor Ser/Thr kinase	caneLTK1-15																						D5
SCVPRZ3029G09.g	CA166786	Receptors	Receptor Ser/Thr kinase	caneLTK1-16																						D5
SCVPST1062F08.g	CA179784	Receptors	Receptor Ser/Thr kinase	caneLTK1-17																						D1
SCCCCL3002E01.b	CA093289	Receptors	Receptor Ser/Thr kinase	caneLTK1-6																						D5
SCCCAM2C04G08.g	CA188572	Receptors	Receptor Ser/Thr kinase	caneLTK1-8																						D6
SCVPFL1137C07.g	CA252360	Receptors	Receptor Ser/Thr kinase	canePERK1-2																						D5
SCMCST1053A06.g	CA176670	Receptors	Receptor Ser/Thr kinase	canePERK1-3																						D6
SCJFRZ1007B02.g	CA148443	Receptors	Receptor Ser/Thr kinase	canePERK1-5																					C1
SCJFRT1012F09.g	CA134040	Receptors	Receptor Ser/Thr kinase	caneRLK-AIX2																						D5
SCCCCL4007D06.g*	CA094339	Receptors	Receptor Ser/Thr kinase	caneRLK-AX1				+																		D6
SCRFLR1012B04.g	CA125126	Receptors	Receptor Ser/Thr kinase	caneRLK-AX2				+																	C2
SCJFRT2053D10.g	CA140553	Receptors	Receptor Ser/Thr kinase	caneRLK-B4																						D5
SCQGRT1040D05.g	CA136257	Receptors	Receptor Ser/Thr kinase	caneRLK-BII3																						D2
SCMCCL6052C09.g	CA097954	Receptors	Receptor Ser/Thr kinase	caneRLK-C1																			A5			D6
SCQSRT2031C08.g	CA143002	Receptors	Receptor Ser/Thr kinase	caneRLK-C10 (with TPR+U-box)																						D5
SCRFFL1034D06.g	CA201231	Receptors	Receptor Ser/Thr kinase	caneRLK-C3																						D2
SCBFAD1045F11.g*	CA065472	Receptors	Receptor Ser/Thr kinase	caneRLK-C5		-	-																			D6
SCCCHR1004D03.g	CA102729	Receptors	Receptor Ser/Thr kinase	caneRLK-CII1																						D5
SCRFLB1056H12.g	CA114670	Receptors	Receptor Ser/Thr kinase	caneRLK-CII2																						D2
SCQSRT2034G10.g	CA143358	Receptors	Receptor Ser/Thr kinase	caneRLK-CII3																					C5
SCEPSD1071A12.g*	CA284962	Receptors	Receptor Ser/Thr kinase	caneRLK-CIII2																						D5
SCCCLR1024A02.g	CA119371	Receptors	Receptor Ser/Thr kinase	caneRLK-CIII4																			A4			D2
SCCCLR1072H06.g	CA119620	Receptors	Receptor Ser/Thr kinase	caneRLK-CIII5																						D5
SCCCLR1048F02.g*	CA119510	Receptors	Receptor Ser/Thr kinase	caneRLK-D1																						D5
SCJLRT1013A09.g*	CA134805	Receptors	Receptor Ser/Thr kinase	caneRLK-DI4																			A5			D5
SCSBST3100D01.g	CA185263	Receptors	Receptor Ser/Thr kinase	caneRLK-DI5																						D5
SCSGHR1067C04.g*	CA108790	Receptors	Receptor Ser/Thr kinase	caneRLK-DV3 (with LRR)																			A2	B2	C5
SCEZAM2058E08.g	CA084907	Receptors	Receptor Ser/Thr kinase	caneRLK-DVI1																						D2
SCEZHR1047A01.g	CA103161	Receptors	Receptor Ser/Thr kinase	caneRLK-DVI10 (with LRR)																					C2
SCMCLR1053E09.g	CA123651	Receptors	Receptor Ser/Thr kinase	caneRLK-DVI2																			A6			D2
SCCCLR1065B12.g	CA119731	Receptors	Receptor Ser/Thr kinase	caneRLK-DVI3																					C5
SCCCRZ1C01H05.g	CA147227	Receptors	Receptor Ser/Thr kinase	caneRLK-DVI8 (with LRR)																						D5
SCCCRZ1C01F12.g	CA147213	Receptors	Receptor Ser/Thr kinase	caneRLK-DVIII2																					C5	D2
SCRFFL1030A11.g	CA199614	Receptors	Receptor Ser/Thr kinase	caneRLK-DX4																						D5
SCVPRZ2044C03.g	CA154517	Receptors	Receptor Ser/Thr kinase	caneRLK-DXI4																						D2
SCCCRT3003D07.g	CA257825	Receptors	Receptor Ser/Thr kinase	caneRLK-DXIII2																			A3
SCCCLB1023E12.g	CA111805	Receptors	Receptor Ser/Thr kinase	caneRLK-DXIV1 (with LRR)																			A6			D5
SCACCL6011A10.g	CA096170	Receptors	Receptor Ser/Thr kinase	caneRLK-DXV1																						D2
SCJLRT1020H05.g	CA135634	Receptors	Receptor Ser/Thr kinase	caneRLK-CIV2 (wit U-box)																						D4
SCJFFL3C02F01.g*	CA230004	Receptors	Receptor Ser/Thr kinase-unclassified	caneURLK-1																			A2
SCMCCL6027F11.g*	CA097905	Receptors	Receptor Ser/Thr kinase-unclassified	caneURLK-103 (with LRR)								+														D6
SCSFRT2071G08.g	CA144886	Receptors	Receptor Ser/Thr kinase-unclassified	caneURLK-121 (with LRR)																			A1
SCQSST1036G03.g	CA177707	Receptors	Receptor Ser/Thr kinase-unclassified	caneURLK-47																					C6
SCCCST3C01D11.g	CA192121	Receptors	Receptor Ser/Thr kinase-unclassified	caneURLK-84 (with LRR)																			A3	B1
SCJFRT2055F11.g	CA140851	Receptors	Receptor Ser/Thr kinase-unclassified	caneURLK-95 (with LRR)																			A6			D5
SCSGAM2105E02.g	CA090584	Receptors	Receptor Ser/Thr kinase-unclassified	caneURLK-124 (with LRR)																					C5	D2
SCSGHR1072D07.g	CA109645	Receptors	Receptor Ser/Thr kinase-unclassified	caneURLK-127 (with LRR)																						D5
SCSFFL4017B07.g	CA215964	Receptors	Receptor Ser/Thr kinase-unclassified	caneURLK-131			+																			D4
SCRUFL1015A02.g	CA200567	Receptors	Receptor Ser/Thr kinase-unclassified	caneURLK-132																						D6
