# Supplementary material for: Signal transduction-related responses to phytohormones and environmental challenges in sugarcane
Source: BMC Genomics. 2007 Mar 13;8:71. doi: 10.1186/1471-2164-8-71 (PMC1852312; doi:10.1186/1471-2164-8-71)
Supplement: Additional file 4 — Components of the SOM groups generated for ABA treatment. The table indexes all genes that were included in the clustering analysis (correlation coefficient ≥ 0.7 between the expression profiles obtained for the two biological replicates of a particular experiment) and their respective groups. The asterisk indicates that the SAS identity was not confirmed by re-sequencing. [file 1471-2164-8-71-S4.xls]

## Sheet: Plan1
ID	Category	Subcategory 1	Subcategory 2	SOM clustering
SCCCRZ1002H11.g	Amino acid metabolism	Indole-3-glycerol phosphate synthase		A1
SCEZHR1047G06.g	Hormone biosynthesis	Auxin	Nitrilase	A1
SCSBAM1085B06.g	Lipid metabolism	Omega-3 fatty acid desaturase		A1
SCJFAM1065F08.g	No matches			A1
SCEPAM2013C04.g	Others	Putative pentatricopeptide repeat (PPR) protein		A1
SCVPCL6038A02.g*	Pathogenicity	R-genes	caneRpg1-9 (stem rust resistance)	A1
SCJLRZ1019B10.g	Pathogenicity	R-genes	NBS-LRR	A1
SCUTSB1033E12.g	Pathogenicity	R-genes	NBS-LRR	A1
SCCCLR1072C05.g	Protein kinases	MAPK/MAPKK/MAPKKK	caneMAPKK-2	A1
SCEPSB1136D04.g	Protein kinases	Others	caneYakA-1	A1
SCEZRZ3052A09.g	Protein Phosphatases	Serine/Threonine - PPP Family	PP2A / Subunit B	A1
SCBFSB1048C08.g	Receptors	Receptor Ser/Thr kinase	cane S-receptor-23	A1
SCSFRT2071G08.g	Receptors	Receptor Ser/Thr kinase-unclassified	caneURLK-121 (with LRR)	A1
SCCCSB1001F06.g	Stress	Wound-induced	Aminohydrolase	A1
SCUTAD1030E06.g	Transcription	Alfin-like		A1
SCVPST1060B03.g	Transcription	Nin		A1
SCEQRT2091D04.g	Ubiquitination	F-box protein		A1
SCCCRZ1C01H06.g	Calcium	Calmodulin-binding proteins	Apyrase	A2
SCCCRZ2001F03.g	Carbohydrate metabolism	Fructose-bisphosphate aldolase		A2
SCEQRT1028H06.g	Hormone biosynthesis	Auxin	Nitrilase	A2
SCUTRZ2023E07.g	Hormone related	Auxin	Auxin transport / auxin eflux carrier	A2
SCQGLB1030E04.g	Hormone related	Ethylene	ethylene regulated	A2
SCCCFL4091A07.g	Hormone related	Gibberellin	Gibberellin responsive	A2
SCEZLB1009A09.g	Hormone related	Similar to BLE1 protein		A2
SCSBFL1044A08.g	No matches			A2
SCUTSD2085H06.g	No matches			A2
SCCCLR1022F10.g	Others	Glycine hydroxymethyltransferase		A2
SCAGLR1021H12.g	Protein kinases	GSK3/Shaggy	caneGSK3-3	A2
SCEQRT1024B02.g	Protein kinases	Others	caneG11A kinase-2	A2
SCJLRT1021D01.g	Protein kinases	Putative RLCK	caneRLCK-AVIII2	A2
SCCCRZ2002C12.g	Protein metabolism	40S ribosomal protein S18		A2
SCSGLR1025B10.g	Receptors	Receptor Ser/Thr kinase	cane SHR5 receptor-2	A2
SCSGHR1067C04.g*	Receptors	Receptor Ser/Thr kinase	caneRLK-DV3 (with LRR)	A2
SCJFFL3C02F01.g*	Receptors	Receptor Ser/Thr kinase-unclassified	caneURLK-1	A2
SCCCLR1C08E09.g	Small GTPases	Rab		A2
SCBGLR1117A05.g	Small GTPases	Ran		A2
SCSBHR1052E03.g	Stress	ABA and stress induced		A2
SCCCRZ2C04A07.g	Stress	Cytochrome P450	CYP71E	A2
SCAGRT3046D01.g	Stress	Cytochrome P450	CYP88	A2
SCRLAD1102F02.g	Stress	Cytochrome P450		A2
SCJFLR1013A09.g	Stress	Drought and cold response	Cysteine proteinase RD19A precursor	A2
SCJFLR1074E10.g	Stress	Drought and cold response	Cysteine proteinase RD19A precursor	A2
SCEZRZ1015H12.g	Stress	Drought and cold response	Histone deacetylase (HOS1-like)	A2
SCCCST3001H12.g	Stress	Drought and cold response	putative aquaporin (tonoplast intrinsic protein)	A2
SCCCLR2001H09.g	Stress	Thioredoxin		A2
SCSBRZ3119G01.g	Stress	Wound-induced	Aminohydrolase	A2
SCJFAM1066B05.g	Transcription	HIT (histidine triad)	PKC inhibitor	A2
SCRURT2007E11.g	Transcription	Myb		A2
SCACLR1036E09.g	Transcription	WRKY		A2
SCACLR1130H08.g	Transcription	Zinc finger proteins	C2C2 / YABBY	A2
SCEPLB1043A10.g	Transport	Putative sugar transporter		A2
SCCCRZ2C01F09.g	Ubiquitination	E2		A2
SCSBSD2058D04.g	Ubiquitination	Ubiquitin		A2
SCCCLR1080C06.g	Unknown protein	Pleckstrin homology (PH) domain-containing protein		A2
SCRFLR2038D12.g	Unknown protein			A2
SCVPLR1049H11.g	Unknown protein			A2
SCRULR1020D11.g	Carbohydrate metabolism	Fructose-bisphosphate aldolase		A3
SCCCLR1C03G01.g	Lipid metabolism	Delta-12 oleate desaturase		A3
SCEQRT1024E12.g	Hormone biosynthesis	Salicylic Acid	Phenylalanine ammonia-lyase	A3
SCSGAM1094D05.g	Hormone biosynthesis	Salicylic Acid	Phenylalanine ammonia-lyase	A3
SCCCLR1C02F07.g	Inositol	Others	myo-Inositol-1-phosphate synthase	A3
SCBFST3136A06.g	No matches			A3
SCBGLR1023D05.g	Pathogenicity	R-genes transduction	LSD1	A3
SCEQRT1028C03.g	Pathogenicity	R-genes transduction	PR	A3
SCQSRT1036D03.g	Pathogenicity	R-genes transduction	PR	A3
SCCCAM2004F11.g	Protein kinases	Undefined	canePK-FII2	A3
SCCCRT3003D07.g	Receptors	Receptor Ser/Thr kinase	caneRLK-DXIII2	A3
SCCCST3C01D11.g	Receptors	Receptor Ser/Thr kinase-unclassified	caneURLK-84 (with LRR)	A3
SCQGLR1062E12.g	Stress	Drought and cold response	Glyoxalase	A3
SCACAM1071D04.g	Transcription	HSF (heat shock factor)		A3
SCRURT2008F06.g	Transcription	Zinc finger proteins	C2H2 / Wrep	A3
SCACLR2014E12.g	Ubiquitination	E2		A3
SCBFSB1047C02.g	Unknown protein	Aluminium-induced protei		A3
SCCCRZ2C03B08.g	Unknown protein			A3
SCSBSD2029F05.g	Unknown protein			A3
SCSGSB1009D11.g	Unknown protein			A3
SCUTLR1058C02.g	Unknown protein			A3
SCVPRT2074D04.g	Unknown protein			A3
SCCCCL3002B05.b	Hormone related	Auxin	auxin responsive	A4
SCJFAD1013B07.g	No matches			A4
SCACLR1126E09.g	No matches			A4
SCEPAM2015C06.g	No matches			A4
SCJFHR1034H08.g	No matches			A4
SCCCHR1003D05.g	Protein kinases	MAPK/MAPKK/MAPKKK	caneMAPK-6	A4
SCCCRZ1003E02.g	Protein kinases	MAPK/MAPKK/MAPKKK	caneMAPK-7	A4
SCCCLR1024A02.g	Receptors	Receptor Ser/Thr kinase	caneRLK-CIII4	A4
SCEPAM1106G01.g	Small GTPases	GTPases modulators	Ran GTPase activating protein	A4
SCEZAM2032C05.g	Translation	Pumilio		A4
SCCCRZ2C04A05.g	Two component	Response regulators (ARR-like)		A4
SCEQLB1067E03.g	Two component	Response regulators (ARR-like)		A4
SCCCLR1022D05.g	Adapters	14-3-3 proteins		A5
SCCCRZ1001D02.g	Adapters	14-3-3 proteins		A5
SCCCCL3120G07.g	Calcium	Calmodulin-binding proteins	HSP7s (heat shock)	A5
SCEZRZ1017E02.g	Carbohydrate Metabolism	Trehalose Metabolism	Acid trehalase	A5
SCCCCL3002E04.b	Carbohydrate Metabolism	Trehalose Metabolism	Trehalose 6-phosphate synthase	A5
SCVPLR2012A10.g	Hormone biosynthesis	Ethylene	ACC oxidase	A5
SCQGHR1010A04.g	Hormone biosynthesis	Jasmonic Acid	Hydroperoxide lyase	A5
SCVPLR2005B09.g	No matches			A5
SCBGLR1112B03.g*	No matches			A5
SCJFHR1033B03.g	No matches (non-coding)			A5
SCSBFL1036A08.g	No matches (non-coding)			A5
SCCCRZ2001H03.g	Others	Putative streptococcal hemagglutinin		A5
SCCCLR1C01H06.g	Others	Topoisomerase-like protein (protein with MA3 domain)		A5
SCEQLR1029B03.g	Pathogenicity	R-genes	NBS-LRR	A5
SCRFLR1034G06.g	Protein kinases	SNF-like kinases	canePKABA1-3 (abscisic acid-inducible protein kinase )	A5
SCJFRZ2009G01.g	Protein metabolism	drought and cold response		A5
SCCCCL3005D01.b	Protein Phosphatases	Serine/Threonine - PPM Family	PP2C Catalytic Subunit	A5
SCCCCL4005E10.g	Protein Phosphatases	Serine/Threonine - PPP Family	PP4 / Catalytic Subunit	A5
SCEQHR1078G03.g	Protein Phosphatases	Serine/Threonine - PPP Family	Protein Phosphatase 6 (PP6) / Catalytic Subunit	A5
SCMCCL6052C09.g	Receptors	Receptor Ser/Thr kinase	caneRLK-C1	A5
SCJLRT1013A09.g*	Receptors	Receptor Ser/Thr kinase	caneRLK-DI4	A5
SCCCLR1066D10.g	Small GTPases	Arf		A5
SCCCLR1066D10.g	Small GTPases	Arf		A5
SCCCLR1C01G03.g	Small GTPases	Arf		A5
SCSBST3097D10.g	Small GTPases	GTPases modulators	Ran GTPase activating protein	A5
SCEZHR1087F06.g	Stress	Cytochrome P450	CYP84	A5
SCSBST3093A10.g*	Stress	Cytochrome P450		A5
SCACLR2022D09.g	Transcription	Aux/IAA		A5
SCCCAM2001D09.g	Transcription	Homeobox	knotted homeobox	A5
SCSFAD1124E07.g	Transcription	Myb		A5
SCJLHR1027E08.g	Transcription	NAM	NAC	A5
SCSBFL1039F08.g	Transcription	NAM	NAC	A5
SCJFRT2060G09.g	Transcription	Tub		A5
SCUTRZ2024G05.g	Transport	Putative vesicle transport v-SNARE protein		A5
SCRFLB2056B08.g	Unknown protein			A5
SCSGLR1025H02.g	Unknown protein			A5
SCEQRT1025D06.g	Adapters	14-3-3 proteins		A6
SCCCLR2002F08.g	Hormone related	Auxin	auxin repressed	A6
SCBFSD1035H11.g	No matches			A6
SCCCCL4007A05.g	No matches			A6
SCEPFL4174B08.g	No matches			A6
SCRFFL4006H10.g	No matches			A6
SCRLFL1008C11.g	No matches			A6
SCMCLR1123E10.g	Others	T-complex protein (chaperonin)		A6
SCEZRZ1015G02.g*	Protein kinases	Casein kinases	caneCKI-17	A6
SCVPRT2074E06.g	Protein kinases	Cell cycle-related	caneCDC2-4	A6
SCRFRZ3057H04.g	Protein kinases	Cell cycle-related	caneCDK-14	A6
SCJLRT1014C12.g	Protein kinases	MAPK/MAPKK/MAPKKK	caneMAPK-19	A6
SCJLRT1023G09.g*	Protein kinases	SNF-like kinases	caneCIPK-19	A6
SCCCCL5002B10.g	Protein kinases	Undefined- unclassified	caneUPK-87	A6
SCEQRT1026B06.g	Protein kinases	Undefined- unclassified	caneUPK-88	A6
SCCCAM1001D05.g	Protein Phosphatases	Serine/Threonine - PPM Family	PP2C Catalytic Subunit	A6
SCMCLR1053E09.g	Receptors	Receptor Ser/Thr kinase	caneRLK-DVI2	A6
SCCCLB1023E12.g	Receptors	Receptor Ser/Thr kinase	caneRLK-DXIV1 (with LRR)	A6
SCJFRT2055F11.g	Receptors	Receptor Ser/Thr kinase-unclassified	caneURLK-95 (with LRR)	A6
SCJFRT1059D05.g	Small GTPases	Rab		A6
SCCCAD1004H02.g	Stress	Catalases		A6
SCCCLR1022B11.g	Stress	Drought and cold response	Cysteine proteinase RD19A precursor	A6
SCAGFL1089C03.g	Stress	Glutathione S-transferases		A6
SCRFHR1009G06.g	Stress	Infected libraries		A6
SCCCLR2C01F06.g	Stress	Wound-induced		A6
SCJFRT1062G05.g	Transcription	CCAAT		A6
SCRLFL4029G02.g	Transcription	PCF2 DNA binding protein		A6
SCCCCL4003D08.g	Transcription	Zinc finger proteins	C3H	A6
SCSBST3101E05.g	Transcription	Zinc finger proteins	C3H	A6
SCSFFL4082E12.g	Ubiquitination	E1		A6
SCMCAM1100C01.g	Unknown protein	Putative plant disease resistant protein		A6
SCUTAM2115C12.g	Unknown protein			A6
