# Supplementary material for: Signal transduction-related responses to phytohormones and environmental challenges in sugarcane
Source: BMC Genomics. 2007 Mar 13;8:71. doi: 10.1186/1471-2164-8-71 (PMC1852312; doi:10.1186/1471-2164-8-71)
Supplement: Additional file 5 — Components of the SOM groups generated for MeJA treatment. The table indexes all genes that were included in the clustering analysis (correlation coefficient ≥ 0.7 between the expression profiles obtained for the two biological replicates of a particular experiment) and their respective groups. The asterisk indicates that the SAS identity was not confirmed by re-sequencing. [file 1471-2164-8-71-S5.xls]

## Sheet: Plan1
ID	Category	Subcategory 1	Subcategory 2	SOM clustering
SCCCLB1003A09.g	Development	Putative senescence-associated protein	Transmembrane4 domain (tetraspanin family)	B1
SCCCLR1068G11.g	DNA metabolism	Histone H2B		B1
SCCCLR2002D04.g	DNA metabolism	Histone H4		B1
SCAGSD1041C06.g	No matches			B1
SCCCST1001C04.g	No matches			B1
SCCCRZ2C04C03.g	No matches			B1
SCMCAM2084G01.g	No matches (non-coding)			B1
SCRLLR1111D02.g	No matches (non-coding)			B1
SCBGLR1023D05.g	Pathogenicity	R-genes transduction	LSD1	B1
SCEPLR1030B03.g	Pathogenicity	Tomato LRP protein		B1
SCJLRT1021D01.g	Protein kinases	Putative RLCK	caneRLCK-AVIII2	B1
SCEQLR1091A10.g	Protein metabolism	60S ribosomal protein L23		B1
SCCCLR2003C11.g	Protein Phosphatases	Serine/Threonine - PPP Family	PP1 Catalytic Subunit	B1
SCCCCL3120C09.g	Receptors	Receptor Ser/Thr kinase	cane RLK with LysM-1	B1
SCCCST3C01D11.g	Receptors	Receptor Ser/Thr kinase-unclassified	caneURLK-84 (with LRR)	B1
SCJLRT1020A09.g	Stress	Glutathione S-transferases		B1
SCJLHR1028C12.g	Stress	Infected libraries	Histone H4	B1
SCQGRZ3011D06.g	Transcription	Alfin-like		B1
SCCCRZ1001G10.g	Transcription	Aux/IAA		B1
SCJFAM1066B05.g	Transcription	HIT (histidine triad)	PKC inhibitor	B1
SCEPRT2048E07.g	Two component	Response regulators (ARR-like)		B1
SCBGLR1003D06.g	Ubiquitination	E2		B1
SCCCLR1C04E03.g	Ubiquitination	E2		B1
SCACLR2014E12.g	Ubiquitination	E2		B1
SCSBSD2029F05.g	Unknown protein			B1
SCVPLR1049B12.g	Unknown protein			B1
SCEQRT1031D02.g	Adapters	14-3-3 proteins		B2
SCCCRZ1001D02.g	Adapters	14-3-3 proteins		B2
SCJLFL3015H10.g	Development	Senescence-associated		B2
SCVPRZ2038F04.g	Lipid metabolism	Omega-3 fatty acid desaturase		B2
SCEPLB1043G09.g	No matches			B2
SCVPLR2005B09.g	No matches			B2
SCCCLR2C01F04.g	No matches			B2
SCCCLR2001E09.g	No matches			B2
SCCCCL3001F04.g	No matches (non-coding)			B2
SCCCCL4008D12.g	Others	Putative methyl-binding domain protein		B2
SCSBLB1034C04.g	Pathogenicity	R-genes	NBS-LRR	B2
SCQSRT1036D03.g	Pathogenicity	R-genes transduction	PR	B2
SCCCLR1C03E03.g*	Protein kinases	Cell cycle-related	caneLAMMER-2	B2
SCCCRZ1C01G06.g	Protein kinases	GSK3/Shaggy	caneGSK3-6	B2
SCEZRZ1015D09.g	Protein kinases	Putative RLCK	caneRLCK-AVIII1	B2
SCSGLR1025B10.g	Receptors	Receptor Ser/Thr kinase	cane SHR5 receptor-2	B2
SCSGHR1067C04.g*	Receptors	Receptor Ser/Thr kinase	caneRLK-DV3 (with LRR)	B2
SCCCLR1066D10.g	Small GTPases	Arf		B2
SCCCRT2001H11.g	Small GTPases	Arf		B2
SCEPSD2071B08.g	Stress	Chymotrypsin inhibitor		B2
SCAGLR1043C02.g	Stress	Drought and cold response	Ascorbate peroxidase	B2
SCEPAM1024H12.g	Stress	Drought and cold response	Histone deacetylase (HOS1-like)	B2
SCEZST3149E09.g	Stress	Glutathione S-transferases		B2
SCCCLR2C03D05.g	Stress	Superoxide dismutases	Cu/Zn	B2
SCCCLR1075A11.g	Stress	Wound-induced		B2
SCCCLR1079H06.g	Transcription	Alfin-like		B2
SCRLRZ3041C03.g	Transcription	GARP transfactor		B2
SCCCRZ2001H09.g	Ubiquitination	E2		B2
SCBGFL4051G01.g	Unknown protein			B2
SCCCRZ2C03B08.g	Unknown protein			B2
SCBFSD1035H11.g	No matches			B3
SCCCAD1004H02.g	Stress	Catalases		B3
SCACLR1057C07.g	Two component	Response regulators (ARR-like)		B3
SCUTHR1063G08.g	No matches			B4
SCRLAD1100E08.g	No matches			B4
SCRFHR1006H10.g	No matches			B4
SCUTSD2085H06.g	No matches			B4
SCQSFL3034B08.g	No matches			B4
SCEQAM1037D01.g	Pathogenicity	Fungal resistance	Undefined	B4
SCEZRZ3098G10.g	Pathogenicity	Protease inhibitors	thaumatin	B4
SCJLRZ1019D02.g	Receptors	Histidine kinase receptor	Similar to Ethylene receptor	B4
SCCCLR2C01F06.g	Stress	Wound-induced		B4
