# Supplementary material for: Signal transduction-related responses to phytohormones and environmental challenges in sugarcane
Source: BMC Genomics. 2007 Mar 13;8:71. doi: 10.1186/1471-2164-8-71 (PMC1852312; doi:10.1186/1471-2164-8-71)
Supplement: Additional file 6 — Components of the SOM groups generated for phosphate deficiency treatment. The table indexes all genes that were included in the clustering analysis (correlation coefficient ≥ 0.7 between the expression profiles obtained for the two biological replicates of a particular experiment) and their respective groups. The asterisk indicates that the SAS identity was not confirmed by re-sequencing. [file 1471-2164-8-71-S6.xls]

## Sheet: Plan1
ID	Category	Subcategory 1	Subcategory 2	SOM clustering
SCBFLR1039B05.g	Carbohydrate Metabolism	Xyloglucan endotransglycosylase		C1
SCRULB2065G10.g	No matches			C1
SCJLHR1029D03.g	No matches			C1
SCRLST3166F11.g	No matches (non-coding)			C1
SCEPRZ1010E06.g	Protein Phosphatases	Serine/Threonine - PPM Family	PP2C-like	C1
SCAGST3138B05.g	Receptors	Photoreceptors	Blue light receptor cry1	C1
SCQSST1038C07.g	Receptors	Receptor Ser/Thr kinase	caneCLV1-5	C1
SCJFRZ1007B02.g	Receptors	Receptor Ser/Thr kinase	canePERK1-5	C1
SCSBST3097D10.g	Small GTPases	GTPases modulators	Ran GTPase activating protein	C1
SCVPCL6041E07.g	Stress	Cytochrome P450	CYP98A	C1
SCJFLR1073B06.g	Stress	Thioredoxin		C1
SCVPAM1055F07.g	Transcription	WRKY		C1
SCUTLR2023G02.g	Transcription	WRKY		C1
SCSBLB2040E07.g	Two component	Response regulators (ARR-like)		C1
SCRFLR2038D12.g	Unknown protein			C1
SCEQRT2090E04.g	Calcium	Calreticulin		C2
SCEQLR1093F09.g	Carbohydrate Metabolism	Probable beta-D-glucan exohydrolase		C2
SCRUAD1064B08.g	No matches			C2
SCAGLR1043D11.g	No matches			C2
SCCCCL3004C02.b	No matches			C2
SCCCSD1003H09.g	No matches			C2
SCMCST1051F08.g	Protein Phosphatases	Tyrosine Phosphatases	Dual Specificity Protein Phosphatases (DSPP)	C2
SCRFLR1012B04.g	Receptors	Receptor Ser/Thr kinase	caneRLK-AX2	C2
SCEZHR1047A01.g	Receptors	Receptor Ser/Thr kinase	caneRLK-DVI1 (with LRR)	C2
SCEPLR1051A10.g	Transcription	Homeobox	rough sheath 1	C2
SCCCCL4007B12.g	Ubiquitination	E2		C2
SCQGRT1045D01.g	Ubiquitination	E3		C2
SCJFRZ3C07D05.g	No matches	Library-specific	Leaf/root transition zone - RZ	C3
SCJFFL3C03C02.g	No matches			C3
SCVPRZ2042A04.g	No matches			C3
SCQSFL3034B08.g	No matches			C3
SCRUFL1117G06.g	No matches			C3
SCVPCL6042D07.g	No matches (non-coding)			C3
SCACAD1036D05.g	Pathogenicity	R-genes	caneRpg1-5 (stem rust resistance)	C3
SCCCLR2C02G01.g	Protein kinases	Calcium-related	caneCDPK-8	C3
SCJFRZ2015D01.g	Protein kinases	Cell cycle-related	caneCDK-5	C3
SCAGLR1043E12.g	Protein kinases	MAPK/MAPKK/MAPKKK	caneEDR1-1	C3
SCCCLR1079F12.g	Protein kinases	Others	caneWee1 kinase-1	C3
SCEPSD2071B08.g	Stress	Chymotrypsin inhibitor		C3
SCEPAM1022H12.g	Stress	Cytochrome P450	CYP71A	C3
SCJFLR1074E09.g	Stress	Drought and cold response	Low temperature induced (LTI)	C3
SCEPRZ1008A04.g	Transcription	AP2/EREBP		C3
SCBGLR1115D10.g	No matches (non-coding)			C4
SCVPLB2087A07.g	Pathogenicity	R-genes	caneXa21-4	C4
SCJLAM1060A06.g	Pathogenicity	R-genes	Mlo-like	C4
SCVPCL6042B07.g	Protein kinases	Others	canecyclin G-associated kinase-like protein-1	C4
SCCCAM1001D05.g	Protein Phosphatases	Serine/Threonine - PPM Family	PP2C Catalytic Subunit	C4
SCEPSD1005C08.g	Receptors	Receptor Ser/Thr kinase	cane RLK with lectin domain-9	C4
SCBGFL5080E07.g	Receptors	Receptor Ser/Thr kinase	caneBRI1-6	C4
SCCCLR1066D10.g	Small GTPases	Arf		C4
SCCCLR1068D03.g	Small GTPases	Rab		C4
SCQGLR1019A10.g	Small GTPases	Ran		C4
SCAGFL1089C03.g	Stress	Glutathione S-transferases		C4
SCCCCL3002C09.b	Stress	Glutathione S-transferases		C4
SCCCLR1048A06.g	Stress	Superoxide dismutases	Mn	C4
SCCCLR1066G08.g	Transcription	HGM (High mobility group protein)		C4
SCEPRZ1008F02.g	Transcription	LIM (protein-protein interaction)		C4
SCQGRT1041A07.g	Transcription	Nin		C4
SCCCLR1C04E03.g	Ubiquitination	E2		C4
SCBFRZ2045D11.g	Unknown protein			C4
SCCCFL4003D09.g	Unknown protein			C4
SCCCLR1078F05.g	Calcium	Calmodulin		C5
SCCCLR1070F12.g	Calcium	Calnexin		C5
SCEPRZ1008D06.g	Calcium	Ion channel	Cyclic nucleotide and calmodulin-regulated	C5
SCSGFL1078H06.g	Calcium	Ion channel	Cyclic nucleotide and calmodulin-regulated	C5
SCRFAM1026H03.g	Cell cycle	Cyclins	Cyclin Ib	C5
SCUTAM2088C05.g	Development	Senescence-associated protein 12		C5
SCEQRT1030A03.g	Development	ARC1 (arm repeat protein)		C5
SCJLAM2091A04.g	Hormone biosynthesis	Gibberellin	GA2 oxidase	C5
SCRUFL4020G01.g	Inositol	Inositol phosphatases	Inositol(myo)-1(or 4)-monophosphatase 1	C5
SCCCRZ2002E06.g	Inositol	Others	Phospholipase C	C5
SCRLFL3006E04.g	No matches			C5
SCSBFL1107H01.g	No matches			C5
SCEPLB1043G09.g	No matches			C5
SCRUFL1015G07.g	No matches			C5
SCAGLR2026G12.g	No matches			C5
SCCCLR2C01F04.g	No matches			C5
SCBGFL4055H04.g	No matches			C5
SCEPAM1020E03.g	No matches			C5
SCRUFL1019D03.g	No matches			C5
SCEZLB1013D01.g*	No matches (non-coding)			C5
SCSGCL6071D03.g	No matches (non-coding)			C5
SCJLLR1105A08.g	Others	Phospholipid/glycerol acyltransferase-like protein		C5
SCJFRZ2005E03.g	Others	Putative microtubule-associated protein		C5
SCVPCL6038A02.g*	Pathogenicity	R-genes	caneRpg1-9 (stem rust resistance)	C5
SCVPRT2081F09.g	Pathogenicity	R-genes	caneXa21-5	C5
SCRFAM2131G06.g	Pathogenicity	R-genes	NBS-LRR	C5
SCQGRT1042H04.g	Protein kinases	Cell cycle-related	caneCDK-13	C5
SCCCNR1001B12.g	Protein kinases	MAPK/MAPKK/MAPKKK	caneEDR1-2	C5
SCJLRT1017B11.g	Protein kinases	MAPK/MAPKK/MAPKKK	caneEDR1-3	C5
SCEPRZ1011A12.g	Protein kinases	Undefined	canePK-BII4	C5
SCCCCL3005D01.b	Protein Phosphatases	Serine/Threonine - PPM Family	PP2C Catalytic Subunit	C5
SCRLAM1014C02.g	Protein Phosphatases	Serine/Threonine - PPP Family	PP2A / Subunit B	C5
SCCCRZ2C04B09.g	Protein Phosphatases	Serine/Threonine - PPP Family	PP2A / Subunit B	C5
SCQGLB1030C05.g	Protein Phosphatases	Serine/Threonine - PPP Family	PP7 / Catalytic Subunit	C5
SCJLRZ1021C12.g	Protein Phosphatases	Similar to Dictyostelium discoideum (Slime mold). protein-tyrosine phosphatase 3		C5
SCSBST3101B03.g	Receptors	Receptor Ser/Thr kinase	caneCLV1-4	C5
SCQSRT2034G10.g	Receptors	Receptor Ser/Thr kinase	caneRLK-CII3	C5
SCSGHR1067C04.g*	Receptors	Receptor Ser/Thr kinase	caneRLK-DV3 (with LRR)	C5
SCCCLR1065B12.g	Receptors	Receptor Ser/Thr kinase	caneRLK-DVI3	C5
SCCCRZ1C01F12.g	Receptors	Receptor Ser/Thr kinase	caneRLK-DVIII2	C5
SCSGAM2105E02.g	Receptors	Receptor Ser/Thr kinase-unclassified	caneURLK-124 (with LRR)	C5
SCCCLR1075G05.g	RNA metabolism	Putative splicing factor		C5
SCCCCL4009G05.g	Small GTPases	Arf		C5
SCQSST1038E01.g	Small GTPases	GTPases modulators	Rho GDP dissociation inhibitor	C5
SCQSST1037B07.g	Small GTPases	GTPases modulators	Rho GTPase activating protein	C5
SCRFLR1012C09.g	Small GTPases	Rab		C5
SCACLR1036D11.g	Small GTPases	Rab		C5
SCCCLR2002H12.g*	Small GTPases	Ran		C5
SCSGRT2066D05.g	Stress	Cytochrome P450		C5
SCCCCL4009H01.g	Stress	Cytochrome P450	CYP73	C5
SCAGAM2125G04.g	Stress	Cytochrome P450	CYP86	C5
SCUTAM2005B03.g	Stress	Cytochrome P450	CYP9	C5
SCEPAM1024H12.g	Stress	Drought and cold response	Histone deacetylase (HOS1-like)	C5
SCBGHR1059B03.g*	Stress	Infected libraries	ABC transporter	C5
SCSBRZ3119G01.g	Stress	Wound-induced	Aminohydrolase	C5
SCSBFL1106D09.g	Transcription	Alfin-like		C5
SCCCLR2001A01.g	Transcription	AP2/EREBP		C5
SCRLAM1014G08.g	Transcription	AP2/EREBP		C5
SCCCRZ2003H05.g	Transcription	Aux/IAA		C5
SCQGST3154C02.g	Transcription	NAM		C5
SCVPLR2027A05.g	Transcription	Other Auxin-response factors	With B3 domain	C5
SCVPRZ2043E04.g	Transcription	SBP (squamosa promoter binding protein)		C5
SCSGHR1066H10.g	Transcription	WRKY		C5
SCCCCL7001A04.g	Transcription	Zinc finger proteins	C2C2 / YABBY	C5
SCJFLR1035B03.g	Two component	Response regulators (ARR-like)		C5
SCQSFL1125C02.g	Ubiquitination	E3		C5
SCSFAD1106A08.g	Unknown protein	Tesmin-like		C5
SCRFAM1025A12.g	Unknown protein			C5
SCEQFL5046E01.g	Unknown protein			C5
SCBGFL4051G01.g	Unknown protein			C5
SCCCCL4004C06.g	Unknown protein			C5
SCJLFL3017H03.g	Unknown protein			C5
SCJFRZ2029F09.g	Unknown protein			C5
SCCCAM2C01D08.g	Unknown protein			C5
SCCCLR1070B11.g	Unknown protein			C5
SCEPSD1069D02.g	Calcium	Calreticulin		C6
SCEZLR1009F06.g	Carbohydrate metabolism	Pyruvate dehydrogenase		C6
SCMCRZ3064C08.g	No matches			C6
SCSBFL1035B08.g	No matches			C6
SCAGSB1087E03.g	Pathogenicity	R-genes	NBS-LRR	C6
SCVPRZ2039D11.g	Protein Phosphatases	Serine/Threonine - PPM Family	PP2C Catalytic Subunit	C6
SCQSST1036G03.g	Receptors	Receptor Ser/Thr kinase-unclassified	caneURLK-47	C6
SCCCLR1024E11.g	Stress	Superoxide dismutases	Cu/Zn	C6
SCCCLR2C03D05.g	Stress	Superoxide dismutases	Cu/Zn	C6
SCUTST3129E01.g	Unknown protein			C6
