# Supplementary material for: Signal transduction-related responses to phytohormones and environmental challenges in sugarcane
Source: BMC Genomics. 2007 Mar 13;8:71. doi: 10.1186/1471-2164-8-71 (PMC1852312; doi:10.1186/1471-2164-8-71)
Supplement: Additional file 7 — Components of the SOM groups generated for drought treatment. The table indexes all genes that were included in the clustering analysis (correlation coefficient ≥ 0.7 between the expression profiles obtained for the two biological replicates of a particular experiment) and their respective groups. The asterisk indicates that the SAS identity was not confirmed by re-sequencing. ** The two different results obtained for this SAS are related to different positions in the 384-well plates. In both positions the SAS identity was not validated by re-sequencing. Because of this, these positions were treated separately. [file 1471-2164-8-71-S7.xls]

## Sheet: Plan1
ID	Category	Subcategory 1	Subcategory 2	SOM clustering
SCCCLR1001F09.g	Calcium	Calmodulin		D1
SCRFLR1012D12.g	Hormone biosynthesis	Auxin	Nitrilase	D1
SCEQLR1092A01.g	Hormone related	Auxin	Auxin binding protein (ABP)	D1
SCJLST1025E06.g	Inositol	Inositol phosphatases	Inositol polyphosphate-5-phosphatase 1	D1
SCCCLR1C02F07.g	Inositol	Others	myo-Inositol-1-phosphate synthase	D1
SCSBSB1051A09.g	No matches			D1
SCAGFL1093A07.g	Others	Putative ATP synthase subunit		D1
SCSBFL4062G06.g	Others	Putative transposon polyprotein		D1
SCJFLR1074E02.g	Pathogenicity	R-genes	caneXa21-2	D1
SCJFRT1010C12.g	Protein kinases	Putative RLCK	cane putative SIK protein-1	D1
SCBFFL4117E02.g	Protein kinases	Putative RLCK	caneRLCK-D2	D1
SCEPRZ1010E06.g	Protein Phosphatases	Serine/Threonine - PPM Family	PP2C-like	D1
SCVPST1062F08.g	Receptors	Receptor Ser/Thr kinase	caneLTK1-17 (leucine-rich transmembrane kinase)	D1
SCCCLR2002H11.g	RNA metabolism	Probable U3 small nucleolar RNA-associated protein 11		D1
SCACCL6008H06.g	Stress	Drought and cold response	Low temperature induced (LTI)	D1
SCUTST3084F06.g	Stress	Drought and cold response	Low temperature induced (LTI)	D1
SCVPFL3045B09.g	Stress	Metalothionein		D1
SCJLRT1016G06.g	Stress	Wound-induced	Ribonuclease	D1
SCSGAD1005H05.g	Ubiquitination	E3		D1
SCSFAD1068B11.g	Unknown protein			D1
SCUTFL3073E12.g	Unknown protein			D1
SCEQLR1093F09.g	Carbohydrate Metabolism	Probable beta-D-glucan exohydrolase		D2
SCCCAM2001C04.g	Carbohydrate Metabolism	Trehalose Metabolism	Trehalose 6-phosphate synthase	D2
SCCCCL4003E08.g	Carbohydrate Metabolism	Trehalose Metabolism	Trehalose 6-phosphate synthase	D2
SCRFAM1026H03.g	Cell cycle	Cyclins	Cyclin Ib	D2
SCRFFL1025H02.g	Cell cycle	Retinoblastoma-related		D2
SCCCLB1003A09.g	Development	Putative senescence-associated protein	Transmembrane4 domain (tetraspanin family)	D2
SCJFSB1010G10.g	Development	Senescence-associated protein 15		D2
SCEQRT1030A03.g	Development	ARC1 (arm repeat protein)		D2
SCACAM2045A07.g	G proteins	Beta		D2
SCEQRT1028H06.g	Hormone biosynthesis	Auxin	Nitrilase	D2
SCJFRT1005C11.g	Hormone biosynthesis	Ethylene	ACC oxidase	D2
SCSGCL6070B03.g	Hormone biosynthesis	Ethylene	ACC synthase	D2
SCACHR1038C08.g	Hormone biosynthesis	Gibberellin	GA7 oxidase	D2
SCMCSB1113A03.g	Inositol	Inositol kinases	1-Phosphatidylinositol-4-phosphate kinase	D2
SCCCRZ2002E06.g	Inositol	Others	Phospholipase C	D2
SCSGFL1079D12.g	Lipid metabolism	Cyclopropane fatty acid synthase		D2
SCRUSB1062E12.g	Lipid metabolism	Putative triacylglycerol lipase		D2
SCUTHR1063G08.g	No matches			D2
SCBFSD1037B12.g	No matches			D2
SCBFSD2038H10.g	No matches			D2
SCBGFL4053D05.g	No matches			D2
SCCCFL3001G08.g	No matches			D2
SCCCLR2C01F04.g	No matches			D2
SCCCSD1001D01.g	No matches			D2
SCCCSD1003H09.g	No matches			D2
SCEPAM1020E03.g	No matches			D2
SCEPAM1053C01.g	No matches			D2
SCEPSD1005C03.g	No matches			D2
SCEPSD2007E07.g	No matches			D2
SCEZAD1C05B08.g	No matches			D2
SCEZAM2031A08.g	No matches			D2
SCEZAM2033G08.g	No matches			D2
SCJFRZ3C07B08.g	No matches			D2
SCMCRZ3064C08.g	No matches			D2
SCRFLB2056A06.g	No matches			D2
SCRFLR2034D09.g	No matches			D2
SCRUFL1019D03.g	No matches			D2
SCRUFL1117G06.g	No matches			D2
SCRURZ3080F11.g	No matches			D2
SCSBFL1107H01.g	No matches			D2
SCSBFL5014G08.g	No matches			D2
SCSBSD1029F09.g	No matches			D2
SCSGAM2078E06.g	No matches			D2
SCUTSD2085H06.g	No matches			D2
SCAGSD2042G08.g	No matches (non-coding)			D2
SCBGFL3095D08.g	No matches (non-coding)			D2
SCEQSB1C10G02.g	No matches (non-coding)			D2
SCRUFL1022F09.g	No matches (non-coding)			D2
SCSGCL6071D03.g	No matches (non-coding)			D2
SCUTSD2025B04.g	No matches (non-coding)			D2
SCVPCL6042D07.g	No matches (non-coding)			D2
SCCCCL4008D12.g	Others	Putative methyl-binding domain protein		D2
SCJFRZ2005E03.g	Others	Putative microtubule-associated protein		D2
SCEPFL3081A02.g	Others	Putative S-locus protein		D2
SCCCRZ2001H03.g	Others	Putative streptococcal hemagglutinin		D2
SCCCRZ2C04B04.g	Others	WD4-repeat protein		D2
SCEQRT1024H10.g	Pathogenicity	Protease inhibitors	thaumatin	D2
SCSGFL4C02G01.g	Pathogenicity	Protease inhibitors	thaumatin	D2
SCSBSB1054B08.g	Pathogenicity	R-genes	caneRpg1-16 (stem rust resistance)	D2
SCACAD1036D05.g	Pathogenicity	R-genes	caneRpg1-5 (stem rust resistance)	D2
SCMCRT2102E02.g	Pathogenicity	R-genes	caneXa21-26	D2
SCVPRT2081F09.g	Pathogenicity	R-genes	caneXa21-5	D2
SCSGLR1045B05.g	Pathogenicity	R-genes	caneXa21-6	D2
SCACSB1121F03.g	Pathogenicity	R-genes	caneXa21-8	D2
SCEQAM1036D01.g	Pathogenicity	R-genes	Mlo-like	D2
SCRFAM2131G06.g	Pathogenicity	R-genes	NBS-LRR	D2
SCSBAD1052H02.g	Pathogenicity	R-genes	NBS-LRR	D2
SCSBFL1041H04.g	Pathogenicity	R-genes	NBS-LRR	D2
SCSBLB1034C04.g	Pathogenicity	R-genes	NBS-LRR	D2
SCEZRZ3095D02.g	Pathogenicity	R-genes	With LRR	D2
SCJFLR1013F07.g	Protein kinases	Calcium-related	caneCDPK-28	D2
SCJFRZ2015D01.g	Protein kinases	Cell cycle-related	caneCDK-5	D2
SCCCLR1068G04.g*	Protein kinases	Cell cycle-related	caneLAMMER-5	D2
SCCCNR1001B12.g	Protein kinases	MAPK/MAPKK/MAPKKK	caneEDR1-2	D2
SCJLRT1017B11.g	Protein kinases	MAPK/MAPKK/MAPKKK	caneEDR1-3	D2
SCEQRT1030A09.g	Protein kinases	MAPK/MAPKK/MAPKKK	caneMAPK-2	D2
SCCCLR1072C05.g	Protein kinases	MAPK/MAPKK/MAPKKK	caneMAPKK-2	D2
SCAGCL6013F06.g	Protein kinases	MAPK/MAPKK/MAPKKK	caneMAPKKK-11	D2
SCQGLB1029B05.g	Protein kinases	Others	caneG11A kinase-3	D2
SCMCFL5011B04.g	Protein kinases	Others	caneG11A kinase-5	D2
SCMCLR1053D03.g	Protein kinases	Others	caneS6 ribosomal protein kinase-1	D2
SCCCLR1079F12.g	Protein kinases	Others	caneWee1 kinase-1	D2
SCQSRT2032F03.g	Protein kinases	Putative RLCK	caneRLCK-A6	D2
SCBFRZ2046D07.g	Protein kinases	RLCK	caneNAK-1	D2
SCCCLR1068F10.g	Protein kinases	SNF-like kinases	cane osmotic stress-activated protein kinase-3	D2
SCEPRZ3044B07.g	Protein kinases	SNF-like kinases	cane osmotic stress-activated protein kinase-4	D2
SCCCCL5001D11.g	Protein kinases	SNF-like kinases	caneCIPK-1	D2
SCJFRZ2032C08.g	Protein kinases	SNF-like kinases	caneCIPK-14	D2
SCBFSB1046D04.g	Protein kinases	SNF-like kinases	caneCIPK-16	D2
SCUTLR1037E04.g	Protein kinases	SNF-like kinases	caneCIPK-2	D2
SCRFLR2034A09.g	Protein kinases	SNF-like kinases	canePKABA1-2 (abscisic acid-inducible protein kinase )	D2
SCSGST1068H05.g*	Protein kinases	Undefined	canePK-BIII4	D2
SCCCCL4005F05.g	Protein kinases	Undefined	canePK-E1	D2
SCCCLR1077C07.g	Protein kinases	Undefined	canePK-E5	D2
SCJFRZ2009G01.g	Protein metabolism	60S ribosomal protein		D2
SCCCCL3005D01.b	Protein Phosphatases	Serine/Threonine - PPM Family	PP2C Catalytic Subunit	D2
SCCCLR2001B06.g	Protein Phosphatases	Serine/Threonine - PPP Family	PP1 Catalytic Subunit	D2
SCBGLR1082D03.g	Protein Phosphatases	Serine/Threonine - PPP Family	PP2A / Catalytic Subunit	D2
SCCCLR2C02C03.g	Protein Phosphatases	Serine/Threonine - PPP Family	PP2A / Subunit B	D2
SCCCRZ2C04B09.g	Protein Phosphatases	Serine/Threonine - PPP Family	PP2A / Subunit B	D2
SCCCCL4005E10.g	Protein Phosphatases	Serine/Threonine - PPP Family	PP4 / Catalytic Subunit	D2
SCEQHR1078G03.g	Protein Phosphatases	Serine/Threonine - PPP Family	Protein Phosphatase 6 (PP6) / Catalytic Subunit	D2
SCJLRZ1021C12.g	Protein Phosphatases	Similar to Dictyostelium discoideum (Slime mold). protein-tyrosine phosphatase 3		D2
SCAGLB1069B10.g*	Receptors	Histidine kinase receptor	Similar to Ethylene receptor	D2
SCAGLB1069B10.g*	Receptors	Histidine kinase receptor	Similar to Ethylene receptor	D2
SCRFST1042F05.g	Receptors	Photoreceptors	Blue light receptor cry2	D2
SCBGRT3012C05.g	Receptors	Receptor Ser/Thr kinase	cane RLK with lectin domain-8	D2
SCCCRZ2C01E06.g	Receptors	Receptor Ser/Thr kinase	caneErecta-3	D2
SCCCLR1072F06.g*	Receptors	Receptor Ser/Thr kinase	caneLTK1-10 (leucine-rich transmembrane kinase)	D2
SCQGRT1040D05.g	Receptors	Receptor Ser/Thr kinase	caneRLK-BII3	D2
SCRFFL1034D06.g	Receptors	Receptor Ser/Thr kinase	caneRLK-C3	D2
SCRFLB1056H12.g	Receptors	Receptor Ser/Thr kinase	caneRLK-CII2	D2
SCCCLR1024A02.g	Receptors	Receptor Ser/Thr kinase	caneRLK-CIII4	D2
SCEZAM2058E08.g	Receptors	Receptor Ser/Thr kinase	caneRLK-DVI1	D2
SCMCLR1053E09.g	Receptors	Receptor Ser/Thr kinase	caneRLK-DVI2	D2
SCCCRZ1C01F12.g	Receptors	Receptor Ser/Thr kinase	caneRLK-DVIII2	D2
SCVPRZ2044C03.g	Receptors	Receptor Ser/Thr kinase	caneRLK-DXI4	D2
SCACCL6011A10.g	Receptors	Receptor Ser/Thr kinase	caneRLK-DXV1	D2
SCSGAM2105E02.g	Receptors	Receptor Ser/Thr kinase-unclassified	caneURLK-124 (with LRR)	D2
SCCCCL4009G05.g	Small GTPases	Arf		D2
SCEPLB1043D12.g	Small GTPases	GTPases modulators	Ran GTPase activating protein	D2
SCQSST1038E01.g	Small GTPases	GTPases modulators	Rho GDP dissociation inhibitor	D2
SCQSST1037B07.g	Small GTPases	GTPases modulators	Rho GTPase activating protein	D2
SCBGLR1047E05.g	Small GTPases	Rab		D2
SCBGLR1117A05.g	Small GTPases	Ran		D2
SCCCRZ2004E04.g	Small GTPases	Similar to GTPase activating protein		D2
SCEPAM1022H12.g	Stress	Cytochrome P450	CYP71A	D2
SCEZHR1087F06.g	Stress	Cytochrome P450	CYP84	D2
SCEPSD1071E01.g	Stress	Cytochrome P450		D2
SCEZLB1013G06.g	Stress	Drought and cold response	erd3-like	D2
SCBGHR1059B03.g*	Stress	Infected libraries	ABC transporter	D2
SCEZHR1048H09.g	Stress	Infected libraries	chloride channel protein	D2
SCCCRT1002F10.g	Stress	Putative late embryogenesis abundant protein LEA14-A		D2
SCJLLR1011F11.g	Stress	Wound-induced	Acyl-coA-oxidase	D2
SCSBRZ3119G01.g	Stress	Wound-induced	Aminohydrolase	D2
SCCCCL3004C07.b	Transcription	ABL3/VP1		D2
SCCCCL3120H01.g	Transcription	ABL3/VP1		D2
SCCCLR1079H06.g	Transcription	Alfin-like		D2
SCSBFL1106D09.g	Transcription	Alfin-like		D2
SCJLLR2013H07.g	Transcription	AP2/EREBP	DREB1	D2
SCCCLR2001A01.g	Transcription	AP2/EREBP		D2
SCRLAM1014G08.g	Transcription	AP2/EREBP		D2
SCACLR2022D09.g	Transcription	Aux/IAA		D2
SCCCRZ2003H05.g	Transcription	Aux/IAA		D2
SCCCRZ1001E03.g	Transcription	CCAAT	Dr1	D2
SCCCLR1022H01.g	Transcription	CCAAT	Hap	D2
SCVPLR2012A01.g	Transcription	CCAAT		D2
SCCCRT1003E06.g	Transcription	HLH (helix-loop-helix)		D2
SCEZLB1006E02.g	Transcription	Homeobox	knotted homeobox	D2
SCEPLR1051A10.g	Transcription	Homeobox	rough sheath 1	D2
SCSFST1064F09.g	Transcription	MADS		D2
SCJFRT1009A08.g	Transcription	NAM	NAC	D2
SCBFRZ2017F01.g	Transcription	Nin-like		D2
SCEZHR1083C04.g	Transcription	Trihelix		D2
SCEZRZ1016C02.g	Transcription	Tub		D2
SCJFST1017B02.g	Transcription	Tub		D2
SCQGLR2025A07.g	Transcription	WRKY		D2
SCSGHR1066H10.g	Transcription	WRKY		D2
SCUTRZ2024G05.g	Transport	Putative vesicle transport v-SNARE protein		D2
SCSBLB2040E07.g	Two component	Response regulators (ARR-like)		D2
SCBGLR1002D03.g	Ubiquitination	Beta 6 subunit of 2S proteosome		D2
SCACLR2014E12.g	Ubiquitination	E2		D2
SCCCCL4007B12.g	Ubiquitination	E2		D2
SCCCRZ2C01F09.g	Ubiquitination	E2		D2
SCSBFL4011F05.g	Ubiquitination	E2		D2
SCBFLR1046D03.g	Ubiquitination	E3		D2
SCQSFL1125C02.g	Ubiquitination	E3		D2
SCCCCL3080C09.g	Ubiquitination	Ubiquitin		D2
SCSBFL4010H03.g	Unknown protein	Putative myosin heavy chain		D2
SCCCLR1078G01.g	Unknown protein	Putative symbiosis-related protein		D2
SCQGLR1019C05.g	Unknown protein	Similar to apoptotic chromatin condensation inducer		D2
SCSFAD1106A08.g	Unknown protein	Tesmin-like		D2
SCBGFL4052E04.g	Unknown protein			D2
SCCCAM2C01D08.g	Unknown protein			D2
SCCCFL5063B09.g	Unknown protein			D2
SCCCLB1001C08.g	Unknown protein			D2
SCCCLR1070B11.g	Unknown protein			D2
SCJFRZ1006G04.g	Unknown protein			D2
SCJFRZ2029F09.g	Unknown protein			D2
SCJLFL3017H03.g	Unknown protein			D2
SCJLRZ1019H12.g	Unknown protein			D2
SCRFAM1025A12.g	Unknown protein			D2
SCRFLB2056B08.g	Unknown protein			D2
SCRUFL4021H03.g	Unknown protein			D2
SCVPFL1067F04.g	Unknown protein			D2
SCVPLR1049B12.g	Unknown protein			D2
SCACLR1127F10.g	Adapters	14-3-3 proteins		D3
SCCCCL4011G09.g	Adapters	14-3-3 proteins		D3
SCEQRT1025D06.g	Adapters	14-3-3 proteins		D3
SCMCRT2102A01.g	Adapters	14-3-3 proteins		D3
SCMCRT2105C11.g	Adapters	14-3-3 proteins		D3
SCCCLR1001G06.g	Amino acid metabolism	S-adenosyl methionine synthetase		D3
SCCCLR1C05G07.g	Amino acid metabolism	S-adenosylmethionine decarboxylase		D3
SCVPLB1020E07.g	Calcium	Calmodulin-binding proteins	EF-1 alpha	D3
SCCCLR1C07F05.g	Development	Circadian clock	FKF1-like	D3
SCCCLR1068G11.g	DNA metabolism	Histone H2B		D3
SCEZRZ3049G03.g	G proteins	Alpha		D3
SCRLLR1038D05.g	Hormone related	Jasmonic acid	jasmonate responsive	D3
SCRULB1060F05.g	Inositol	Inositol kinases	1-Phosphatidylinositol 4-kinase	D3
SCRLSD1012C09.g	Inositol	Others	Phosphoinositide binding protein Ssh2	D3
SCVPCL6040C02.g	No matches			D3
SCCCLR1075F10.g	No matches			D3
SCCCLR2001E09.g	No matches			D3
SCMCAM2084G01.g	No matches (non-coding)			D3
SCJFRT1009E11.g	Others	Putative lipid-transfer protein		D3
SCRFLB1054C10.g	Others	Zinc finger protein-like		D3
SCRFLR1012F12.g	Others	caffeic acid 3-O-methyltransferase		D3
SCRUFL1024D04.g	Pathogenicity	R-genes	NBS-LRR	D3
SCEZRZ1015G02.g*	Protein kinases	Casein kinases	caneCKI-17	D3
SCUTRZ2023G06.g	Protein kinases	Casein kinases	caneCKI-9	D3
SCJFRZ2011A04.g	Protein kinases	Cell cycle-related	caneCDC2-5	D3
SCCCLR1022H07.g	Protein kinases	Cell cycle-related	caneCDK-11	D3
SCCCLR1067H01.g	Protein kinases	MAPK/MAPKK/MAPKKK	caneMAPK-13	D3
SCVPCL6042B11.g*	Protein kinases	MAPK/MAPKK/MAPKKK	caneMAPK-5	D3
SCRULR1020B06.g	Protein kinases	Others	caneATN1-1	D3
SCJLST1025H09.g	Protein kinases	Others	canecAMP dependent-1 (catalytic subunit)	D3
SCEQRT2094G10.g	Protein kinases	SNF-like kinases	caneCIPK-10	D3
SCSFFL4017G11.g	Protein kinases	SNF-like kinases	caneCIPK-11	D3
SCCCLR1076F09.g	Protein kinases	SNF-like kinases	caneCIPK-13	D3
SCCCLR1C05B07.g	Protein kinases	SNF-like kinases	caneCIPK-3	D3
SCCCLR1075E10.g	Protein kinases	SNF-like kinases	caneCIPK-7	D3
SCEQLB2019B08.g	Protein kinases	SNF-like kinases	caneCIPK-8	D3
SCJLRZ1023H04.g	Protein kinases	SNF-like kinases	caneCIPK-9	D3
SCRFAD1022A03.g*	Protein kinases	Undefined	canePK-B1 (with ankyrin domain)	D3
SCQGLR1085B04.g	Protein Phosphatases	Serine/Threonine - PPP Family	PP2A / Catalytic Subunit	D3
SCRFLR2021F09.g	Protein Phosphatases	Serine/Threonine - PPP Family	PP5 Catalytic Subunit	D3
SCJFST1017H03.g	Receptors	Photoreceptors	caneNPH1-2	D3
SCCCRZ1C02F07.g	Receptors	Photoreceptors	Blue light receptor cry1	D3
SCRUAD1133D10.b	Receptors	Photoreceptors	Blue light receptor cry1	D3
SCCCCL3080H06.g	Receptors	Phytochrome	canePhyA-2	D3
SCJFRZ2029C02.g	RNA metabolism	Putative splicing factor		D3
SCCCLR1068D03.g	Small GTPases	Rab		D3
SCCCLR1C07A11.g	Small GTPases	Rab		D3
SCEZAM1080D09.g	Small GTPases	Rab		D3
SCJFRZ2013B03.g	Small GTPases	Rac (Rop)		D3
SCEPAM1022D01.g	Stress	Anthranilate N-benzoyltransferase		D3
SCSBHR1052E03.g	Stress	ABA and stress induced		D3
SCCCRZ1001C12.g	Stress	Cytochrome P450	CYP51	D3
SCCCRZ2C04A07.g	Stress	Cytochrome P450	CYP71E	D3
SCQGLR1062E12.g	Stress	Drought and cold response	Glyoxalase	D3
SCJLLR1107G02.g	Stress	Drought-induced		D3
SCRFLB1054G11.g	Stress	Thioredoxin		D3
SCRFLB1056D04.g	Stress	Thioredoxin		D3
SCSGFL5C05G12.g	Transcription	Alfin-like		D3
SCCCRZ1001G10.g	Transcription	Aux/IAA		D3
SCCCLB1002B01.g	Transcription	E2F/DP		D3
SCQGLR1085G10.g	Transcription	MADS		D3
SCCCLR1001H07.g	Transcription	Putative DHHC-type zinc finger domain-containing protein		D3
SCCCCL3001G03.g	Transcription	Tub		D3
SCQGLR2025E03.g	Transcription	WRKY		D3
SCCCLR1067A05.g	Transport	Putative sugar transporter		D3
SCCCLR1C04E03.g	Ubiquitination	E2		D3
SCQGLR1019D10.g	Ubiquitination	E2		D3
SCCCCL4013B01.g	Ubiquitination	SKP1		D3
SCCCCL4015B08.g	Ubiquitination	SKP1		D3
SCRFLB1056F07.g	Ubiquitination	SKP1		D3
SCBFSB1047C02.g	Unknown protein	Aluminium-induced protei		D3
SCCCRZ2C01C06.g	Unknown protein			D3
SCEZLR1052D02.g	Unknown protein			D3
SCSBSD2029F05.g	Unknown protein			D3
SCUTLR1058C02.g	Unknown protein			D3
SCCCLR1070F12.g	Calcium	Calnexin		D4
SCEPLR1051D05.g	Calcium	Calreticulin		D4
SCRFLR2037F09.g	Calcium	Calreticulin		D4
SCAGLR2026G12.g	No matches			D4
SCCCLR1066G12.g	No matches			D4
SCEZAM2058F12.g	No matches			D4
SCRFHR1006H10.g	No matches			D4
SCSBFL1035B08.g	No matches			D4
SCRUFL1017D09.g*	No matches			D4
SCCCLR2004B02.g	Others	Putative aldose reductase		D4
SCCCCL4004A10.g	Others	Putative polyprotein		D4
SCCCLR1C01H06.g	Others	Topoisomerase-like protein (protein with MA3 domain)		D4
SCCCSD1003E02.g	Pathogenicity	Protease inhibitors	thaumatin	D4
SCCCSD2001E05.g	Pathogenicity	Protease inhibitors	thaumatin	D4
SCBFAD1089A09.g	Pathogenicity	R-genes	NBS-LRR	D4
SCUTST3092B09.g	Protein kinases	Others	caneSRPK-3 (SR protein-specific kinase)	D4
SCCCST1006B11.g	Protein kinases	SNF-like kinases	cane osmotic stress-activated protein kinase-2	D4
SCVPFL3046C06.b*	Protein Phosphatases	Serine/Threonine - PPM Family	PP2C Catalytic Subunit	D4
SCJLRT1020H05.g	Receptors	Receptor Ser/Thr kinase	caneRLK-CIV2 (wit U-box)	D4
SCSFFL4017B07.g	Receptors	Receptor Ser/Thr kinase-unclassified	caneURLK-131	D4
SCCCCL7001D08.g	Stress	Drought and cold response	Glycine rich (cell wall structure)	D4
SCEZRZ3050F07.g	Stress	Wound-induced	Anthranilate synthase	D4
SCVPLR2027D02.g	Stress	Wound-induced	Chalcone synthase	D4
SCUTST3086B02.g	Transcription	AP2/EREBP	Tiny	D4
SCEZRT2019C07.g	Transcription	HLH (helix-loop-helix)	PIF-like	D4
SCEZLB1014A08.g	Transcription	Homeobox	knotted homeobox	D4
SCCCLR1C08B04.g	Transcription	Metallothionein-I gene transcription activator		D4
SCRURT2007E11.g	Transcription	Myb		D4
SCRLCL6032B05.g	Transcription	NAM		D4
SCEQRT2025A12.g	Transcription	Other Auxin-response factors	With B3 domain	D4
SCJLLR1054D12.g	Transcription	Scarecrow		D4
SCCCLR1C04F11.g	Transcription	WRKY		D4
SCEQRT1027D04.g	Transcription	WRKY		D4
SCMCCL6049C11.g	Calcium	Calmodulin		D5
SCJLRT1006G01.g	Calcium	Calmodulin-binding proteins	EF-1 alpha	D5
SCBFAD1045D12.g	Carbohydrate metabolism	Beta-glucosidase		D5
SCEPCL6019E04.g	Carbohydrate metabolism	Malic enzyme		D5
SCEPCL6023H11.g	Development	ARC1 (arm repeat protein)		D5
SCQGST1034H10.g	G proteins	Beta		D5
SCCCCL2001D09.b	Hormone biosynthesis	Ethylene	putative ACC oxidase	D5
SCVPRZ2038F04.g	Lipid metabolism	Omega-3 fatty acid desaturase		D5
SCCCAM2004G02.g	Hormone related	Auxin	Auxin transport / auxin eflux carrier	D5
SCSBHR1052C05.g	Inositol	Others	Phospholipase C	D5
SCAGSD1041C06.g	No matches			D5
SCBGLB2014E10.g	No matches			D5
SCBGLR1114E08.g	No matches			D5
SCCCSD1091H03.g	No matches			D5
SCEPSD1007A12.g	No matches			D5
SCJFAM1065F08.g	No matches			D5
SCQSST1040C05.g	No matches			D5
SCRFRZ3054A01.g	No matches			D5
SCRLAM1008C05.g	No matches			D5
SCRUFL1015G07.g	No matches			D5
SCRUFL1119H08.g	No matches			D5
SCSGHR1066D09.g	No matches			D5
SCRFAM1028E08.g	No matches (non-coding)			D5
SCSBFL1109B05.g	No matches (non-coding)			D5
SCSBSB1051F08.g	No matches (non-coding)			D5
SCCCLR1C07G09.g	Others	Apospory-associated protein		D5
SCJLAM1060A06.g	Pathogenicity	R-genes	Mlo-like	D5
SCVPRZ3030B06.g	Pathogenicity	R-genes	NADPH HC toxin reductase (hm1- maize)	D5
SCBGLB2015F04.g	Pathogenicity	R-genes	NBS-LRR	D5
SCCCCL4013C10.g	Pathogenicity	R-genes	NBS-LRR	D5
SCCCST1C05C08.g	Pathogenicity	R-genes	NBS-LRR	D5
SCJLRT1016E09.g	Pathogenicity	R-genes	NBS-LRR	D5
SCJLRZ1019B10.g	Pathogenicity	R-genes	NBS-LRR	D5
SCVPRT2075A12.g	Protein kinases	Calcium-related	caneCDPK-16	D5
SCQSLR1018F05.g	Protein kinases	Calcium-related	caneCDPK-36	D5
SCCCLR2C02G01.g	Protein kinases	Calcium-related	caneCDPK-8	D5
SCCCCL3004A09.b	Protein kinases	Casein kinases	caneCKI-4	D5
SCACLR1057G03.g	Protein kinases	Cell cycle-related	caneCDC2-6	D5
SCRFRZ3057H04.g	Protein kinases	Cell cycle-related	caneCDK-14	D5
SCRLFL1012B10.g	Protein kinases	Cell cycle-related	caneCDK-6	D5
SCEQRT2099H09.g	Protein kinases	MAPK/MAPKK/MAPKKK	caneATMRK1-1	D5
SCSBAM1084E01.g	Protein kinases	MAPK/MAPKK/MAPKKK	caneMAPK-4	D5
SCCCHR1003D05.g	Protein kinases	MAPK/MAPKK/MAPKKK	caneMAPK-6	D5
SCCCRZ1003E02.g	Protein kinases	MAPK/MAPKK/MAPKKK	caneMAPK-7	D5
SCCCCL4002H05.g	Protein kinases	MAPK/MAPKK/MAPKKK	caneMAPKK-3	D5
SCCCST1004C05.g*	Protein kinases	Others	caneIre1-1 (Similar to ER-located transmembrane receptor protein kinase/ribonuclease)	D5
SCQGST1034G10.g	Protein kinases	Putative RLCK	caneRLCK-AIV3	D5
SCEZRZ3016C11.g	Protein kinases	Putative RLCK	caneRLCK-AV1	D5
SCCCRT2001E07.g	Protein kinases	Putative RLCK	caneRLCK-AVII1	D5
SCEZRZ1015D09.g	Protein kinases	Putative RLCK	caneRLCK-AVIII1	D5
SCJFRT2059H09.g	Protein kinases	Putative RLCK	caneRLCK-DII1	D5
SCCCRZ2C03F07.g*	Protein kinases	RLCK	canePti1-1	D5
SCJLRT1023G09.g*	Protein kinases	SNF-like kinases	caneCIPK-19	D5
SCCCLR1072F12.g	Protein kinases	Undefined	canePK-BI3	D5
SCJFLR1073E06.g	Protein kinases	Undefined	canePK-BIII2	D5
SCEQRT1025G03.g	Protein kinases	Undefined	canePK-E3	D5
SCSGST3120A04.g	Protein kinases	Undefined	canePK-FI2	D5
SCCCAM2004F11.g	Protein kinases	Undefined	canePK-FII2	D5
SCUTAM2006B07.g	Protein kinases	Undefined- unclassified	caneUPK-77	D5
SCEQRT1026B06.g	Protein kinases	Undefined- unclassified	caneUPK-88	D5
SCEPAM2015G05.g	Protein Phosphatases	Serine/Threonine - PPM Family	PP2C Catalytic Subunit	D5
SCRULB1060D10.g	Protein Phosphatases	Serine/Threonine - PPM Family	PP2C-like	D5
SCCCLR2003E04.g	Protein Phosphatases	Serine/Threonine - PPP Family	PP2A / Subunit B	D5
SCCCCL4002C06.g	Protein Phosphatases	Serine/Threonine - PPP Family	PP6 / Catalytic Subunit	D5
SCEQRT2028E11.g	Receptors	Receptor Ser/Thr kinase	cane RLK with lectin domain-16	D5
SCEQRT1029G10.g	Receptors	Receptor Ser/Thr kinase	cane RLK with lectin domain-4	D5
SCSGAM2076H02.g	Receptors	Receptor Ser/Thr kinase	cane RLK with lectin domain-6	D5
SCCCRZ2C03B03.g	Receptors	Receptor Ser/Thr kinase	cane RLK with LysM-2	D5
SCEZAM2033G12.g	Receptors	Receptor Ser/Thr kinase	cane RLK with LysM-3	D5
SCAGLR1021B11.g	Receptors	Receptor Ser/Thr kinase	cane SHR5 receptor-1	D5
SCSFAM1076A05.g	Receptors	Receptor Ser/Thr kinase	cane S-receptor-15	D5
SCRULB1060H02.g	Receptors	Receptor Ser/Thr kinase	caneLRPKm1-2	D5
SCSGLR1045E07.g	Receptors	Receptor Ser/Thr kinase	caneLTK1-15 (leucine-rich transmembrane kinase)	D5
SCVPRZ3029G09.g	Receptors	Receptor Ser/Thr kinase	caneLTK1-16 (leucine-rich transmembrane kinase)	D5
SCCCCL3002E01.b	Receptors	Receptor Ser/Thr kinase	caneLTK1-6 (leucine-rich transmembrane kinase)	D5
SCVPFL1137C07.g	Receptors	Receptor Ser/Thr kinase	canePERK1-2	D5
SCJFRT1012F09.g	Receptors	Receptor Ser/Thr kinase	caneRLK-AIX2	D5
SCJFRT2053D10.g	Receptors	Receptor Ser/Thr kinase	caneRLK-B4	D5
SCQSRT2031C08.g	Receptors	Receptor Ser/Thr kinase	caneRLK-C10 (with TPR+U-box)	D5
SCCCHR1004D03.g	Receptors	Receptor Ser/Thr kinase	caneRLK-CII1	D5
SCEPSD1071A12.g*	Receptors	Receptor Ser/Thr kinase	caneRLK-CIII2	D5
SCCCLR1072H06.g	Receptors	Receptor Ser/Thr kinase	caneRLK-CIII5	D5
SCCCLR1048F02.g*	Receptors	Receptor Ser/Thr kinase	caneRLK-D1	D5
SCJLRT1013A09.g*	Receptors	Receptor Ser/Thr kinase	caneRLK-DI4	D5
SCSBST3100D01.g	Receptors	Receptor Ser/Thr kinase	caneRLK-DI5	D5
SCCCRZ1C01H05.g	Receptors	Receptor Ser/Thr kinase	caneRLK-DVI8 (with LRR)	D5
SCRFFL1030A11.g	Receptors	Receptor Ser/Thr kinase	caneRLK-DX4	D5
SCCCLB1023E12.g	Receptors	Receptor Ser/Thr kinase	caneRLK-DXIV1 (with LRR)	D5
SCSGHR1072D07.g	Receptors	Receptor Ser/Thr kinase-unclassified	caneURLK-127 (with LRR)	D5
SCJFRT2055F11.g	Receptors	Receptor Ser/Thr kinase-unclassified	caneURLK-95 (with LRR)	D5
SCRUHR1075F06.g	Small GTPases	GTPases modulators	Rac GTPase activating protein	D5
SCCCLR1C08E09.g	Small GTPases	Rab		D5
SCJFRT1059D05.g	Small GTPases	Rab		D5
SCJFRZ2027B02.g	Stress	Cytochrome P450	CYP78	D5
SCQGSB1079F11.g	Stress	Cytochrome P450	CYP84	D5
SCAGRT3046D01.g	Stress	Cytochrome P450	CYP88	D5
SCRLAD1102F02.g	Stress	Cytochrome P450		D5
SCCCRZ1002F06.g	Stress	Drought and cold response	Enolase	D5
SCAGLR2033E10.g	Transcription	Alfin-like		D5
SCUTLR2015B09.g	Transcription	Alfin-like		D5
SCCCST2002F02.g*	Transcription	AP2/EREBP	DREB1	D5
SCCCRZ1004B06.g	Transcription	AP2/EREBP		D5
SCJFST1013H06.g	Transcription	apetala1		D5
SCSGFL4194F09.g	Transcription	bZIP	HBP	D5
SCCCRZ2003E12.g	Transcription	bZIP		D5
SCAGLR1021G10.g	Transcription	Homeobox	knotted homeobox	D5
SCACAM1071D04.g	Transcription	HSF (heat shock factor)		D5
SCMCRZ3067A03.g	Transcription	HSF (heat shock factor)		D5
SCCCCL5002E07.g	Transcription	HSF (heat shock factor)		D5
SCJFLR1035E04.g	Transcription	Scarecrow		D5
SCEZHR1047A03.g	Transcription	WRKY		D5
SCSGLR1025B04.g	Transcription	WRKY		D5
SCUTLR2023G02.g	Transcription	WRKY		D5
SCACLR1130H08.g	Transcription	Zinc finger proteins	C2C2 / YABBY	D5
SCSBST3101E05.g	Transcription	Zinc finger proteins	C3H	D5
SCQGLR1041B09.g	Transport	Permease homolog		D5
SCBGLR1118B02.g	Two component	Response regulators (ARR-like)		D5
SCSBAD1052D09.g	Ubiquitination	SKP1 interacting partner		D5
SCBGRT1047F11.g	Unknown protein			D5
SCJLFL3018D01.g	Unknown protein			D5
SCQSFL3031C08.g	Unknown protein			D5
SCSGFL5C08F04.g	Unknown protein			D5
SCUTAM2115C12.g	Unknown protein			D5
SCCCRZ1002H11.g	Amino acid metabolism	Indole-3-glycerol phosphate synthase		D6
SCCCCL2001B01.b	Calcium	Calmodulin-binding proteins	Apyrase	D6
SCEQLR1007G03.g	Calcium	Calmodulin-binding proteins	EF-1 alpha	D6
SCRULR1020D11.g	Carbohydrate metabolism	Fructose-bisphosphate aldolase		D6
SCCCLR1001E04.g	Carbohydrate Metabolism	Photosynthesis	RUBISCO - small subunit	D6
SCJFRZ2007F10.g	Development	ARC1 (arm repeat protein)		D6
SCSBAM1085B06.g	Lipid metabolism	Omega-3 fatty acid desaturase		D6
SCCCLR1048D07.g	Hormone biosynthesis	Salicylic Acid	Phenylalanine ammonia-lyase	D6
SCEQRT1024E12.g	Hormone biosynthesis	Salicylic Acid	Phenylalanine ammonia-lyase	D6
SCBFST3136A06.g	No matches			D6
SCCCSD1002B05.g	No matches			D6
SCEZLR1052E07.g	No matches			D6
SCRLFL1006B06.g	No matches			D6
SCBGLR1096E06.g	Nucleotide metabolism	Putative inosine monophosphate dehydrogenase		D6
SCCCLR1001A06.g	Others	Extensin-like protein		D6
SCVPRZ2035H07.g	Pathogenicity	R-genes	Mlo-like	D6
SCCCLR1024H03.g	Protein kinases	Calcium-related	caneCDPK-6	D6
SCVPAM1055A12.g	Protein kinases	Casein kinases	caneCKI-11	D6
SCVPRT2081G05.g	Protein kinases	Cell cycle-related	caneCDK-3	D6
SCCCCL4001E05.g	Protein kinases	GSK3/Shaggy	caneGSK3-2	D6
SCVPST1060B01.g	Protein kinases	Others	caneNIMA-1	D6
SCACLR1036G11.g	Protein kinases	Putative RLCK	caneRLCK-D1	D6
SCACLR1036B06.g	Protein kinases	SNF-like kinases	caneCIPK-18	D6
SCAGLB2046F06.g	Protein kinases	SNF-like kinases	caneCIPK-22	D6
SCJFRZ2032G01.g	Protein kinases	SNF-like kinases	caneSnRK1-2	D6
SCBFLR1039G06.g	Protein kinases	Undefined	canePK-C2	D6
SCUTLR1037F12.g	Protein metabolism	60S Ribosomal protein L5		D6
SCCCLR1065B09.g	Protein metabolism	ATP-dependent Clp protease		D6
SCJFRZ3C03E08.g	Protein Phosphatases	Serine/Threonine - PPP Family	PP2A / Subunit A	D6
SCAGST3138B05.g	Receptors	Photoreceptors	Blue light receptor cry1	D6
SCVPCL6041F01.g	Receptors	Receptor Ser/Thr kinase	cane RLK with lectin domain-33	D6
SCCCAM2C04G08.g	Receptors	Receptor Ser/Thr kinase	caneLTK1-8 (leucine-rich transmembrane kinase)	D6
SCMCST1053A06.g	Receptors	Receptor Ser/Thr kinase	canePERK1-3	D6
SCCCCL4007D06.g*	Receptors	Receptor Ser/Thr kinase	caneRLK-AX1	D6
SCMCCL6052C09.g	Receptors	Receptor Ser/Thr kinase	caneRLK-C1	D6
SCBFAD1045F11.g*	Receptors	Receptor Ser/Thr kinase	caneRLK-C5	D6
SCMCCL6027F11.g*	Receptors	Receptor Ser/Thr kinase-unclassified	caneURLK-103 (with LRR)	D6
SCRUFL1015A02.g	Receptors	Receptor Ser/Thr kinase-unclassified	caneURLK-132	D6
SCVPCL6041E07.g	Stress	Cytochrome P450	CYP98A	D6
SCBFFL5074C09.g	Stress	Drought and cold response	reversibly glycosylated polypeptide	D6
SCQGRZ3011D06.g	Transcription	Alfin-like		D6
SCEQRT2093D08.g	Transcription	Aux/IAA		D6
SCCCRZ1001H05.g	Transcription	HLH (helix-loop-helix)		D6
SCJLRT1020H07.g	Transcription	WRKY		D6
SCRURT2008F06.g	Transcription	Zinc finger proteins	C2H2 / Wrep	D6
SCUTAM2088G02.g	Unknown protein	Putative GTP-binding protein		D6
SCSGSB1009D11.g	Unknown protein			D6
