# Supplementary material for: Signal transduction-related responses to phytohormones and environmental challenges in sugarcane
Source: BMC Genomics. 2007 Mar 13;8:71. doi: 10.1186/1471-2164-8-71 (PMC1852312; doi:10.1186/1471-2164-8-71)
Supplement: Additional file 10 — Sugarcane genes and primers selected for real-time PCR experiments. Primers were designed using the Primer Express 2.0 Software (Applied Biosystems) and BLAST searches against the SUCEST database were conducted to ensure the specificity of the selected primers. The column Experimental Datapoints lists the samples analysed. Primer sequences for endogenous references were retrieved from [27] and [38]. The P value is the probability Pr(sample>reference) and Pr(sample < reference) for up- and down-regulated genes, respectively. The expression profile was considered validated when P ≥ 0.99. [file 1471-2164-8-71-S10.xls]

## Sheet: Plan1
	SAS	Category	Subcategory1	Primer sequences		Experimental datapoints	P value:
	SCRULR1020D11.g	Carbohydrate metabolism	Fructose-bisphosphate aldolase	TGACACCATGGACCATGCAT	GGCGACTAGCTCGATCTTTTCA	Drought (72h)	1.0 (down-regulated)
						Drought (120h)	1.0 (down-regulated)
						ABA treatment (12h)	1.0 (up-regulated)
	SCCCRT1001E01.g*	Hormone biosynthesis	Jasmonic Acid - Lipoxygenase	CGTGTCGTTGGCGAAGAAG	CGTCGCCAACTCATGGATCT	MeJA treatment (6h)	1.0 (up-regulated)
	SCEQRT1024E12.g*	Hormone biosynthesis	Salicylic Acid	CTTCCAGGGCACTCCCATT	GAGAACTGCGCGAACATGAG	ABA treatment (12h)	1.0 (up-regulated)
						MeJA treatment (6h)	1.0 (down-regulated)
						MeJA treatment (12h)	0.99 (down-regulated)
	SCAGLR2026G12.g	No matches		CAGTTCAGATCCAGCTCTTCCAT	CCTCCTGGACGCCTGCTT	ABA treatment (1h)	0.92 (down-regulated)
						ABA treatment (6h)	1.0 (down-regulated)
						ABA treatment (12h)	1.0 (down-regulated)
	SCMCLR1123E10.g	Others	T-complex protein (chaperonin)	GCAGCTCATCGGATACAACAAG	TTGCTGATGCGTTGATTGGT	Phosphate deficiency (6h)	1.0 (down-regulated)
	SCCCSD1003E02.g	Pathogenicity	Protease inhibitors - thaumatin	GCCAGTGCTGCAGGAGAAGT	CACCAACAACGACTACTACGACATC	Herbivory (24h)	1.0 (up-regulated)
	SCEQRT2098H06.g	Pathogenicity	R-genes (receptors) - With NBS-LRR	GCAGAGAGCTCGCCAGAGA	CATTCGAGATGCAACTCTTCCA	Gluconacetobacter diazotrophicus	1.0 (up-regulated)
						Herbaspirillum spp	0.0 (up-regulated)
	SCBGLR1023D05.g*	Pathogenicity	R-genes transduction - LSD1	CAAATCAAGTTGCGCATGTAAAC	TCACAGACCTAGCTCCATACTGGTA	MeJA treatment (12h)	1.0 (up-regulated)
	SCEQRT1028C03.g	Pathogenicity	R-genes transduction - PR	GAAATCGAGCCTCTCCTTCGT	GCAGCATCAGGCAGTTCAAC	Herbaspirillum spp	1.0 (up-regulated)
	SCCCHR1003D05.g	Protein kinases	caneMAPK-6	CACCAAAGGTCAGTTTATGACAGAA	CCGTAGTTGTCACAGCAAAGCA	ABA treatment (12h)	0.93 (down-regulated)
	SCCCLB1003E11.g	Protein kinases	SNF-like kinases - caneREK-1	CTCGGCAGGTTCTTCAGGAA	TTCGTTGCCGATCCTTCAA	Gluconacetobacter diazotrophicus	1.0 (up-regulated)
						Herbaspirillum spp	1.0 (up-regulated)
	SCEPRZ1010E06.g	Protein Phosphatases	Serine/Threonine -PP2C-like	CGTCTTCTAGCCTCTGGAAACAC	AGACAGCAGAGGTGGACATGAA	Drought (72h)	1.0 (up-regulated)
						Drought (120h)	1.0 (up-regulated)
						ABA treatment (12h)	1.0 (up-regulated)
	SCAGLR1043E04.g	Stress	Cytochrome P450 - CYP74A	TGAAGCGGACGAATTTGAGTAG	AGCTCGCCATAGAGACTTGGAT	ABA treatment (12h)	1.0 (down-regulated)
	SCQGLR1062E12.g	Stress	Drought and cold response - Glyoxalase	CAAAAGAGGCGATCTTAGTGTTGA	CCAAAGAACTAGGTGGCAAGATTT	ABA treatment (12h)	1.0 (up-regulated)
	SCQGLR1085F11.g*	Stress	Drought-induced	TCACACCACACAAAAAGTGGAAA	GCCATGAATAAGTGTCCCTATCCT	Drought (72h)	1.0 (up-regulated)
						Drought (120h)	1.0 (up-regulated)
	SCJLHR1028C12.g	Stress	Infected libraries - Histone H4	AACTGGTTGATTTGTCATGTTGTGT	TTCGTCATCCATTCCAATTCC	MeJA treatment (12h)	1.0 (up-regulated)
	SCCCLR2C01F06.g	Stress	Wound-induced	CACCAACCAGAGCGCAAAT	GCGGCCATCTATGTATCTGCTT	MeJA treatment (1h)	1.0 (down-regulated)
						MeJA treatment (6h)	1.0 (down-regulated)
						MeJA treatment (12h)	1.0 (down-regulated)
	SCCCRZ1001H05.g	Transcription	HLH (helix-loop-helix)	CATCCTGCTGCTTTTACTCCATT	AGGGATCGGAGCACTTTTGTT	Gluconacetobacter diazotrophicus	1.0 (up-regulated)
	SCCCRZ3002D03.g	Transcription	LIM (protein-protein interaction)	CCAAGCTCCCTGTCCTCTTG	CGCCAACTACAACTCCTTCGA	Herbivory (30min)	0.41 (up-regulated)
	SCCCLR1C05B03.g	Transcription	Myb	GGCAACAAATGGTCCCTGAT	GCGTGTTCCAGTAGTTCTTGATCTC	Phosphate deficiency (6h)	1.0 (down-regulated)
	SCCCLR2003E10.g	Transcription	NAM - NAC	CATCTTCTCCCACTCGTTCTTCTT	AGGGATCGCTCAGCTGGAT	Gluconacetobacter diazotrophicus	0.0 (down-regulated)
	SCEZHR1088E02.g	Tyrosine Phosphatases	Dual Specificity Protein Phosphatases	CAGCTGGTCAAGAAAACCATCA	GATGCATTAGAAGCTTTGAAGGAGAT	Drought (24h)	0.6 (down-regulated)
						Drought (120h)	0.05 (down-regulated)
