# Supplementary material for: Signal transduction-related responses to phytohormones and environmental challenges in sugarcane
Source: BMC Genomics. 2007 Mar 13;8:71. doi: 10.1186/1471-2164-8-71 (PMC1852312; doi:10.1186/1471-2164-8-71)
Supplement: Additional file 11 — PCA analysis for defining the number of groups in SOM. The difference between the magnitude of principal component eigenvalues for each treatment (columns) estimates how many groups are minimally necessary in each SOM grouping analysis. When the difference is near zero, there is no substantial information added by increasing the number of seed groups in SOM. [file 1471-2164-8-71-S11.xls]

## Sheet: Plan1
		# clusters	ABA treatment	MeJA treatment	Phosphate deficiency	Drought
		2	10.6988	3.50889	4.46758	100.025
		3	5.23306	4.90717	2.20919	62.1848
		4	7.44003	1.88325e-17	3.21111	1.01794e-14
		5	7.77287e-17	1.37953e-16	4.81491e-16	2.09061e-15
		6	1.4624e-16	3.15469e-18	5.85369e-17	6.5921e-16
		7	1.04928e-16	1.50779e-17	1.25515e-16	5.71311e-16
		8	1.02523e-16	1.55579e-17	2.74228e-17	1.76854e-16
		9	2.40093e-17	1.75212e-17	1.29353e-17	2.64664e-16
		10	3.87907e-17	5.04183e-17	2.50394e-17	1.04562e-16
		11	1.31292e-17	3.11289e-18	2.93555e-17	2.15462e-16
